# Supplementary material for: A microarray analysis of sex- and gonad-biased gene expression in the zebrafish: Evidence for masculinization of the transcriptome
Source: BMC Genomics. 2009 Dec 3;10:579. doi: 10.1186/1471-2164-10-579 (PMC2797025; doi:10.1186/1471-2164-10-579)
Supplement: Additional file 1 — Annotation information and expression rankings for all male-enriched genes. Microsoft Excel® spreadsheet containing all male-enriched GeneChip® probe sets, gene identifiers, fold change rank for each absolute expression analysis, overall mean rank, and annotation details if available. [file 1471-2164-10-579-S1.XLS]

## Sheet: Sheet1
Additional file 1. Annotation information and expression rankings for all male-enriched genes.
GeneChip® Probeset #	Gene Title	Gene Symbol	GCOS fold rank	GC-RMA fold rank	PM-MM fold rank	PM-Only fold rank	Mean rank	go biological process term	go molecular function term	go cellular component term
Dr.19364.1.S1_at	wu:fb96d05	wu:fb96d05	2	12	6	1	5.25	---	---	---
Dr.12497.1.S1_at	zgc:162239 (similar to septin 4)	zgc:162239	9	5	2	14	7.5	cell cycle	nucleotide binding /// protein binding /// GTP binding	septin complex
Dr.15561.1.S1_at	zgc:101797 (similar to tektin 1)	zgc:101797	15	4	9	12	10	microtubule cytoskeleton organization and biogenesis	---	microtubule
Dr.15637.1.S1_at	fx05c05.x1, (similar to testis-specific-A-kinase-anchoring protein)	---	4	6	5	26	10.25	---	---	---
Dr.15474.1.S1_at	synaptonemal complex protein 3 like	sycp3l	18	11	10	5	11	---	---	---
Dr.15491.1.S1_at	hypothetical LOC561388	LOC561388	27	3	18	4	13	---	---	---
Dr.14283.1.S1_at	zgc:91930	zgc:91930	13	18	14	15	15	nucleobase, nucleoside, nucleotide and nucleic acid metabolic process /// ATP metabolic process	adenylate kinase activity /// ATP binding /// kinase activity /// transferase activity /// nucleobase, nucleoside, nucleotide kinase activity	cytoplasm
Dr.15626.1.S1_at	RAB36, member RAS oncogene family	rab36	8	7	38	7	15	small GTPase mediated signal transduction	nucleotide binding /// GTP binding	---
Dr.13819.1.A1_at	similar to predicted protein	LOC100003104	10	1	42	19	18	---	---	---
Dr.12493.1.S1_a_at	hypothetical protein LOC558475	CH211-57H10.1	23	13	31	8	18.75	---	growth factor activity	extracellular region
Dr.19054.1.A1_at	---	---	6	55	7	9	19.25	---	---	---
Dr.15500.1.A1_at	zgc:162216	zgc:162216	11	39	12	20	20.5	GTP biosynthetic process /// UTP biosynthetic process /// CTP biosynthetic process /// cell redox homeostasis	nucleoside diphosphate kinase activity /// ATP binding	---
Dr.14449.1.A1_at	similar to predicted protein	LOC792834	1	16	13	54	21	---	---	---
Dr.12485.1.A1_at	similar to FLJ46266 protein	DKEY-27P23.3	38	15	8	24	21.25	---	---	---
Dr.14471.2.A1_at	---	---	19	14	19	35	21.75	---	---	---
Dr.4412.14.A1_at	zgc:110159	zgc:110159	35	23	15	25	24.5	intracellular signaling cascade	---	---
Dr.5342.1.A1_at	Heat shock protein, alpha-crystallin-related, b8	hspb8	45	21	11	27	26	---	---	---
Dr.18615.1.A1_at	anti-Mullerian hormone	amh	24	45	41	2	28	gonad development	growth factor activity	extracellular region
Dr.25456.1.S1_at	tubulin, alpha 7 like	tuba7l	36	2	60	17	28.75	microtubule-based process /// microtubule-based movement /// protein polymerization	nucleotide binding /// GTPase activity /// structural molecule activity /// GTP binding	microtubule /// protein complex
Dr.25935.1.A1_at	---	---	5	27	40	44	29	---	---	---
Dr.14147.1.S1_at	parvalbumin 6	pvalb6	57	34	30	6	31.75	calcium ion transport	calcium channel activity /// calcium ion binding /// calcium channel inhibitor activity	---
Dr.14458.1.A1_at	similar to CG6428 CG6428-PA	LOC100006732	39	9	37	43	32	---	---	---
Dr.14392.1.A1_at	similar to novel KRAB box and zinc finger, C2H2 type domain containing protein	LOC798003	43	36	32	41	38	---	---	---
Dr.25067.1.S1_at	---	---	68	44	24	18	38.5	---	---	---
Dr.15604.1.A1_at	si:dkey-223n17.5	si:dkey-223n17.5	33	17	43	62	38.75	---	---	---
Dr.1926.1.A1_at	family with sequence similarity 102, member B	fam102b	47	74	28	10	39.75	---	---	---
Dr.5687.1.A1_at	---	---	16	102	16	28	40.5	---	---	---
Dr.4096.1.S1_at	zgc:65861	zgc:65861	96	37	36	3	43	nucleosome assembly	DNA binding	nucleosome /// nucleus /// chromosome
Dr.15549.1.S1_at	zgc:92129	zgc:92129	44	10	123	13	47.5	mitosis	---	---
Dr.15945.1.A1_at	si:ch211-121a2.2	si:ch211-121a2.2	80	43	56	23	50.5	protein amino acid dephosphorylation /// dephosphorylation	protein tyrosine phosphatase activity /// protein tyrosine/serine/threonine phosphatase activity /// hydrolase activity /// phosphatase activity	---
Dr.10671.1.S1_at	steroidogenic acute regulatory protein	star	89	30	75	11	51.25	steroid biosynthetic process /// C21-steroid hormone biosynthetic process /// transport /// lipid transport	lipid binding /// cholesterol binding /// cholesterol transporter activity	mitochondrion
Dr.12232.1.A1_at	---	---	41	54	57	57	52.25	---	---	---
Dr.18618.1.A1_at	hypothetical protein LOC100150067	CH73-103B9.2	26	28	22	138	53.5	---	---	---
Dr.18657.2.A1_at	---	---	72	68	44	31	53.75	---	---	---
Dr.5206.1.S1_at	aldehyde dehydrogenase 1 family, member A2	aldh1a2	109	32	55	22	54.5	determination of left/right symmetry /// metabolic process /// anterior/posterior pattern formation /// myelination in the central nervous system /// myelination in the peripheral nervous system /// pancreas development /// retinol metabolic process /// retinoic acid metabolic process /// gut morphogenesis /// pronephros development /// oxidation reduction	oxidoreductase activity	---
Dr.15469.1.S1_at	similar to predicted protein	LOC571423	42	8	114	67	57.75	proteolysis /// microtubule-based movement	nucleotide binding /// microtubule motor activity /// cysteine-type endopeptidase activity /// ATP binding /// ATPase activity	dynein complex
Dr.18553.1.S1_at	zgc:101774	zgc:101774	71	22	126	21	60	---	---	---
Dr.23951.1.A1_at	zgc:153749	zgc:153749	65	49	98	29	60.25	---	protein binding	---
Dr.18597.1.A1_at	hypothetical protein LOC100004068	LOC100004068	30	25	146	42	60.75	---	---	---
Dr.18708.1.A1_at	---	---	73	81	59	30	60.75	---	---	---
Dr.17656.1.A1_at	doublesex and mab-3 related transcription factor 1	dmrt1	97	35	77	38	61.75	regulation of transcription, DNA-dependent /// sex differentiation	DNA binding /// transcription factor activity	nucleus
Dr.15525.1.A1_at	zgc:101745	zgc:101745	52	20	155	32	64.75	---	---	---
Dr.13818.1.A1_at	similar to KIAA1410 protein	LOC563682	81	56	29	98	66	---	---	---
Dr.18722.1.A1_at	---	---	132	65	26	45	67	---	---	---
Dr.15508.1.A1_at	dynein, axonemal, intermediate polypeptide 1	dnai1	66	40	103	70	69.75	---	---	---
Dr.4806.1.A1_at	zgc:100864	zgc:100864	120	92	17	51	70	metabolic process /// cellular metabolic process	catalytic activity /// binding /// coenzyme binding	---
Dr.12484.1.S1_at	tetratricopeptide repeat domain 25	ttc25	7	31	152	94	71	---	binding	---
Dr.5685.2.S1_at	---	---	95	66	109	16	71.5	---	---	---
Dr.12153.1.A1_at	zgc:123211	zgc:123211	69	19	169	33	72.5	---	---	---
Dr.17619.1.A1_at	zgc:112054	zgc:112054	67	26	143	55	72.75	regulation of transcription, DNA-dependent	DNA binding /// transcription factor activity /// sequence-specific DNA binding /// protein dimerization activity	nucleus
Dr.15626.2.A1_at	RAB36, member RAS oncogene family	rab36	17	33	3	239	73	small GTPase mediated signal transduction	nucleotide binding /// GTP binding	---
Dr.13820.1.A1_at	EF-hand domain (C-terminal) containing 2	efhc2	63	24	139	69	73.75	---	calcium ion binding	---
Dr.5980.2.A1_at	synaptic vesicle glycoprotein 2 b	sv2b	46	76	50	125	74.25	---	---	---
Dr.14471.1.S1_at	zgc:100838	zgc:100838	115	29	97	59	75	---	---	---
Dr.17625.1.A1_at	si:rp71-69p9.2	si:rp71-69p9.2	28	127	118	37	77.5	---	protein binding /// zinc ion binding	---
Dr.17664.1.S1_at	hypothetical LOC555593	CH211-80H18.1	21	87	101	101	77.5	---	---	---
Dr.12489.1.S1_at	hypothetical protein LOC553527	LOC553527	90	62	68	121	85.25	---	---	---
Dr.14808.1.S1_at	zgc:158627	zgc:158627	87	194	20	46	86.75	---	---	---
Dr.15514.1.A1_at	similar to unc-13 homolog D	LOC564076	122	103	51	72	87	---	---	---
Dr.15054.1.S1_at	retinol binding protein 2a, cellular	rbp2a	100	70	82	97	87.25	transport	transporter activity /// binding /// lipid binding	---
Dr.16718.1.S1_at	similar to 5-formyltetrahydrofolate cyclo-ligase (5,10-methenyl-tetrahydrofolate synthetase) (Methenyl-THF synthetase) (MTHFS)	LOC100003075	88	72	119	71	87.5	---	---	---
Dr.6262.1.A1_at	wu:fd60g04	wu:fd60g04	50	195	25	81	87.75	---	---	---
Dr.1817.1.A1_at	regulator of calcineurin family member 3	rcan3	111	95	71	78	88.75	calcium-mediated signaling	---	---
Dr.18622.1.A1_at	similar to holdem CG15329-PA	LOC560635	32	38	125	163	89.5	---	---	---
Dr.15613.1.A1_at	zgc:172182	zgc:172182	92	94	83	90	89.75	---	---	---
Dr.9836.1.S1_at	non-metastatic cells 2-like, protein (NM23B) expressed in	nme2l	124	83	92	64	90.75	GTP biosynthetic process /// UTP biosynthetic process /// CTP biosynthetic process	nucleotide binding /// nucleoside diphosphate kinase activity /// ATP binding /// kinase activity /// transferase activity	---
Dr.16732.1.S1_at	---	---	56	91	80	146	93.25	---	---	---
Dr.17110.1.A1_at	similar to predicted protein	LOC559457	94	77	166	48	96.25	---	---	---
Dr.5635.3.S1_at	---	---	152	79	121	40	98	---	---	---
Dr.14423.1.S1_at	coiled-coil domain containing 65	ccdc65	114	63	180	36	98.25	---	---	---
Dr.17566.1.A1_at	sperm associated antigen 6	spag6	99	48	204	49	100	---	binding	---
Dr.784.1.S1_at	MCM3 minichromosome maintenance deficient 3 (S. cerevisiae)	mcm3	123	71	117	93	101	DNA replication initiation /// retina development in camera-type eye	nucleotide binding /// DNA binding /// ATP binding /// nucleoside-triphosphatase activity	nucleus
Dr.24284.1.A1_at	---	---	131	168	54	58	102.75	---	---	---
Dr.5685.1.S1_at	---	---	110	110	116	79	103.75	---	---	---
Dr.14748.1.S1_at	odf3-like	odf3l	146	60	160	50	104	---	---	cytoplasm
Dr.3000.1.A1_at	wu:fb66g08	wu:fb66g08	159	51	99	109	104.5	---	---	---
Dr.17555.1.S1_at	zgc:162235	zgc:162235	3	80	168	171	105.5	---	---	---
Dr.14172.1.S1_at	---	---	48	246	67	66	106.75	---	---	---
Dr.14949.1.A1_at	similar to T28C6.9	LOC798149	108	69	159	91	106.75	---	---	---
Dr.12551.1.S1_at	---	---	125	100	130	73	107	---	---	---
Dr.17659.1.S1_at	similar to UBiQuitin family member (ubq-1)	LOC558956	154	111	66	105	109	protein modification process	---	---
Dr.9081.1.A1_at	similar to parkin co-regulated gene protein /// zgc:101786	LOC100002965 /// zgc:101786	78	47	187	128	110	---	---	---
Dr.15932.1.A1_at	si:rp71-1f1.7, similar to human AKAP-associated sperm protein	si:rp71-1f1.7	170	41	128	102	110.25	signal transduction	cAMP-dependent protein kinase regulator activity	---
Dr.16753.2.A1_at	dihydropyrimidinase-like 3	dpysl3	102	131	106	106	111.25	---	hydrolase activity /// hydrolase activity, acting on carbon-nitrogen (but not peptide) bonds	---
Dr.8346.1.A1_at	zgc:92355	zgc:92355	134	101	134	86	113.75	---	DNA binding	chromatin /// nucleus
Dr.14676.1.A1_at	---	---	147	172	91	47	114.25	---	---	---
Dr.1380.1.A1_at	---	---	126	88	192	52	114.5	---	---	---
Dr.17587.1.A1_at	---	---	64	46	255	96	115.25	---	---	---
Dr.18548.1.A1_at	hypothetical LOC560665 /// si:ch211-226m16.3	LOC560665 /// si:ch211-226m16.3	138	78	133	124	118.25	signal transduction	protein binding	---
Dr.18793.1.A1_at	similar to coiled-coil domain containing 39	LOC100005620	86	82	108	197	118.25	---	---	---
Dr.7840.1.S1_at	ATPase, Na+/K+ transporting, alpha 1b polypeptide	atp1a1b	77	176	81	142	119	transport /// ion transport /// cation transport /// potassium ion transport /// metabolic process /// monovalent inorganic cation transport /// sperm motility /// regulation of cellular pH	nucleotide binding /// catalytic activity /// potassium channel activity /// ATP binding /// monovalent inorganic cation transmembrane transporter activity /// ATPase activity, coupled to transmembrane movement of ions, phosphorylative mechanism /// hydrolase activity /// hydrolase activity, acting on acid anhydrides, catalyzing transmembrane movement of substances /// potassium channel inhibitor…	membrane /// integral to membrane /// integral to membrane
Dr.14545.1.A1_at	similar to CG14551 CG14551-PA	LOC568832	150	117	129	82	119.5	---	---	---
Dr.23086.1.A1_at	wu:fk14d06	wu:fk14d06	74	231	46	137	122	---	---	---
Dr.18701.1.A1_at	similar to leucine rich repeat containing 44	LOC799689	141	130	61	159	122.75	---	---	---
Dr.14536.1.A1_at	DC-STAMP domain containing 1	dcst1	91	99	35	272	124.25	---	---	---
Dr.24729.1.S1_s_at	---	---	133	115	158	92	124.5	---	---	---
Dr.18646.1.A1_at	DC-STAMP domain containing 2	dcst2	14	53	23	412	125.5	---	---	---
Dr.21094.1.A1_at	wu:fb59d01	wu:fb59d01	117	86	188	117	127	---	---	---
Dr.17612.1.A1_at	similar to Serine/threonine-protein kinase Pim-3 /// similar to Serine/threonine-protein kinase Pim-3 /// similar to Serine/threonine-protein kinase Pim-3	LOC562657 /// LOC562723 /// LOC799234	51	135	131	195	128	protein amino acid phosphorylation	protein serine/threonine kinase activity /// protein tyrosine kinase activity /// ATP binding	---
Dr.3333.1.A1_at	similar to pleckstrin homology domain containing, family G (with RhoGef domain) member 4B	LOC565291	161	156	154	56	131.75	---	---	---
Dr.17004.1.A1_at	---	---	70	73	273	115	132.75	---	---	---
Dr.10592.1.A1_at	wu:fk54d01	wu:fk54d01	22	211	85	222	135	---	---	---
Dr.14439.1.A1_at	zgc:92812	zgc:92812	243	59	120	120	135.5	GTP biosynthetic process /// UTP biosynthetic process /// CTP biosynthetic process /// spermatid differentiation	nucleoside diphosphate kinase activity /// ATP binding	---
Dr.15934.1.A1_at	ankyrin and armadillo repeat containing	ankar	118	52	110	263	135.75	---	binding	---
Dr.17211.1.S1_at	---	---	31	193	132	191	136.75	---	---	---
Dr.8094.1.S1_at	semaphorin 4e	sema4e	85	120	102	241	137	multicellular organismal development /// negative regulation of signal transduction	receptor activity /// protein binding	signal recognition particle, endoplasmic reticulum targeting /// membrane /// integral to membrane
Dr.11640.1.S1_at	---	---	196	107	177	75	138.75	---	---	---
Dr.16718.2.A1_at	similar to 5-formyltetrahydrofolate cyclo-ligase (5,10-methenyl-tetrahydrofolate synthetase) (Methenyl-THF synthetase) (MTHFS)	LOC100003075	169	90	186	114	139.75	---	---	---
Dr.3197.3.A1_x_at	---	---	220	136	135	77	142	---	---	---
Dr.25767.1.S1_x_at	---	---	172	126	105	176	144.75	---	---	---
Dr.14981.1.S1_at	zgc:92249	zgc:92249	156	106	239	83	146	---	---	---
Dr.14377.1.S1_at	similar to LOC733367 protein	LOC799739	93	119	142	233	146.75	---	---	---
Dr.4864.1.A1_at	saccharopine dehydrogenase a	sccpdha	290	161	72	65	147	metabolic process	catalytic activity /// binding	---
Dr.1154.1.S1_at	olfactomedin-like 3	olfml3	136	108	65	281	147.5	---	---	membrane
Dr.12527.1.A1_at	similar to dual specificity phosphatase and pro isomerase domain containing 1	LOC100150533	12	75	182	327	149	---	---	---
Dr.12487.1.A1_at	secretogranin V	scg5	84	93	150	273	150	neuropeptide signaling pathway	---	secretory granule
Dr.12373.1.S1_at	zgc:92178	zgc:92178	195	89	157	165	151.5	metabolic process	hydrolase activity, acting on ester bonds	---
Dr.15553.1.A1_at	similar to Dynein heavy chain 6, axonemal	LOC100002749	188	105	112	204	152.25	---	---	---
Dr.6441.1.A1_at	similar to dynein, axonemal, heavy chain 9	LOC795815	60	104	144	304	153	---	---	---
Dr.18526.1.A1_at	similar to predicted protein	LOC558263	79	97	327	111	153.5	---	---	---
Dr.26041.1.A1_at	zgc:101782	zgc:101782	244	141	156	76	154.25	---	protein binding	---
Dr.758.1.A1_at	ATPase, Na+/K+ transporting, beta 3a polypeptide	atp1b3a	34	285	100	207	156.5	transport /// ion transport /// potassium ion transport /// sodium ion transport	sodium:potassium-exchanging ATPase activity	membrane /// integral to membrane
Dr.8170.1.A1_at	cathepsin F	ctsf	199	157	174	107	159.25	proteolysis	cysteine-type endopeptidase activity /// endopeptidase inhibitor activity /// cysteine protease inhibitor activity /// cysteine-type peptidase activity	---
Dr.3917.1.A1_at	zgc:158569	zgc:158569	173	279	153	34	159.75	intracellular protein transport	protein binding /// Rab GTPase binding	---
Dr.3197.1.A1_x_at	---	---	241	144	172	84	160.25	---	---	---
Dr.11946.1.A1_at	wu:fj84d07	wu:fj84d07	209	123	250	61	160.75	---	---	---
Dr.14423.2.A1_at	coiled-coil domain containing 65	ccdc65	145	112	149	249	163.75	---	---	---
Dr.12359.1.A1_at	hydroxysteroid 11-beta dehydrogenase 2	hsd11b2	208	129	234	87	164.5	metabolic process /// oxidation reduction	catalytic activity /// 11-beta-hydroxysteroid dehydrogenase activity /// binding /// oxidoreductase activity	---
Dr.16296.1.S1_a_at	hypothetical LOC565189	LOC565189	219	137	218	88	165.5	---	nucleic acid binding /// zinc ion binding	intracellular
Dr.26404.3.S1_at	similar to Tumor protein p53-inducible nuclear protein 2 (p53-inducible protein U) (PIG-U)	LOC564072	181	134	181	177	168.25	---	---	---
Dr.610.2.S1_at	heat shock protein 90-alpha 2	hsp90a.2	276	150	162	99	171.75	protein folding /// response to stress	protein binding /// ATP binding /// unfolded protein binding	---
Dr.13890.1.A1_at	---	---	82	196	229	187	173.5	---	---	---
Dr.14474.1.A1_at	hypothetical LOC566622	LOC566622	197	64	288	145	173.5	---	---	---
Dr.15935.1.S1_at	zgc:162225	zgc:162225	62	121	233	283	174.75	regulation of transcription, DNA-dependent	DNA binding /// transcription factor activity /// sequence-specific DNA binding	nucleus
Dr.18668.1.A1_at	similar to APurinic/apyrimidinic endoNuclease family member (apn-1)	LOC558198	174	61	227	237	174.75	---	---	---
Dr.16433.1.A1_at	---	---	61	187	214	250	178	---	---	---
Dr.17638.1.S1_at	si:dkey-266k12.3	si:dkey-266k12.3	163	142	219	189	178.25	---	---	---
Dr.24763.1.S1_at	wu:fb18c02	wu:fb18c02	356	98	191	68	178.25	---	---	---
Dr.17014.1.S1_at	similar to Purkinje cell protein 4 like 1	LOC100008021	107	152	148	316	180.75	---	---	---
Dr.18768.1.A1_at	serine/threonine kinase 33	stk33	202	209	115	201	181.75	protein amino acid phosphorylation	nucleotide binding /// protein kinase activity /// protein serine/threonine kinase activity /// protein tyrosine kinase activity /// ATP binding /// kinase activity /// transferase activity	---
Dr.5635.2.S1_at	---	---	383	122	151	74	182.5	---	---	---
Dr.25596.1.A1_at	si:ch211-113n10.4	si:ch211-113n10.4	76	219	261	180	184	---	nucleotide binding /// GTPase activity /// GTP binding	---
Dr.5635.3.S1_a_at	---	---	191	178	184	183	184	---	---	---
Dr.17649.1.A1_at	gonadal somatic cell derived factor	gsdf	226	96	285	135	185.5	---	growth factor activity	---
Dr.15065.1.A1_at	si:dkey-30c15.5	si:dkey-30c15.5	221	128	212	185	186.5	regulation of transcription	DNA binding /// binding	---
Dr.17622.1.A1_at	---	---	144	273	63	277	189.25	---	---	---
Dr.20167.4.S1_at	similar to AYP1 protein	LOC100005387	149	132	185	292	189.5	---	---	---
Dr.16296.2.A1_x_at	---	---	176	177	287	119	189.75	---	---	---
Dr.13882.1.S1_at	wu:fc64b08 /// zgc:158569	wu:fc64b08 /// zgc:158569	104	245	170	242	190.25	intracellular protein transport	protein binding /// Rab GTPase binding	---
Dr.17666.1.A1_at	zgc:91813	zgc:91813	200	114	304	148	191.5	---	---	---
Dr.3197.1.A1_a_at	---	---	382	160	140	85	191.75	---	---	---
Dr.9268.1.A1_at	similar to microtubule-associated protein 1 A	LOC100151220	29	312	70	365	194	---	---	---
Dr.13121.1.A1_x_at	---	---	178	158	165	276	194.25	---	---	---
Dr.18282.3.S1_at	secreted acidic cysteine rich glycoprotein	sparc	248	146	257	130	195.25	---	calcium ion binding	---
Dr.5929.1.S1_at	similar to Radial spokehead-like protein 3 /// similar to Radial spokehead-like protein 3	LOC100148286 /// LOC567351	189	113	320	161	195.75	---	---	---
Dr.13383.2.A1_at	similar to CG17687 CG17687-PA	LOC568701	160	202	264	166	198	---	---	---
Dr.24729.1.S1_x_at	---	---	320	116	197	160	198.25	---	---	---
Dr.19.1.A1_at	si:xx-bac7cse.2	si:xx-bac7cse.2	214	222	176	184	199	---	---	---
Dr.17563.1.S1_at	hypothetical LOC557793	CH211-248E11.2	157	174	337	129	199.25	---	---	---
Dr.25598.1.A1_at	zgc:114051	zgc:114051	296	163	242	108	202.25	nucleosome assembly	DNA binding	nucleosome /// nucleus /// chromosome
Dr.885.1.S1_at	sb:cb122	sb:cb122	198	140	297	175	202.5	---	---	---
Dr.18532.1.A1_at	similar to AAT1-alpha	LOC793563	20	57	426	309	203	---	---	---
Dr.14397.1.A1_at	---	---	103	42	352	317	203.5	---	---	---
Dr.6844.1.A1_at	---	---	203	225	225	162	203.75	---	---	---
Dr.9858.1.S1_at	si:ch211-261c8.5	si:ch211-261c8.5	162	339	39	286	206.5	---	---	extracellular region
Dr.14160.1.A1_at	zgc:123267	zgc:123267	260	151	173	244	207	intracellular signaling cascade	---	---
Dr.17582.1.A1_at	zgc:152916	zgc:152916	334	169	211	116	207.5	---	---	---
Dr.6391.3.S1_at	si:ch211-173p18.9	si:ch211-173p18.9	201	260	124	246	207.75	calcium ion transport	calcium channel activity /// calcium ion binding /// calcium channel inhibitor activity	---
Dr.12522.1.A1_at	zgc:111988	zgc:111988	242	124	274	194	208.5	---	---	---
Dr.11273.1.A1_at	similar to transglutaminase 1	LOC572270	140	67	494	134	208.75	---	---	---
Dr.22796.1.A1_at	wu:fj56g03	wu:fj56g03	116	501	74	149	210	---	---	---
Dr.18823.1.A1_at	---	---	282	149	195	225	212.75	---	---	---
Dr.17008.1.A1_at	heterogeneous nuclear ribonucleoprotein A0	hnrnpa0	212	181	193	269	213.75	---	nucleotide binding /// nucleic acid binding	ribonucleoprotein complex
Dr.18239.2.A1_at	---	---	305	215	161	179	215	---	---	---
Dr.7390.1.A1_at	EF-hand domain (C-terminal) containing 1	efhc1	249	118	354	147	217	---	---	---
Dr.24246.1.S1_at	H1 histone family, member X	h1fx	264	208	230	169	217.75	nucleosome assembly	DNA binding	nucleosome /// nucleus /// chromosome
Dr.25536.1.A1_at	heat shock protein 90-alpha 2	hsp90a.2	314	147	286	126	218.25	protein folding /// response to stress	protein binding /// ATP binding /// unfolded protein binding	---
Dr.3170.1.A1_at	transmembrane protein 35	tmem35	237	325	194	139	223.75	---	---	---
Dr.18439.1.S1_at	---	---	83	669	1	143	224	---	---	---
Dr.14310.1.A1_at	wu:fd47e12	wu:fd47e12	218	189	238	257	225.5	---	---	---
Dr.19459.1.A1_at	zgc:162324	zgc:162324	259	206	208	229	225.5	---	---	---
Dr.7110.1.S1_at	zgc:77614	zgc:77614	402	148	263	89	225.5	---	---	---
Dr.17637.1.A1_at	similar to Dydc1 protein	LOC100000753	265	125	317	196	225.75	---	---	---
Dr.20884.1.A1_at	zgc:162951	zgc:162951	273	227	289	118	226.75	---	nucleotide binding /// nucleic acid binding	---
Dr.15937.1.S1_at	similar to armadillo repeat containing 4	LOC799229	206	408	122	173	227.25	---	---	---
Dr.5037.1.A1_at	si:dkey-252h13.6	si:dkey-252h13.6	263	145	171	332	227.75	zinc ion transport	protein binding /// zinc ion binding /// metal ion binding	intracellular
Dr.1368.6.A1_at	---	---	332	164	280	136	228	---	---	---
Dr.450.1.S1_at	carbonic anhydrase	cahz	256	188	243	236	230.75	one-carbon compound metabolic process /// zinc ion transport /// hypotonic salinity response	carbonate dehydratase activity /// zinc ion binding /// lyase activity /// metal ion binding	---
Dr.14376.1.A1_at	similar to Serine/threonine-protein kinase Pim-3 /// similar to Serine/threonine-protein kinase Pim-3	LOC100000908 /// LOC100001200	419	173	220	113	231.25	---	---	---
Dr.23637.1.A1_at	emerin (Emery-Dreifuss muscular dystrophy)	emd	351	230	245	100	231.5	---	---	---
Dr.4289.1.A1_at	wu:fb79d05	wu:fb79d05	267	234	246	181	232	---	---	---
Dr.9888.1.A1_at	---	---	261	357	201	112	232.75	---	---	---
Dr.9110.1.A1_at	wu:fc14a10	wu:fc14a10	360	212	226	144	235.5	---	---	---
Dr.12425.1.S1_at	zgc:92533	zgc:92533	293	216	301	141	237.75	---	structural molecule activity	intermediate filament
Dr.19589.1.A1_at	---	---	25	58	413	456	238	---	---	---
Dr.1411.1.S1_at	hemoglobin alpha adult-1	hbaa1	331	165	340	127	240.75	response to hypoxia /// heme biosynthetic process /// transport /// iron ion transport /// cellular iron ion homeostasis /// oxygen transport /// oxygen transport /// hemopoiesis	oxygen transporter activity /// oxygen transporter activity /// iron ion binding /// oxygen binding /// heme binding /// metal ion binding	mitochondrion /// hemoglobin complex /// hemoglobin complex
Dr.17497.2.S1_at	---	---	280	323	175	188	241.5	---	---	---
Dr.13833.1.S1_at	---	---	271	224	164	311	242.5	---	---	---
Dr.1246.1.S1_at	apolipoprotein Eb	apoeb	408	154	313	103	244.5	transport /// lipid transport /// negative regulation of signal transduction /// lipoprotein metabolic process	lipid binding	extracellular region /// signal recognition particle, endoplasmic reticulum targeting
Dr.12902.1.A1_at	cytochrome P450, family 11, subfamily B, polypeptide 2	cyp11b2	251	50	178	499	244.5	protein amino acid phosphorylation /// heme biosynthetic process /// iron ion transport /// cellular iron ion homeostasis /// oxidation reduction	nucleotide binding /// monooxygenase activity /// protein kinase activity /// protein serine/threonine kinase activity /// iron ion binding /// ATP binding /// electron carrier activity /// kinase activity /// oxidoreductase activity /// transferase activity /// heme binding /// metal ion binding	---
Dr.12425.1.S1_x_at	zgc:92533	zgc:92533	352	199	282	156	247.25	---	structural molecule activity	intermediate filament
Dr.26315.1.A1_at	---	---	374	228	213	174	247.25	---	---	---
Dr.1889.1.S1_at	transferrin-a	tfa	286	198	358	150	248	iron ion transport /// cellular iron ion homeostasis /// response to bacterium	ferric iron binding /// transferase activity	extracellular region
Dr.26388.1.S1_at	MCM6 minichromosome maintenance deficient 6, mitotin (S. cerevisiae)	mcm6	119	321	53	508	250.25	DNA replication initiation	nucleotide binding /// DNA binding /// ATP binding /// nucleoside-triphosphatase activity	nucleus
Dr.17571.1.S1_at	zgc:112008	zgc:112008	413	162	232	199	251.5	heme biosynthetic process /// iron ion transport /// cellular iron ion homeostasis	iron ion binding /// heme binding /// metal ion binding /// transition metal ion binding	---
Dr.13284.1.A1_at	choline kinase alpha	chka	258	332	137	294	255.25	---	kinase activity	---
Dr.25725.1.S1_at	---	---	298	139	437	151	256.25	---	---	---
Dr.1999.1.S1_at	zgc:109940	zgc:109940	457	133	231	208	257.25	proteolysis	catalytic activity /// serine-type endopeptidase activity /// endopeptidase inhibitor activity /// peptidase activity /// hydrolase activity	---
Dr.1368.6.A1_x_at	---	---	393	183	309	153	259.5	---	---	---
Dr.18753.1.A1_at	hypothetical LOC100004899 /// si:dkey-202b22.6	LOC100004899 /// si:dkey-202b22.6	40	84	52	862	259.5	---	---	---
Dr.18616.2.A1_at	similar to Double C2, gamma	DKEYP-110G5.4	277	192	252	324	261.25	---	---	---
Dr.25941.1.A1_at	zgc:158613	zgc:158613	262	487	93	214	264	---	---	---
Dr.610.2.S1_a_at	heat shock protein 90-alpha 1 /// heat shock protein 90-alpha 2	hsp90a.1 /// hsp90a.2	406	182	336	132	264	protein folding /// response to stress /// skeletal myofibril assembly /// myofibril assembly /// muscle thick filament assembly /// positive regulation of nitric oxide biosynthetic process /// sarcomerogenesis	nucleotide binding /// protein binding /// protein binding /// ATP binding /// nitric-oxide synthase regulator activity /// unfolded protein binding	cytoplasm /// Z disc
Dr.9699.2.A1_at	similar to Cytoplasmic dynein 1 intermediate chain 2 (Dynein intermediate chain 2, cytosolic) (DH IC-2) (Cytoplasmic dynein intermediate chain 2)	LOC561612	193	349	361	155	264.5	---	---	---
Dr.22531.1.A1_at	similar to Uncharacterized protein C1orf222 homolog	LOC100149123	416	374	138	133	265.25	---	---	---
Dr.18551.1.A1_at	synaptonemal complex central element protein 2	syce2	422	153	324	168	266.75	---	---	---
Dr.25185.1.S1_s_at	im:6791170	im:6791170	428	214	271	154	266.75	---	---	---
Dr.17497.1.A1_at	---	---	411	217	253	192	268.25	---	---	---
Dr.4485.1.S1_x_at	---	---	327	190	396	164	269.25	---	---	---
Dr.19057.1.S1_at	hypothetical LOC562361	LOC562361	54	85	804	140	270.75	---	---	---
Dr.14286.1.A1_at	wu:fc03g10	wu:fc03g10	354	333	266	131	271	---	---	---
Dr.18643.1.A1_at	---	---	227	210	353	295	271.25	---	---	---
Dr.12481.1.S1_at	similar to polyprotein /// similar to pol protein	LOC100001349 /// LOC100002839	508	138	346	95	271.75	---	---	---
Dr.18527.1.S1_at	leucine rich repeat containing 50	lrrc50	412	186	244	248	272.5	---	protein binding	---
Dr.7957.1.S1_at	proteasome (prosome, macropain) subunit, beta type, 8	psmb8	292	220	321	260	273.25	ubiquitin-dependent protein catabolic process	endopeptidase activity /// threonine-type endopeptidase activity /// endopeptidase inhibitor activity /// peptidase activity /// hydrolase activity	nucleus /// cytoplasm /// cytosol /// proteasome core complex /// protein complex
Dr.16296.1.S1_x_at	hypothetical LOC565189	LOC565189	343	240	355	157	273.75	---	nucleic acid binding /// zinc ion binding	intracellular
Dr.15815.1.A1_at	zgc:123339	zgc:123339	333	207	198	378	279	transport	transporter activity /// binding /// lipid binding	---
Dr.12951.1.A1_x_at	---	---	586	427	73	39	281.25	---	---	---
Dr.1377.1.A1_at	collagen, type I, alpha 2	col1a2	368	292	248	217	281.25	phosphate transport /// collagen catabolic process	extracellular matrix structural constituent	collagen /// cytoplasm
Dr.14936.1.A1_at	similar to PF6	LOC561115	207	257	350	312	281.5	---	---	---
Dr.17726.1.S1_at	glucose phosphate isomerase b	gpib	53	316	380	385	283.5	gluconeogenesis /// glycolysis	glucose-6-phosphate isomerase activity /// isomerase activity	cytoplasm
Dr.15644.1.A1_at	---	---	686	344	48	63	285.25	---	---	---
Dr.2534.1.A1_at	similar to ubiquitin domain containing 2 /// ubiquitin domain containing 2	LOC100149277 /// ubtd2	437	171	310	232	287.5	protein modification process	---	cytoplasm
Dr.18659.1.A1_at	hypothetical protein LOC553334	LOC553334	409	155	199	388	287.75	---	---	---
Dr.21798.1.A1_at	wu:fc46a02	wu:fc46a02	205	741	145	60	287.75	---	---	---
Dr.3275.1.A1_at	glycerol-3-phosphate dehydrogenase 1b	gpd1b	451	179	256	267	288.25	carbohydrate metabolic process /// glycerol-3-phosphate metabolic process /// potassium ion transport /// metabolic process /// glycerol-3-phosphate catabolic process /// oxidation reduction	catalytic activity /// glycerol-3-phosphate dehydrogenase (NAD+) activity /// binding /// cation transmembrane transporter activity /// oxidoreductase activity /// oxidoreductase activity, acting on CH-OH group of donors /// oxidoreductase activity, acting on the CH-OH group of donors, NAD or NADP as acceptor /// coenzyme binding /// NAD binding	cytoplasm /// glycerol-3-phosphate dehydrogenase complex
Dr.4236.1.S1_at	calpain 9	capn9	187	223	334	417	290.25	proteolysis	cysteine-type endopeptidase activity /// calcium-dependent cysteine-type endopeptidase activity /// calcium ion binding	intracellular
Dr.25767.1.S1_at	---	---	326	201	370	265	290.5	---	---	---
Dr.1361.1.S1_at	zgc:153629	zgc:153629	425	203	356	182	291.5	---	structural molecule activity	intermediate filament
Dr.16296.1.S1_at	hypothetical LOC565189 /// zgc:174710	LOC565189 /// zgc:174710	324	259	400	193	294	---	nucleic acid binding /// zinc ion binding	intracellular
Dr.4314.1.A1_a_at	similar to polyprotein	LOC100150560	417	166	363	230	294	---	---	---
Dr.24151.1.A1_at	---	---	234	800	45	110	297.25	---	---	---
Dr.4485.3.A1_at	---	---	302	327	397	172	299.5	---	---	---
Dr.5635.1.S1_x_at	---	---	376	243	371	210	300	---	---	---
Dr.2720.1.A1_at	sarcoglycan, epsilon	sgce	228	442	215	320	301.25	---	calcium ion binding /// protein binding	sarcoglycan complex /// membrane
Dr.15197.1.A1_at	---	---	278	197	311	432	304.5	---	---	---
Dr.8798.1.A1_at	wu:fc83d12	wu:fc83d12	194	672	107	245	304.5	---	---	---
Dr.2199.1.A1_at	---	---	268	338	406	215	306.75	---	---	---
Dr.2902.1.S1_at	hypothetical LOC791878 /// zgc:136227	LOC791878 /// zgc:136227	309	286	445	198	309.5	---	endopeptidase inhibitor activity /// cysteine protease inhibitor activity	---
Dr.2473.1.A1_at	---	---	323	267	314	343	311.75	---	---	---
Dr.17573.2.A1_a_at	si:ch211-81a5.5	si:ch211-81a5.5	190	143	372	543	312	---	protein binding	---
Dr.25155.1.S1_s_at	ba1 globin /// ba1 globin, like /// ba2 globin	ba1 /// ba1l /// ba2	444	175	424	209	313	response to hypoxia /// heme biosynthetic process /// transport /// iron ion transport /// cellular iron ion homeostasis /// oxygen transport /// oxygen transport /// hemopoiesis	oxygen transporter activity /// oxygen transporter activity /// iron ion binding /// oxygen binding /// heme binding /// metal ion binding	mitochondrion /// hemoglobin complex /// hemoglobin complex
Dr.8505.1.S1_at	alpha-2-HS-glycoprotein	ahsg	101	290	272	589	313	---	cysteine protease inhibitor activity	---
Dr.26394.1.A1_at	---	---	432	248	183	397	315	---	---	---
Dr.20185.1.S1_at	lipoprotein lipase	lpl	426	320	216	299	315.25	lipid metabolic process /// lipid catabolic process	catalytic activity /// lipoprotein lipase activity /// hydrolase activity	---
Dr.5663.1.S1_at	---	---	364	322	207	368	315.25	---	---	---
Dr.15600.1.S1_at	cyclin-dependent kinase-like 1 (CDC2-related kinase)	cdkl1	142	204	461	455	315.5	protein amino acid phosphorylation	nucleotide binding /// protein kinase activity /// protein serine/threonine kinase activity /// cyclin-dependent protein kinase activity /// ATP binding /// kinase activity /// transferase activity	nucleus /// cytoplasm
Dr.12723.1.A1_at	novel protein similar to SWI/SNF related, matrix associated, actin dependent regulator of chromatin, subfamily a, member 5 (smarca5)	DKEY-148B12.1	464	242	360	202	317	ATP-dependent chromatin remodeling	nucleic acid binding /// DNA binding /// helicase activity /// ATP binding /// nucleosome binding	chromatin remodeling complex
Dr.16770.1.A1_at	similar to Sodium- and chloride-dependent creatine transporter 1 (CT1) (Creatine transporter 1) (Solute carrier family 6 member 8) /// similar to Sodium- and chloride-dependent creatine transporter 1 (CT1) (Creatine transporter 1) (Solute carrier family 6 member 8)	LOC100150452 /// LOC558074	166	185	555	362	317	---	---	---
Dr.14970.1.A1_at	---	---	289	302	323	363	319.25	---	---	---
Dr.8151.2.S1_a_at	signal transduction and activation of transcription 1a	stat1a	307	256	377	355	323.75	regulation of transcription, DNA-dependent /// signal transduction /// regulation of transcription	transcription factor activity /// signal transducer activity /// calcium ion binding /// protein binding	nucleus
Dr.796.1.S1_at	sb:cb492	sb:cb492	385	296	315	303	324.75	---	---	---
Dr.15037.1.A1_at	zgc:77853	zgc:77853	445	237	312	307	325.25	---	binding	---
Dr.18932.1.A1_at	zgc:153973	zgc:153973	192	170	558	384	326	glycolysis	magnesium ion binding /// phosphopyruvate hydratase activity /// lyase activity	phosphopyruvate hydratase complex
Dr.13121.2.A1_at	---	---	171	239	430	468	327	---	---	---
Dr.11351.1.A1_at	zgc:73324	zgc:73324	539	350	277	152	329.5	---	---	mitochondrion
Dr.14428.1.A1_at	similar to Putative uncharacterized protein CXorf58	LOC797675	369	453	332	167	330.25	---	---	---
Dr.1259.1.A1_at	wu:fa98e11	wu:fa98e11	455	278	328	275	334	---	---	---
Dr.20178.1.A1_at	reverse transcriptase	LOC568735	459	236	418	226	334.75	RNA-dependent DNA replication	RNA binding /// RNA-directed DNA polymerase activity	---
Dr.18938.1.A1_at	si:ch211-151h10.2	si:ch211-151h10.2	361	268	268	449	336.5	---	---	---
Dr.24233.1.S1_at	fibronectin 1b	fn1b	353	235	531	228	336.75	---	---	extracellular region
Dr.4920.1.A1_at	wu:fc27g01	wu:fc27g01	37	530	203	584	338.5	---	---	---
Dr.20602.1.S1_at	zgc:153186	zgc:153186	544	218	401	206	342.25	muscle development	---	---
Dr.2996.1.A1_at	wu:fb77h10	wu:fb77h10	366	263	407	341	344.25	---	---	---
Dr.19556.1.A1_at	wu:fc16h11	wu:fc16h11	439	251	469	220	344.75	---	---	---
Dr.22802.2.A1_at	emerin (Emery-Dreifuss muscular dystrophy)	emd	389	294	278	420	345.25	---	---	---
Dr.11716.2.A1_at	synaptophysin b /// zgc:136469	sypb /// zgc:136469	537	277	291	279	346	transport	transporter activity	synaptic vesicle /// membrane /// integral to membrane
Dr.14425.1.A1_at	hypothetical protein LOC553441	LOC553441	345	297	511	231	346	---	---	---
Dr.22479.1.A1_at	---	---	462	365	357	200	346	---	---	---
Dr.19022.1.A1_at	similar to gene model 101	LOC794162	388	180	600	221	347.25	---	---	---
Dr.2365.1.A1_at	zgc:110171	zgc:110171	233	368	366	434	350.25	---	protein binding	---
Dr.22640.1.S1_at	wu:fj30h07	wu:fj30h07	58	520	90	743	352.75	---	---	---
Dr.11222.1.A1_at	---	---	230	233	79	872	353.5	---	---	---
Dr.14552.1.S1_at	intraflagellar transport protein 46	ift46	313	184	639	278	353.5	determination of ventral identity	---	---
Dr.25001.1.A1_at	wu:fb11d02	wu:fb11d02	384	271	554	212	355.25	---	---	---
Dr.382.2.S1_at	beta thymosin-like protein 2	LOC798430	547	213	454	211	356.25	cytoskeleton organization and biogenesis /// actin cytoskeleton organization and biogenesis /// sequestering of actin monomers	actin binding	cytoplasm
Dr.23228.1.A1_at	septin 8b	sept8b	128	371	217	715	357.75	cell cycle	nucleotide binding /// protein binding /// GTP binding	septin complex
Dr.22710.1.A1_at	zgc:158375	zgc:158375	269	429	326	414	359.5	cell adhesion	structural molecule activity /// calcium ion binding	---
Dr.2254.1.A1_at	Adducin 1 (alpha)	add1	536	258	349	296	359.75	---	metal ion binding	---
Dr.3197.2.S1_at	---	---	638	306	325	170	359.75	---	---	---
Dr.12596.1.S1_at	claudin c	cldnc	405	200	433	402	360	---	structural molecule activity	tight junction /// membrane /// integral to membrane
Dr.17817.1.A1_at	---	---	297	359	345	444	361.25	---	---	---
Dr.24664.1.S1_at	---	---	488	229	391	337	361.25	---	---	---
Dr.22510.1.S1_at	calcyphosine-like	capsl	504	253	465	227	362.25	ciliary or flagellar motility /// calcium ion transport	calcium channel activity /// calcium ion binding /// calcium channel inhibitor activity	flagellin-based flagellum
Dr.25455.1.A1_at	synaptophysin b	sypb	153	300	439	566	364.5	transport	transporter activity	synaptic vesicle /// membrane /// integral to membrane
Dr.12816.1.A1_at	---	---	587	362	262	252	365.75	---	---	---
Dr.18625.1.S1_at	intraflagellar transport 81 homolog	ift81	474	574	209	213	367.5	---	---	flagellum
Dr.18813.1.A1_at	zgc:153042	zgc:153042	635	191	364	282	368	zinc ion transport	protein binding /// zinc ion binding /// metal ion binding	---
Dr.9405.1.S1_at	ADP-ribosylation factor-like 13b	arl13b	469	318	384	314	371.25	multicellular organismal development /// cilium biogenesis	nucleotide binding /// GTP binding	---
Dr.18074.1.S1_at	---	---	548	226	351	367	373	---	---	---
Dr.12995.1.A1_at	---	---	551	299	385	258	373.25	---	---	---
Dr.8950.1.A1_at	---	---	367	424	265	443	374.75	---	---	---
Dr.12953.1.A1_at	---	---	454	394	339	313	375	---	---	---
Dr.14389.1.A1_at	---	---	301	428	338	439	376.5	---	---	---
Dr.9611.1.A1_at	si:ch211-241e15.2	si:ch211-241e15.2	396	304	537	271	377	---	nucleotide binding /// nucleic acid binding	---
Dr.6826.1.S1_at	collagen, type I, alpha 3 /// dicarbonyl/L-xylulose reductase	col1a3 /// dcxr	435	249	306	519	377.25	phosphate transport /// metabolic process /// collagen catabolic process /// oxidation reduction	catalytic activity /// extracellular matrix structural constituent /// binding /// oxidoreductase activity /// nutrient reservoir activity	collagen /// cytoplasm
Dr.5111.1.A1_at	wu:fc05g01	wu:fc05g01	55	592	241	622	377.5	---	---	---
Dr.4485.3.A1_x_at	---	---	381	324	383	425	378.25	---	---	---
Dr.17850.1.S1_at	solute carrier family 25 (mitochondrial carrier: glutamate), member 22	slc25a22	513	269	467	266	378.75	transport /// L-glutamate transport	transporter activity /// L-glutamate transmembrane transporter activity /// binding	mitochondrial inner membrane /// mitochondrial inner membrane /// membrane /// integral to membrane
Dr.22964.2.A1_at	wu:fj83a08	wu:fj83a08	254	527	247	489	379.25	---	---	---
Dr.15260.2.A1_at	nuclear receptor subfamily 1, group D, member 2b	nr1d2b	483	238	389	408	379.5	transcription /// transcription termination /// regulation of transcription, DNA-dependent /// zinc ion transport /// transcription antitermination	DNA binding /// transcription factor activity /// steroid hormone receptor activity /// receptor activity /// ligand-dependent nuclear receptor activity /// steroid binding /// zinc ion binding /// sequence-specific DNA binding /// metal ion binding	nucleus
Dr.13229.1.A1_at	prion protein, related sequence 3	prnprs3	463	298	398	364	380.75	protein homooligomerization	calcium ion binding /// nutrient reservoir activity	membrane
Dr.21979.1.A1_at	wu:fc92e10	wu:fc92e10	546	334	421	224	381.25	---	---	---
Dr.15666.1.A1_at	similar to predicted protein	LOC569091	303	167	365	693	382	---	---	---
Dr.15939.1.A1_at	similar to coactivator-associated arginine methyltransferase 1	LOC100003090	506	159	254	612	382.75	---	---	---
Dr.13121.2.A1_x_at	---	---	279	284	518	451	383	---	---	---
Dr.5479.1.S1_at	retinol binding protein 4, plasma	rbp4	560	272	452	251	383.75	liver development /// transport /// response to retinoic acid	transporter activity /// binding /// retinoid binding	---
Dr.5583.1.A1_at	---	---	501	353	395	289	384.5	---	---	---
Dr.16535.1.A1_at	---	---	594	221	508	219	385.5	---	---	---
Dr.2648.1.A1_at	cAMP-regulated phosphoprotein 19a	arpp19a	471	370	296	405	385.5	positive regulation of gluconeogenesis	receptor binding /// potassium channel regulator activity	---
Dr.7538.1.S1_at	zgc:56201	zgc:56201	617	434	333	158	385.5	multicellular organismal development /// negative regulation of signal transduction	protein binding	extracellular region /// signal recognition particle, endoplasmic reticulum targeting
Dr.18271.1.S1_at	---	---	859	244	190	253	386.5	---	---	---
Dr.7419.1.A1_at	zgc:113006	zgc:113006	427	341	402	377	386.75	cellular amine metabolic process	copper ion binding /// amine oxidase activity /// quinone binding	---
Dr.15946.1.A1_at	Abelson helper integration site 1	ahi1	446	552	202	348	387	---	---	---
Dr.18252.1.A1_x_at	wu:fb36c10	wu:fb36c10	576	252	388	333	387.25	---	---	---
Dr.18540.2.S1_a_at	---	---	538	308	448	259	388.25	---	---	---
Dr.6204.1.A1_at	zgc:172238	zgc:172238	400	404	359	406	392.25	---	---	---
Dr.15050.1.A1_at	zgc:92789	zgc:92789	528	289	447	308	393	---	---	---
Dr.9146.1.S1_at	wu:fj59b03	wu:fj59b03	583	275	330	392	395	---	---	---
Dr.9434.1.A1_at	---	---	338	481	236	544	399.75	---	---	---
Dr.12961.1.A1_at	zgc:113184	zgc:113184	702	340	369	190	400.25	---	zinc ion binding	intracellular
Dr.21523.1.A1_at	si:dkey-217k21.2	si:dkey-217k21.2	49	840	179	538	401.5	transcription /// transcription termination /// regulation of transcription, DNA-dependent /// transcription antitermination	DNA binding /// transcription factor activity	nucleus /// transcription factor complex
Dr.4083.1.A1_at	---	---	614	571	224	203	403	---	---	---
Dr.1372.1.S1_at	keratin 18	krt18	615	264	513	223	403.75	---	structural molecule activity	intermediate filament
Dr.1585.1.S1_at	wu:fb77c11	wu:fb77c11	252	241	695	433	405.25	---	---	---
Dr.9415.1.A1_at	zgc:73138	zgc:73138	375	319	269	659	405.5	translational elongation	nucleotide binding /// translation elongation factor activity /// GTPase activity /// GTP binding	cytoplasm
Dr.14543.1.A1_at	hypothetical protein LOC553388	LOC553388	98	109	440	984	407.75	---	binding	---
Dr.21310.1.A1_at	---	---	627	328	427	261	410.75	---	---	---
Dr.22618.1.A1_at	wu:fj07f05	wu:fj07f05	517	466	84	583	412.5	---	---	---
Dr.4766.1.A1_at	wu:fb15g09	wu:fb15g09	415	808	127	306	414	---	---	---
Dr.5242.1.A1_at	wu:fc15a01	wu:fc15a01	510	807	94	247	414.5	---	---	---
Dr.15698.1.A1_at	Hypothetical protein LOC556137	CH211-45M15.1	275	594	305	487	415.25	---	---	---
Dr.21153.1.S1_at	wu:fj80b07	wu:fj80b07	224	480	527	430	415.25	---	---	---
Dr.15200.1.A1_a_at	---	---	344	330	496	498	417	---	---	---
Dr.12118.1.A1_at	zgc:153007	zgc:153007	452	386	500	339	419.25	---	---	---
Dr.12961.2.S1_at	Interferon regulatory factor 2 binding protein 2	irf2bp2	755	351	399	178	420.75	transcription /// transcription termination /// regulation of transcription, DNA-dependent /// transcription antitermination	---	nucleus
Dr.2989.1.A1_at	Cat eye syndrome chromosome region, candidate 1a	cecr1a	500	452	393	338	420.75	purine ribonucleoside monophosphate biosynthetic process /// negative regulation of signal transduction	hydrolase activity /// deaminase activity	extracellular region /// signal recognition particle, endoplasmic reticulum targeting
Dr.26419.1.A1_at	wu:fc70h04	wu:fc70h04	453	388	497	353	422.75	---	---	---
Dr.4387.1.S1_at	keratin 4	krt4	569	266	490	382	426.75	---	structural molecule activity	intermediate filament
Dr.4749.1.A1_at	zgc:92116	zgc:92116	608	437	378	285	427	small GTPase mediated signal transduction	nucleotide binding /// GTP binding	intracellular
Dr.21420.1.A1_at	---	---	550	399	408	352	427.25	---	---	---
Dr.20295.1.A1_at	wu:fb73h08	wu:fb73h08	392	935	96	290	428.25	---	---	---
Dr.15207.1.A1_at	sb:cb627	sb:cb627	349	473	249	644	428.75	---	RNA binding /// double-stranded RNA binding	intracellular
Dr.4258.1.A1_at	splicing factor, arginine/serine-rich 1 (splicing factor 2, alternate splicing factor)	sfrs1	472	317	540	389	429.5	mRNA processing /// RNA splicing	nucleotide binding /// nucleic acid binding /// RNA binding	nucleus
Dr.8097.1.S1_at	opsin 1 (cone pigments), short-wave-sensitive 2	opn1sw2	651	274	417	381	430.75	signal transduction /// G-protein coupled receptor protein signaling pathway /// visual perception /// phototransduction /// protein-chromophore linkage /// response to stimulus	rhodopsin-like receptor activity /// signal transducer activity /// receptor activity /// G-protein coupled receptor activity /// photoreceptor activity /// blue light photoreceptor activity	photoreceptor outer segment /// membrane /// integral to membrane /// integral to membrane
Dr.25140.2.S1_at	ictacalcin	icn	672	265	547	240	431	---	calcium ion binding /// calcium ion binding	---
Dr.7824.1.S1_at	ras homolog gene family, member Ab	rhoab	519	407	331	475	433	small GTPase mediated signal transduction /// Wnt receptor signaling pathway /// tail morphogenesis /// cell migration involved in gastrulation /// cell migration involved in gastrulation /// otolith development	nucleotide binding /// GTP binding	intracellular /// membrane
Dr.15379.1.A1_at	---	---	274	579	299	594	436.5	---	---	---
Dr.18354.2.A1_at	---	---	255	606	303	582	436.5	---	---	---
Dr.18539.1.S1_at	zgc:153288	zgc:153288	486	291	579	391	436.75	---	binding	---
Dr.12547.1.A1_at	similar to phosphofructokinase, platelet	LOC560944	362	411	520	459	438	---	---	---
Dr.26479.1.S1_at	chromosome 6 open reading frame 83 (H. sapiens)	c6orf83	682	441	414	218	438.75	---	---	---
Dr.4615.2.S1_at	---	---	186	931	316	326	439.75	---	---	---
Dr.22059.2.A1_at	---	---	491	366	535	376	442	---	---	---
Dr.13267.1.A1_at	---	---	135	851	147	640	443.25	---	---	---
Dr.12134.3.S1_x_at	zgc:162318	zgc:162318	712	402	319	351	446	---	NADH dehydrogenase activity /// NADH dehydrogenase (ubiquinone) activity	mitochondrion
Dr.2277.1.A1_at	zgc:113583	zgc:113583	210	743	546	301	450	---	---	---
Dr.26114.1.A1_at	---	---	217	498	343	754	453	---	---	---
Dr.7681.1.A1_at	angiopoietin-like 5	angptl5	75	283	563	891	453	signal transduction	receptor binding	---
Dr.17863.1.S1_at	flotillin 2a	flot2a	680	430	463	243	454	cell adhesion	protein binding	membrane /// integral to membrane /// flotillin complex
Dr.25944.1.A1_at	---	---	729	397	283	409	454.5	---	---	---
Dr.15640.1.A1_at	similar to Golgin subfamily A member 4 (Trans-Golgi p230) (256 kDa golgin) (Golgin-245) (Protein 72.1)	LOC568188	105	531	136	1050	455.5	---	---	---
Dr.25140.2.S1_a_at	ictacalcin /// ictacalcin 2	icn /// icn2	689	247	635	255	456.5	---	calcium ion binding /// calcium ion binding	---
Dr.15933.1.S1_at	similar to AKAP 220	LOC100005938	811	307	416	293	456.75	---	---	---
Dr.20097.1.S1_s_at	collagen, type I, alpha 1	col1a1	681	305	476	371	458.25	phosphate transport /// regulation of ossification /// collagen catabolic process	extracellular matrix structural constituent	collagen /// cytoplasm
Dr.15150.1.A1_at	poly (ADP-ribose) polymerase family, member 3	parp3	521	378	580	357	459	protein amino acid ADP-ribosylation	NAD+ ADP-ribosyltransferase activity	nucleus
Dr.18616.1.S1_at	similar to Double C2, gamma	DKEYP-110G5.4	525	255	582	476	459.5	---	---	---
Dr.9894.1.A1_at	wu:fk56b02	wu:fk56b02	306	435	473	625	459.75	---	---	---
Dr.12852.1.S1_at	FK506 binding protein 1b	fkbp1b	318	250	561	711	460	protein folding	peptidyl-prolyl cis-trans isomerase activity /// isomerase activity	---
Dr.3008.1.A1_at	zgc:162471	zgc:162471	567	346	570	360	460.75	---	ATP binding /// zinc ion binding	---
Dr.24918.1.A1_at	id:ibd1202	id:ibd1202	391	392	548	514	461.25	---	---	---
Dr.1194.1.S1_at	glyceraldehyde-3-phosphate dehydrogenase, spermatogenic	gapdhs	760	262	572	254	462	glucose metabolic process /// glycolysis /// metabolic process /// oxidation reduction	catalytic activity /// glyceraldehyde-3-phosphate dehydrogenase (phosphorylating) activity /// binding /// glyceraldehyde-3-phosphate dehydrogenase activity /// oxidoreductase activity /// NAD binding	cytoplasm
Dr.14614.1.A1_at	---	---	475	398	486	494	463.25	---	---	---
Dr.4077.1.A1_at	---	---	467	401	566	419	463.25	---	---	---
Dr.12508.1.A1_at	zgc:64085	zgc:64085	634	588	436	216	468.5	---	---	membrane /// integral to membrane
Dr.1201.1.S1_at	S100 calcium binding protein A10b	s100a10b	711	287	498	379	468.75	calcium ion transport	calcium channel activity /// calcium ion binding /// calcium channel inhibitor activity	---
Dr.14980.1.S1_at	chromosome 10 open reading frame 63 (H. sapiens)	c10orf63	746	280	542	310	469.5	---	sugar binding	---
AFFX-Dr-GAPDH-M_at	Glyceraldehyde-3-phosphate dehydrogenase, spermatogenic	gapdhs	745	313	495	329	470.5	glucose metabolic process /// glycolysis /// metabolic process /// oxidation reduction	catalytic activity /// glyceraldehyde-3-phosphate dehydrogenase (phosphorylating) activity /// binding /// glyceraldehyde-3-phosphate dehydrogenase activity /// oxidoreductase activity /// NAD binding	cytoplasm
Dr.4315.1.A1_at	glycerophosphodiester phosphodiesterase domain containing 1	gdpd1	365	534	470	524	473.25	glycerol metabolic process	glycerophosphodiester phosphodiesterase activity	---
Dr.19026.1.A1_at	---	---	167	1130	86	512	473.75	---	---	---
Dr.25140.2.S1_x_at	ictacalcin	icn	708	254	660	274	474	---	calcium ion binding /// calcium ion binding	---
DrAffx.1.77.S1_at	chibby homolog 1 (Drosophila)	cby1	646	331	541	383	475.25	---	---	---
Dr.9982.1.A1_at	---	---	468	382	270	785	476.25	---	---	---
Dr.14903.1.S1_at	similar to cytochrome c oxidase subunit VIII-H (heart/muscle)	LOC100006002	782	303	522	302	477.25	---	---	---
Dr.19144.1.A1_at	procollagen-proline, 2-oxoglutarate 4-dioxygenase (proline 4-hydroxylase), alpha polypeptide 2	p4ha2	399	438	200	877	478.5	protein metabolic process /// collagen catabolic process	binding /// iron ion binding /// oxidoreductase activity /// oxidoreductase activity, acting on single donors with incorporation of molecular oxygen, incorporation of two atoms of oxygen /// oxidoreductase activity, acting on paired donors, with incorporation or reduction of molecular oxygen, 2-oxoglutarate as one donor, and incorporation of one atom each of oxygen into both donors	---
Dr.22123.1.A1_at	si:dkey-91f15.6	si:dkey-91f15.6	363	1406	69	80	479.5	apoptosis	protein binding	intracellular
Dr.8153.1.S5_a_at	claudin g	cldng	788	315	585	234	480.5	calcium-independent cell-cell adhesion	structural molecule activity /// protein binding /// identical protein binding	plasma membrane /// tight junction /// tight junction /// membrane /// integral to membrane /// cell junction
Dr.15556.1.A1_at	si:dkey-181i3.1	si:dkey-181i3.1	387	513	308	720	482	transport /// ion transport	receptor activity /// GABA-A receptor activity /// ion channel activity /// extracellular ligand-gated ion channel activity /// neurotransmitter receptor activity	membrane /// integral to membrane /// cell junction /// synapse /// postsynaptic membrane
Dr.1707.1.S1_at	zgc:85790	zgc:85790	800	301	553	280	483.5	nucleobase, nucleoside, nucleotide and nucleic acid metabolic process	adenylate kinase activity /// ATP binding /// kinase activity /// transferase activity /// phosphotransferase activity, phosphate group as acceptor /// nucleotide kinase activity /// nucleobase, nucleoside, nucleotide kinase activity	---
Dr.7956.1.S2_at	zgc:171859	zgc:171859	526	345	669	395	483.75	---	structural molecule activity	viral capsid
Dr.11064.1.A1_at	Amyloid beta (A4) precursor-like protein	aplp	250	619	419	648	484	---	binding	integral to membrane
Dr.21729.1.A1_at	---	---	288	390	479	782	484.75	---	---	---
Dr.9122.1.S1_at	similar to CC chemokine SCYA103	LOC795788	585	384	601	374	486	immune response	chemokine activity	extracellular region
Dr.4485.2.S1_at	---	---	798	852	113	186	487.25	---	---	---
Dr.21809.1.S1_at	F-box and leucine-rich repeat protein 14b	fbxl14	677	459	386	429	487.75	protein ubiquitination	ubiquitin-protein ligase activity /// protein binding	SCF ubiquitin ligase complex
Dr.4464.1.A1_at	wu:fc31b02	wu:fc31b02	433	638	267	613	487.75	---	---	---
AFFX-Dr-GAPDH-3_at	Glyceraldehyde-3-phosphate dehydrogenase, spermatogenic	gapdhs	819	270	595	268	488	glucose metabolic process /// glycolysis /// metabolic process /// oxidation reduction	catalytic activity /// glyceraldehyde-3-phosphate dehydrogenase (phosphorylating) activity /// binding /// glyceraldehyde-3-phosphate dehydrogenase activity /// oxidoreductase activity /// NAD binding	cytoplasm
Dr.18252.1.A1_at	wu:fb36c10	wu:fb36c10	741	342	503	372	489.5	---	---	---
Dr.257.1.A1_at	---	---	761	422	456	323	490.5	---	---	---
Dr.18657.1.S1_at	Similar to liver-expressed antimicrobial peptide 2	LOC793075	129	205	820	813	491.75	---	---	---
Dr.3089.1.A1_at	zgc:63990	zgc:63990	246	503	362	866	494.25	---	---	membrane /// integral to membrane
Dr.12496.1.S1_at	zgc:55456	zgc:55456	222	329	599	833	495.75	signal transduction	---	---
Dr.20821.1.A1_at	plasminogen	plg	59	822	667	436	496	proteolysis /// blood coagulation	catalytic activity /// serine-type endopeptidase activity /// endopeptidase inhibitor activity /// calcium ion binding /// peptidase activity /// hydrolase activity	---
Dr.16392.1.A1_at	complement component 6	c6	664	347	605	370	496.5	---	---	---
Dr.3919.1.A1_at	wu:fj47d05	wu:fj47d05	530	372	744	342	497	---	---	membrane /// integral to membrane
Dr.9889.1.A1_at	cell adhesion molecule 3	cadm3	155	352	824	661	498	---	---	membrane /// integral to membrane
Dr.3734.1.A1_at	wu:fc03e06	wu:fc03e06	507	600	409	484	500	---	---	---
Dr.21842.1.S1_at	---	---	386	461	598	557	500.5	---	---	---
Dr.1045.1.A1_at	wu:fb74f10	wu:fb74f10	503	448	441	616	502	---	---	---
Dr.16367.1.A1_at	centrin, EF-hand protein, 2	cetn2	715	276	693	325	502.25	calcium ion transport	nucleic acid binding /// calcium channel activity /// calcium ion binding /// ATP binding /// ATP-dependent helicase activity /// calcium channel inhibitor activity	---
Dr.18801.1.A1_at	zgc:91834	zgc:91834	498	309	705	497	502.25	---	protein binding	---
Dr.4833.7.S1_at	hypothetical protein LOC100151347	LOC100151347	582	367	480	581	502.5	---	---	---
Dr.2655.1.S1_at	proteoglycan 4	prg4	139	369	485	1020	503.25	---	catalytic activity /// metal ion binding	---
Dr.15078.1.A1_at	---	---	765	293	668	288	503.5	---	---	---
Dr.6595.1.A1_at	zgc:86754	zgc:86754	734	713	237	335	504.75	---	---	---
Dr.16423.1.S1_at	thyroid hormone receptor associated protein 6	thrap6	597	582	403	440	505.5	transcription /// transcription termination /// regulation of transcription, DNA-dependent /// transcription antitermination	---	nucleus
Dr.13462.1.A1_at	---	---	436	405	545	639	506.25	---	---	---
Dr.1799.1.A1_at	wu:fc62e09	wu:fc62e09	740	666	368	256	507.5	---	---	---
Dr.17816.1.A1_at	wu:fj46h08	wu:fj46h08	574	261	533	664	508	---	---	---
Dr.17614.1.A1_at	---	---	720	460	523	331	508.5	---	---	---
Dr.18674.1.A1_at	zgc:123017	zgc:123017	245	414	281	1099	509.75	zinc ion transport	zinc ion binding /// metal ion binding	intracellular
Dr.22753.1.A1_at	zgc:153623	zgc:153623	423	563	575	491	513	---	---	---
Dr.23389.1.A1_at	---	---	955	288	410	403	514	---	---	---
Dr.16440.1.A1_at	similar to Coiled-coil domain-containing protein 108	LOC571027	558	651	502	356	516.75	---	---	---
Dr.6173.1.S1_at	zgc:65894	zgc:65894	732	537	412	390	517.75	microtubule-based process /// microtubule-based movement /// protein polymerization	nucleotide binding /// GTPase activity /// structural molecule activity /// GTP binding	cytoplasm /// microtubule /// protein complex
Dr.26095.1.A1_at	---	---	609	467	292	705	518.25	---	---	---
Dr.822.1.S3_at	chemokine (C-X-C motif) ligand 12a (stromal cell-derived factor 1)	cxcl12a	460	613	300	708	520.25	neuron migration /// immune response /// axon guidance /// axon guidance /// negative regulation of cell proliferation /// germ cell migration /// organ morphogenesis /// myofibril assembly /// positive regulation of cell migration /// regulation of axon extension /// fin regeneration /// retinal ganglion cell axon guidance /// retinal ganglion cell axon guidance /// positive regulation of axon e…	cytokine activity /// chemokine activity /// chemoattractant activity	extracellular region
Dr.17570.2.A1_at	wu:fk57a03	wu:fk57a03	514	377	795	398	521	---	---	---
Dr.21601.1.A1_at	wu:fc25c08	wu:fc25c08	505	544	536	505	522.5	---	---	---
Dr.2404.1.S1_at	enhancer of mRNA-decapping protein 4	edc4	401	557	596	540	523.5	---	---	nucleus /// cytoplasm
Dr.6884.1.S1_at	zgc:55813	zgc:55813	589	395	690	421	523.75	carbohydrate metabolic process	catalytic activity /// calcium ion binding /// calcium ion binding /// cation binding	---
Dr.3652.1.A1_at	wu:fb78e09	wu:fb78e09	577	504	491	528	525	---	---	---
Dr.14964.1.A1_at	zgc:153648	zgc:153648	636	1366	49	53	526	---	---	---
Dr.8209.1.S2_at	forkhead box O5	foxo5	738	381	594	396	527.25	regulation of transcription, DNA-dependent	DNA binding /// transcription factor activity /// sequence-specific DNA binding	nucleus
Dr.4484.1.A1_at	---	---	215	561	645	707	532	---	---	---
Dr.26209.1.A1_at	zgc:152753	zgc:152753	357	912	374	492	533.75	---	GTP binding	---
Dr.23643.1.A1_s_at	ADP-ribosylation factor-like 11	arl11	447	419	608	662	534	small GTPase mediated signal transduction	nucleotide binding /// GTP binding	intracellular
Dr.9528.1.S1_at	pyruvate dehydrogenase kinase, isoenzyme 2	pdk2	690	684	415	347	534	signal transduction /// peptidyl-histidine phosphorylation	two-component sensor activity /// protein histidine kinase activity /// ATP binding /// kinase activity	---
Dr.490.1.S1_at	aspartylglucosaminidase /// similar to ORF1-encoded protein /// hypothetical LOC100149823 /// hypothetical LOC795587	aga /// LOC100004764 /// LOC100149823 /// LOC795587	775	282	740	344	535.25	lipid metabolic process	hydrolase activity /// hydrolase activity, acting on ester bonds	---
Dr.3224.1.S1_at	wu:fc33f12	wu:fc33f12	238	711	455	742	536.5	---	---	---
Dr.13289.1.A1_at	---	---	648	375	679	448	537.5	---	---	---
Dr.1851.1.A1_at	wu:fc95e01	wu:fc95e01	440	605	648	480	543.25	---	---	---
Dr.916.1.S1_at	aquaporin 8	aqp8	495	447	342	898	545.5	transport	transporter activity	membrane /// integral to membrane
Dr.560.2.S1_at	fibulin 1	fbln1	482	417	341	947	546.75	calcium ion transport /// multicellular organismal development /// heart development /// negative regulation of signal transduction	calcium channel activity /// calcium ion binding /// calcium channel inhibitor activity	extracellular region /// proteinaceous extracellular matrix /// signal recognition particle, endoplasmic reticulum targeting
Dr.21550.1.S1_at	dihydropyrimidinase-like 5a	dpysl5a	918	423	477	373	547.75	---	hydrolase activity /// hydrolase activity, acting on carbon-nitrogen (but not peptide) bonds	---
Dr.1889.2.A1_a_at	Rho-class glutathione S-transferase /// transferrin-a	gstr1 /// tfa	685	409	551	550	548.75	iron ion transport /// cellular iron ion homeostasis /// response to bacterium	ferric iron binding /// transferase activity	extracellular region
Dr.12308.1.S1_at	interferon regulatory factor 9	irf9	321	662	590	623	549	transcription /// transcription termination /// regulation of transcription, DNA-dependent /// transcription antitermination	transcription factor activity	nucleus
Dr.12960.1.A1_at	---	---	465	608	524	603	550	---	---	---
Dr.15138.1.S1_at	intraflagellar transport protein 57	ift57	674	385	734	407	550	ciliary or flagellar motility /// apoptosis /// determination of left/right symmetry /// cell projection organization and biogenesis /// sensory cilium biogenesis /// cilium biogenesis /// eye photoreceptor cell development /// photoreceptor cell maintenance	---	cilium /// basal body /// cell projection
Dr.24000.1.A1_at	---	---	319	1402	210	270	550.25	---	---	---
Dr.15433.1.A1_at	zgc:63660	zgc:63660	662	477	612	464	553.75	---	zinc ion binding	---
Dr.3459.1.S1_at	Cd63 antigen	cd63	807	326	758	328	554.75	---	---	membrane /// integral to membrane
Dr.21182.1.A1_at	---	---	407	645	574	597	555.75	---	---	---
Dr.25848.1.A1_at	wu:fj12d05	wu:fj12d05	699	380	691	453	555.75	---	---	---
Dr.6362.1.A1_at	DEP domain containing 6	depdc6	524	515	556	629	556	intracellular signaling cascade	protein binding	---
Dr.1301.1.A1_at	protein kinase, AMP-activated, gamma 1 non-catalytic subunit	prkag1	339	458	777	651	556.25	---	kinase activity	---
Dr.23162.1.S1_at	zgc:92074	zgc:92074	705	465	614	447	557.75	protein amino acid phosphorylation /// zinc ion transport /// signal transduction /// intracellular signaling cascade	nucleotide binding /// protein kinase activity /// protein serine/threonine kinase activity /// receptor signaling protein activity /// ATP binding /// zinc ion binding /// kinase activity /// transferase activity /// metal ion binding	---
Dr.5866.1.A1_at	kinase D-interacting substrate of 220b	kidins220b	628	383	654	570	558.75	---	---	membrane /// integral to membrane
Dr.18813.2.S1_at	zgc:153042	zgc:153042	621	364	732	525	560.5	zinc ion transport	protein binding /// zinc ion binding /// metal ion binding	---
Dr.23386.1.A1_at	similar to F59A2.6	LOC557223	822	415	659	349	561.25	---	---	---
Dr.14049.1.S1_at	zgc:158667	zgc:158667	769	517	624	340	562.5	coenzyme A biosynthetic process	pantothenate kinase activity /// ATP binding	---
Dr.1300.1.A1_at	zgc:100935	zgc:100935	165	497	754	840	564	---	---	membrane /// integral to membrane
Dr.3318.1.A1_at	spectrin repeat containing, nuclear envelope 1a	syne1a	404	618	559	675	564	---	actin binding	integral to membrane
Dr.1145.1.S1_at	wu:fc20g11	wu:fc20g11	549	705	450	562	566.5	---	---	---
Dr.17833.1.A1_at	wu:fc60b09	wu:fc60b09	490	440	611	726	566.75	---	---	---
Dr.11975.1.A1_at	zgc:101111	zgc:101111	441	1423	78	330	568	intracellular protein transport /// vesicle-mediated transport	SNAP receptor activity /// protein binding	membrane
Dr.2076.1.A1_x_at	similar to zinc finger protein 569	LOC795322	121	546	615	995	569.25	---	---	---
Dr.21660.1.A1_at	---	---	489	510	792	502	573.25	---	---	---
Dr.23549.1.A1_at	zgc:92231	zgc:92231	561	578	701	454	573.5	---	---	---
Dr.25813.1.A1_at	asparagine synthetase	asns	442	969	347	542	575	asparagine biosynthetic process /// metabolic process	asparagine synthase (glutamine-hydrolyzing) activity	---
Dr.15943.1.S1_at	synaptonemal complex protein 1	sycp1	908	343	735	315	575.25	synaptonemal complex assembly	---	synaptonemal complex
Dr.13513.1.A1_at	OTU domain, ubiquitin aldehyde binding 1	otub1	580	493	825	404	575.5	---	---	---
Dr.14882.1.A1_at	---	---	650	541	670	442	575.75	---	---	---
Dr.22661.1.A1_at	similar to mKIAA0668 protein	LOC796761	211	772	526	795	576	---	---	---
Dr.7168.1.S1_at	wu:fd56d05	wu:fd56d05	629	814	446	416	576.25	---	---	---
Dr.5132.1.A1_at	wu:fc37b07	wu:fc37b07	285	609	376	1043	578.25	---	---	---
Dr.11119.1.A1_at	Sodium channel, voltage-gated, type III, beta	scn3b	235	1468	318	297	579.5	---	ion channel activity	---
Dr.673.1.A1_at	reticulon 1b	rtn1b	736	361	619	606	580.5	---	---	endoplasmic reticulum
Dr.11310.3.S1_at	tubulin, alpha 1 /// wu:fb37a10	tuba1 /// wu:fb37a10	728	573	671	354	581.5	microtubule-based process /// microtubule-based movement /// protein polymerization	nucleotide binding /// GTPase activity /// structural molecule activity /// GTP binding	microtubule /// protein complex
Dr.11392.1.A1_at	poly A binding protein, cytoplasmic 1 b	pabpc1b	791	396	708	435	582.5	---	nucleotide binding /// nucleic acid binding /// RNA binding	---
Dr.22342.1.A1_at	wu:fj04e09	wu:fj04e09	697	463	655	517	583	---	---	---
Dr.2363.1.S1_at	transgelin 2	tagln2	875	403	610	450	584.5	cell morphogenesis /// muscle development /// actin cytoskeleton organization and biogenesis	actin binding	actin cytoskeleton
Dr.21605.1.S1_at	wu:fc25e04	wu:fc25e04	272	735	565	771	585.75	---	---	---
Dr.2716.1.A1_at	zgc:77101	zgc:77101	701	540	640	472	588.25	protein modification process	---	---
Dr.14248.1.A1_at	wu:fj11d04	wu:fj11d04	371	797	625	561	588.5	---	---	---
Dr.2168.1.A1_at	wu:fb09b12	wu:fb09b12	739	389	714	518	590	---	---	---
Dr.5332.1.A1_at	wu:fc46e05	wu:fc46e05	511	451	712	686	590	---	---	---
Dr.20028.1.A1_at	Zgc:109902	zgc:109902	779	1031	290	264	591	proteolysis	---	---
Dr.12495.1.A1_at	zgc:154073	zgc:154073	1054	358	636	318	591.5	RNA metabolic process	nucleic acid binding /// catalytic activity /// zinc ion binding	intracellular
Dr.5149.1.A1_at	wu:fc16e03	wu:fc16e03	213	622	707	831	593.25	---	---	---
Dr.21621.1.A1_at	wu:fc32g12	wu:fc32g12	622	585	682	486	593.75	---	---	---
Dr.20277.1.A1_at	actin, alpha 2, smooth muscle, aorta	acta2	933	400	646	399	594.5	---	nucleotide binding /// structural molecule activity /// protein binding /// ATP binding	cytoplasm /// cytoskeleton
Dr.1282.1.S1_at	keratin 8	krt8	926	355	756	345	595.5	---	structural molecule activity	intermediate filament
Dr.5676.1.A1_at	zgc:64076	zgc:64076	1559	639	62	123	595.75	transport	transporter activity	membrane /// integral to membrane
Dr.1385.1.A1_at	peroxiredoxin 5	prdx5	914	391	653	431	597.25	---	oxidoreductase activity	---
Dr.20875.1.S1_s_at	---	---	325	675	765	627	598	---	---	---
Dr.16935.1.A1_a_at	Hypothetical LOC558832	LOC558832	592	603	512	687	598.5	---	---	---
Dr.23769.1.A1_at	wu:fa66e10	wu:fa66e10	833	474	663	424	598.5	---	---	---
Dr.2727.1.A1_at	similar to gag-pro-pol polyprotein	LOC100148463	789	668	584	361	600.5	---	---	---
Dr.26313.1.A1_at	---	---	590	560	700	553	600.75	---	---	---
Dr.14402.1.A1_at	similar to deleted in lung and esophageal cancer 1	LOC555583	642	336	799	630	601.75	---	---	---
Dr.457.1.A1_at	hypothetical protein LOC100003064	CH211-163B2.4	470	471	589	881	602.75	---	---	---
Dr.9699.1.S1_at	similar to Cytoplasmic dynein 1 intermediate chain 2 (Dynein intermediate chain 2, cytosolic) (DH IC-2) (Cytoplasmic dynein intermediate chain 2)	LOC561612	719	410	435	847	602.75	---	---	---
Dr.16761.1.A1_at	---	---	559	704	557	592	603	---	---	---
Dr.13579.1.A1_at	anthrax toxin receptor 2a	antxr2a	358	895	382	783	604.5	---	receptor activity	integral to membrane
Dr.6376.1.A1_at	wu:fi26e04	wu:fi26e04	637	418	510	860	606.25	---	protein binding	---
Dr.2471.1.A1_at	wu:fb72c09	wu:fb72c09	679	699	392	656	606.5	---	binding	---
Dr.9917.1.S1_at	glutamate decarboxylase 1	gad1	716	849	443	423	607.75	gamma-aminobutyric acid biosynthetic process /// carboxylic acid metabolic process /// neurotransmitter biosynthetic process	catalytic activity /// glutamate decarboxylase activity /// lyase activity /// carboxy-lyase activity /// pyridoxal phosphate binding	---
Dr.16078.1.S1_at	decorin	dcn	534	495	993	428	612.5	---	protein binding	---
Dr.26207.1.A1_at	inhibin, beta Aa	inhbaa	341	1444	438	235	614.5	fin regeneration /// growth	hormone activity /// growth factor activity	extracellular region
Dr.23594.1.A1_at	trichorhinophalangeal syndrome I	trps1	317	833	294	1022	616.5	---	---	---
Dr.16229.1.A1_at	---	---	266	1278	58	865	616.75	---	---	---
Dr.17513.1.S1_at	si:ch211-113n10.4	si:ch211-113n10.4	148	584	616	1124	618	---	nucleotide binding /// GTPase activity /// GTP binding	---
Dr.4736.1.A1_at	---	---	919	1185	87	284	618.75	---	---	---
Dr.1251.1.S1_at	degenerative spermatocyte homolog 1, lipid desaturase (Drosophila)	degs1	656	310	778	734	619.5	lipid metabolic process /// oxidation reduction	oxidoreductase activity	---
Dr.16876.1.A1_at	---	---	783	652	688	359	620.5	---	---	---
Dr.5122.1.S1_at	zgc:77366	zgc:77366	832	482	743	427	621	---	nucleotide binding /// nucleic acid binding	---
Dr.8723.1.S1_at	zgc:92903	zgc:92903	865	562	492	572	622.75	cell redox homeostasis	---	---
Dr.18626.1.A1_at	si:dkey-170m15.2	si:dkey-170m15.2	379	443	678	992	623	proteolysis	calcium-dependent cysteine-type endopeptidase activity	intracellular
Dr.5269.2.A1_a_at	---	---	1160	677	258	401	624	---	---	---
Dr.25627.1.A1_at	zgc:92169	zgc:92169	790	580	621	506	624.25	calcium ion transport	calcium channel activity /// calcium ion binding /// calcium channel inhibitor activity	---
Dr.22477.1.A1_at	---	---	692	354	806	646	624.5	---	---	---
Dr.1116.1.S1_at	S100 calcium binding protein V2	s100v2	726	450	798	526	625	---	calcium ion binding	---
Dr.14396.1.A1_at	similar to Muc2 protein /// similar to Muc2 protein	LOC100148804 /// LOC572175	599	449	483	975	626.5	carbohydrate metabolic process	hydrolase activity, hydrolyzing O-glycosyl compounds	---
Dr.23740.1.A1_at	---	---	284	921	751	552	627	---	---	---
Dr.25557.1.A1_s_at	---	---	380	1049	684	400	628.25	---	---	---
Dr.7224.1.S1_at	wu:fj65d03	wu:fj65d03	456	902	335	822	628.75	---	---	---
Dr.25689.1.A1_at	zgc:100994	zgc:100994	565	551	676	725	629.25	---	---	---
DrAffx.2.1.S1_s_at	collagen, type I, alpha 1	col1a1	935	454	569	560	629.5	phosphate transport /// regulation of ossification /// collagen catabolic process	extracellular matrix structural constituent	collagen /// cytoplasm
Dr.1260.1.S1_at	annexin A2a	anxa2a	867	412	823	418	630	calcium ion transport	phospholipase inhibitor activity /// calcium channel activity /// calcium ion binding /// calcium-dependent phospholipid binding /// cytoskeletal protein binding /// calcium channel inhibitor activity	---
Dr.8357.1.A1_s_at	---	---	231	1125	673	495	631	---	---	---
Dr.23700.1.A1_at	wu:fb55h10	wu:fb55h10	872	769	509	375	631.25	---	---	---
Dr.10041.1.A1_at	wu:fk89a06	wu:fk89a06	584	786	457	704	632.75	---	---	---
AFFX-Dr-GAPDH-5_at	Glyceraldehyde-3-phosphate dehydrogenase, spermatogenic	gapdhs	948	462	592	531	633.25	glucose metabolic process /// glycolysis /// metabolic process /// oxidation reduction	catalytic activity /// glyceraldehyde-3-phosphate dehydrogenase (phosphorylating) activity /// binding /// glyceraldehyde-3-phosphate dehydrogenase activity /// oxidoreductase activity /// NAD binding	cytoplasm
Dr.5423.1.A1_at	HLA-B associated transcript 1	bat1	823	475	857	380	633.75	---	nucleic acid binding /// helicase activity /// ATP binding /// ATP-dependent helicase activity /// hydrolase activity	---
Dr.23462.1.S1_at	wu:fj93c03	wu:fj93c03	177	732	618	1011	634.5	---	---	---
Dr.22720.1.A1_at	---	---	184	661	597	1111	638.25	---	---	---
Dr.22206.1.A1_at	---	---	766	1152	228	410	639	---	---	---
Dr.9920.1.A1_at	wu:fk63e10	wu:fk63e10	725	421	493	920	639.75	regulation of transcription, DNA-dependent	DNA binding /// transcription factor activity /// sequence-specific DNA binding /// protein dimerization activity	nucleus
Dr.19224.1.S1_at	aldolase b, fructose-bisphosphate	aldob	876	535	591	558	640	glycolysis /// metabolic process	catalytic activity /// fructose-bisphosphate aldolase activity /// lyase activity	---
Dr.18936.1.S1_at	isochorismatase domain containing 2	isoc2	754	597	626	587	641	metabolic process	catalytic activity	---
Dr.2298.1.S1_at	zgc:85763	zgc:85763	892	524	549	601	641.5	metabolic process	catalytic activity	---
Dr.2961.1.S1_at	retinol dehydrogenase 1, like	rdh1l	804	549	752	463	642	skeletal development /// metabolic process /// exocrine pancreas development /// pectoral fin morphogenesis /// retinol metabolic process /// retinal metabolic process /// gut morphogenesis /// oxidation reduction	catalytic activity /// retinol dehydrogenase activity /// binding /// oxidoreductase activity	---
Dr.4975.1.A1_at	wu:fb99e11	wu:fb99e11	713	768	631	457	642.25	---	---	---
Dr.4760.1.A1_at	proteasome (prosome, macropain) subunit, beta type, 10	psmb10	591	500	394	1086	642.75	ubiquitin-dependent protein catabolic process	endopeptidase activity /// threonine-type endopeptidase activity /// endopeptidase inhibitor activity /// peptidase activity /// hydrolase activity	nucleus /// cytoplasm /// cytosol /// proteasome core complex /// protein complex
Dr.6117.1.S1_at	hypothetical LOC100003496 /// similar to zinc finger protein 569 /// similar to zinc finger protein 569 /// zgc:173702 /// zgc:173706 /// zgc:173709 /// zgc:173716 /// zgc:174702 /// zgc:174704	LOC100003496 /// LOC100151620 /// LOC557877 /// zgc:173702 /// zgc:173706 /// zgc:173709 /// zgc:173716 /// zgc:174702 /// zgc:174704	632	348	723	868	642.75	---	nucleic acid binding /// zinc ion binding	intracellular
Dr.19556.2.S1_at	---	---	652	631	411	879	643.25	---	---	---
Dr.2723.1.A1_at	wu:fc51h09	wu:fc51h09	787	649	562	576	643.5	---	---	---
Dr.12939.1.A1_at	---	---	837	657	322	761	644.25	---	---	---
Dr.16398.1.A1_x_at	protein tyrosine kinase 2 beta, b	ptk2bb	1086	1227	4	262	644.75	protein amino acid phosphorylation /// signal complex assembly	nucleotide binding /// protein kinase activity /// protein tyrosine kinase activity /// signal transducer activity /// ATP binding /// kinase activity /// transferase activity	cytoskeleton /// focal adhesion
Dr.6925.1.A1_at	hypothetical LOC554849	CH211-210H11.3	924	676	464	516	645	---	---	---
Dr.6759.1.A1_at	wu:fb81c07	wu:fb81c07	346	831	602	802	645.25	---	---	---
Dr.8945.1.A1_at	Similar to GTP-binding protein Rit1 (Ras-like protein expressed in many tissues) (Ras-like without CAAX protein 1)	LOC793942	946	702	633	305	646.5	---	---	---
Dr.7163.1.A1_at	tocopherol (alpha) transfer protein (ataxia (Friedreich-like) with vitamin E deficiency)	ttpa	951	456	583	605	648.75	transport	transporter activity	intracellular
Dr.14286.3.A1_x_at	wu:fj51b03	wu:fj51b03	840	1224	251	287	650.5	---	---	---
Dr.25947.1.A1_at	zgc:136791	zgc:136791	683	601	738	585	651.75	---	protein binding	---
Dr.59.1.S1_at	annexin A1a	anxa1a	958	413	822	415	652	calcium ion transport	phospholipase inhibitor activity /// calcium channel activity /// calcium ion binding /// calcium-dependent phospholipid binding /// calcium channel inhibitor activity	---
Dr.25185.1.S1_x_at	im:6791170	im:6791170	722	568	853	471	653.5	---	---	---
Dr.9654.1.A1_at	peptidylprolyl isomerase A (cyclophilin A)	ppia	817	509	759	529	653.5	protein folding	peptidyl-prolyl cis-trans isomerase activity /// isomerase activity	---
Dr.6603.1.A1_at	EH-domain containing 2	ehd2	830	488	805	493	654	---	nucleotide binding /// GTPase activity /// calcium ion binding /// GTP binding	---
Dr.4968.1.A1_at	---	---	987	425	739	466	654.25	---	---	---
Dr.3255.1.A1_at	---	---	778	664	482	695	654.75	---	---	---
Dr.20400.1.A1_at	Nuclear transcription factor Y, alpha	nfya	907	479	749	496	657.75	regulation of transcription, DNA-dependent	transcription factor activity	nucleus
Dr.16368.1.A1_at	---	---	667	770	505	691	658.25	---	---	---
Dr.12182.1.A1_at	wu:fd10h02	wu:fd10h02	612	538	786	717	663.25	---	---	---
Dr.181.1.S1_at	wu:fa04g05	wu:fa04g05	502	763	425	963	663.25	---	---	---
Dr.22807.1.A1_at	wu:fj59e03	wu:fj59e03	476	516	748	915	663.75	---	---	---
Dr.1276.1.A1_at	si:ch211-106n13.3	si:ch211-106n13.3	355	547	284	1472	664.5	phosphate transport /// cell adhesion /// collagen catabolic process	structural molecule activity	cytoplasm
Dr.25174.2.A1_at	transcription factor 12	tcf12	1184	633	529	321	666.75	regulation of transcription	transcription regulator activity	nucleus
Dr.1302.1.A1_at	zgc:63831	zgc:63831	395	629	767	878	667.25	proteolysis	aspartic-type endopeptidase activity /// endopeptidase inhibitor activity /// peptidase activity /// hydrolase activity	---
Dr.3989.1.A1_at	complexin 2	cplx2	449	373	578	1274	668.5	neurotransmitter transport	syntaxin binding	---
Dr.17617.1.A1_at	---	---	618	836	649	580	670.75	---	---	---
Dr.19062.1.S1_at	---	---	694	558	629	804	671.25	---	---	---
Dr.25427.1.A1_at	---	---	828	694	737	426	671.25	---	---	---
Dr.4219.1.S1_at	zgc:154095	zgc:154095	1189	379	768	350	671.5	---	catalytic activity /// kinase activity /// transferase activity /// transferase activity, transferring phosphorus-containing groups	---
Dr.6814.2.S1_at	---	---	557	499	802	841	674.75	---	---	---
Dr.9841.1.A1_at	phosphodiesterase 6C, cGMP-specific, cone, alpha prime	pde6c	340	820	478	1062	675	signal transduction	catalytic activity /// 3',5'-cyclic-nucleotide phosphodiesterase activity	---
Dr.10520.1.S1_at	trh1 protein	trh1	910	545	661	588	676	regulation of transcription, DNA-dependent	DNA binding /// transcription factor activity /// sequence-specific DNA binding	nucleus /// membrane /// integral to membrane
Dr.19453.1.A1_at	---	---	813	533	538	825	677.25	---	---	---
Dr.741.1.S1_at	im:7038599	im:7038599	600	565	722	830	679.25	---	---	---
Dr.184.1.S1_at	beta-2-microglobulin	b2m	1159	360	833	369	680.25	antigen processing and presentation of peptide antigen via MHC class I /// immune response /// negative regulation of signal transduction	---	extracellular region /// signal recognition particle, endoplasmic reticulum targeting /// MHC class I protein complex
Dr.8018.1.S1_at	gamma-glutamyl cyclotransferase	ggct	336	709	235	1447	681.75	---	---	---
Dr.10186.1.A1_at	---	---	568	508	912	748	684	---	---	---
Dr.15351.1.S1_at	---	---	770	505	819	643	684.25	---	---	---
Dr.16294.1.A1_at	---	---	484	859	567	828	684.5	---	---	---
Dr.17640.1.A1_at	heterogeneous nuclear ribonucleoprotein H1	hnrnph1	974	526	699	541	685	proteolysis	nucleotide binding /// nucleic acid binding /// serine-type endopeptidase activity	---
Dr.15378.2.A1_at	Zgc:110314	zgc:110314	552	722	797	676	686.75	---	---	---
Dr.6720.1.A1_at	---	---	801	1004	459	485	687.25	---	---	---
Dr.4594.1.S1_at	5'-nucleotidase, cytosolic II	nt5c2	930	593	727	513	690.75	---	---	---
Dr.20131.1.S1_at	cellular retinoic acid binding protein 2, a	crabp2a	836	1169	298	465	692	transport	transporter activity /// binding /// lipid binding	---
Dr.822.1.S2_at	chemokine (C-X-C motif) ligand 12a (stromal cell-derived factor 1)	cxcl12a	624	648	451	1060	695.75	neuron migration /// immune response /// axon guidance /// axon guidance /// negative regulation of cell proliferation /// germ cell migration /// organ morphogenesis /// myofibril assembly /// positive regulation of cell migration /// regulation of axon extension /// fin regeneration /// retinal ganglion cell axon guidance /// retinal ganglion cell axon guidance /// positive regulation of axon e…	cytokine activity /// chemokine activity /// chemoattractant activity	extracellular region
Dr.16991.2.A1_at	similar to Eukaryotic translation initiation factor 4 gamma 3 (eIF-4-gamma 3) (eIF-4G 3) (eIF4G 3) (eIF-4-gamma II) (eIF4GII)	LOC566131	917	604	788	477	696.5	---	---	---
Dr.12796.1.A1_at	---	---	977	376	715	719	696.75	---	---	---
Dr.6416.1.A1_at	zgc:85777	zgc:85777	810	961	474	546	697.75	metabolic process	acyl-CoA dehydrogenase activity /// electron carrier activity /// oxidoreductase activity /// oxidoreductase activity, acting on the CH-CH group of donors /// FAD binding	---
Dr.17627.1.A1_at	---	---	1208	337	681	568	698.5	---	---	---
Dr.9145.1.S1_at	H3 histone, family 3A /// H3 histone, family 3C /// zgc:110292 /// zgc:56418	h3f3a /// h3f3c /// zgc:110292 /// zgc:56418	1035	431	919	411	699	nucleosome assembly	DNA binding	nucleosome /// nucleus /// chromosome
Dr.7619.1.A1_at	sc:d173	sc:d173	785	591	766	657	699.75	---	---	---
Dr.18520.1.S1_at	testis specific, 14	tsga14	1205	610	620	366	700.25	G-protein coupled receptor protein signaling pathway	vasopressin receptor activity	integral to membrane
Dr.9848.1.A1_at	similar to Galectin-3 (Galactose-specific lectin 3) (Mac-2 antigen) (IgE-binding protein) (35 kDa lectin) (Carbohydrate-binding protein 35) (CBP 35) (Laminin-binding protein) (Lectin L-29) (L-34 galactoside-binding lectin)	LOC557373	1033	634	662	473	700.5	---	---	---
Dr.5678.1.S1_s_at	caveolin 1	cav1	893	539	764	608	701	somitogenesis /// heart development /// cholesterol absorption /// neuromast development /// notochord cell vacuolation	---	Golgi membrane /// Golgi apparatus /// membrane /// integral to membrane
Dr.3205.1.S1_at	sb:cb190	sb:cb190	611	281	850	1067	702.25	---	---	---
Dr.1192.1.S1_a_at	prostaglandin D2 synthase /// zgc:153154 /// zgc:158768	ptgds /// zgc:153154 /// zgc:158768	945	507	854	507	703.25	lipid metabolic process /// transport	retinoic acid binding /// prostaglandin-D synthase activity /// transporter activity /// binding /// pheromone binding	---
Dr.4291.1.A1_at	wu:fb79g04	wu:fb79g04	421	689	694	1010	703.5	---	---	---
Dr.26488.1.S1_at	hypothetical protein LOC402845	LOC402845	967	589	711	548	703.75	---	---	---
Dr.5690.1.S1_at	wu:fc59b06	wu:fc59b06	849	701	745	522	704.25	---	---	---
Dr.12935.1.A1_at	---	---	603	815	603	800	705.25	---	---	---
Dr.5621.1.A1_at	actin related protein 2/3 complex, subunit 5A	arpc5a	862	559	890	515	706.5	regulation of actin filament polymerization	---	cytoskeleton
Dr.24976.1.S1_at	insulin-like growth factor binding protein 5 /// insulin-like growth factor binding protein 5	CH211-2K18.1 /// igfbp5	639	476	957	756	707	regulation of cell growth	insulin-like growth factor binding	extracellular region
Dr.17432.1.A1_at	zgc:162576	zgc:162576	850	572	838	577	709.25	---	---	---
Dr.6285.1.S1_at	zgc:92732	zgc:92732	478	1416	475	469	709.5	glycine catabolic process	lipoic acid binding	glycine cleavage complex
Dr.24916.1.S1_at	methyl-CpG binding domain protein 3b	mbd3b	1002	433	929	478	710.5	---	DNA binding	nucleus
Dr.14482.1.A1_at	zgc:91853	zgc:91853	992	464	790	599	711.25	biosynthetic process	mannose-1-phosphate guanylyltransferase activity /// acyltransferase activity /// transferase activity /// nucleotidyltransferase activity	---
Dr.4269.1.A1_at	zgc:64161	zgc:64161	971	387	1017	470	711.25	antigen processing and presentation of peptide antigen via MHC class I /// immune response	---	extracellular region /// MHC class I protein complex
Dr.25185.2.S1_x_at	si:busm1-79m10.1	si:busm1-79m10.1	956	393	933	564	711.5	---	---	---
Dr.23338.1.A1_at	---	---	744	1328	390	386	712	---	---	---
Dr.23961.1.S1_at	---	---	310	987	657	896	712.5	---	---	---
Dr.17751.1.A1_at	---	---	750	525	638	943	714	---	---	---
Dr.10572.1.A1_at	calmegin	clgn	1102	550	753	458	715.75	protein folding	calcium ion binding /// unfolded protein binding	endoplasmic reticulum
Dr.12802.1.A1_at	---	---	1264	1000	167	437	717	---	---	---
Dr.20440.1.A1_at	---	---	896	716	782	474	717	---	---	---
Dr.25228.2.S1_at	---	---	606	496	1068	699	717.25	---	---	---
Dr.17491.1.A1_at	phosphorylase, glycogen (muscle) b	pygmb	756	426	634	1054	717.5	carbohydrate metabolic process	phosphorylase activity /// pyridoxal phosphate binding	---
Dr.707.1.A1_at	si:ch211-286m4.1	si:ch211-286m4.1	1151	737	593	393	718.5	---	---	---
Dr.669.1.S1_at	choline phosphotransferase 1	chpt1	555	626	560	1141	720.5	phospholipid biosynthetic process	magnesium ion binding /// diacylglycerol cholinephosphotransferase activity /// transferase activity /// phosphotransferase activity, for other substituted phosphate groups /// manganese ion binding /// metal ion binding	Golgi membrane /// Golgi apparatus /// membrane /// integral to membrane
Dr.2900.1.A1_at	intraflagellar transport 88 homolog	ift88	1051	518	839	481	722.25	ciliary or flagellar motility /// determination of left/right symmetry /// determination of left/right symmetry /// sensory cilium biogenesis /// cilium biogenesis /// eye photoreceptor cell development /// photoreceptor cell maintenance	binding	cilium /// axoneme /// basal body /// flagellum
Dr.21326.1.A1_at	zgc:77177	zgc:77177	947	903	489	554	723.25	---	---	---
Dr.7469.1.S1_at	elastase 2 like	ela2l	1104	523	573	696	724	proteolysis	catalytic activity /// serine-type endopeptidase activity /// endopeptidase inhibitor activity /// peptidase activity /// hydrolase activity	---
Dr.10068.1.A1_at	---	---	883	1690	33	291	724.25	---	---	---
Dr.6517.2.S1_at	similar to Tripartite motif-containing protein 16 (Estrogen-responsive B box protein)	LOC796564	397	311	1414	784	726.5	---	---	---
Dr.12868.1.A1_at	---	---	878	693	468	870	727.25	---	---	---
Dr.13826.1.A1_at	heat shock protein 8-like /// similar to heat shock cognate 70 kDa protein	hspa8l /// LOC562935	1142	472	856	441	727.75	response to stress	nucleotide binding /// ATP binding	---
Dr.26422.1.A1_at	calponin 2	cnn2	1071	486	904	452	728.25	actomyosin structure organization and biogenesis /// regulation of MAPKKK cascade /// regulation of blood vessel endothelial cell migration	actin binding	---
Dr.5873.1.A1_at	S-adenosylhomocysteine hydrolase-like 1	ahcyl1	499	506	835	1080	730	one-carbon compound metabolic process /// metabolic process /// dorsal/ventral pattern formation /// dorsal/ventral pattern formation	catalytic activity /// adenosylhomocysteinase activity /// binding /// hydrolase activity	---
Dr.13015.1.S1_at	lectin, galactoside-binding, soluble, 1 (galectin 1)-like 2 /// hypothetical LOC791523	lgals1l2 /// LOC791523	903	502	846	671	730.5	vasculature development /// sprouting angiogenesis	sugar binding /// galactoside binding /// galactoside binding /// laminin binding	---
Dr.25185.3.S1_x_at	---	---	1065	636	703	521	731.25	---	---	---
Dr.24934.1.S1_at	male germ cell-associated kinase	mak	1028	569	865	482	736	protein amino acid phosphorylation	nucleotide binding /// protein kinase activity /// protein serine/threonine kinase activity /// ATP binding /// kinase activity /// transferase activity	---
Dr.10198.1.S1_at	ATPase, Na+/K+ transporting, beta 1a polypeptide	atp1b1a	1016	455	952	527	737.5	transport /// ion transport /// potassium ion transport /// sodium ion transport	potassium channel activity /// sodium channel activity /// sodium:potassium-exchanging ATPase activity /// potassium channel inhibitor activity /// sodium channel inhibitor activity /// potassium ion binding /// sodium ion binding	membrane /// integral to membrane
Dr.14340.2.S1_a_at	---	---	308	752	1021	871	738	---	---	---
Dr.4547.1.A1_at	---	---	940	1251	532	238	740.25	---	---	---
Dr.14456.1.A1_at	DnaJ (Hsp40) homolog, subfamily C, member 12	dnajc12	792	590	812	768	740.5	protein folding	heat shock protein binding /// unfolded protein binding	---
Dr.26023.1.A1_at	wu:fj82g10	wu:fj82g10	545	742	811	864	740.5	---	---	---
Dr.24110.1.A1_at	wu:fj80e11	wu:fj80e11	1106	570	651	636	740.75	---	---	---
Dr.13669.1.A1_at	similar to Cat eye syndrome critical region protein 2	LOC568404	1137	514	847	467	741.25	---	---	---
Dr.3681.1.S1_at	zgc:110380	zgc:110380	1083	469	849	567	742	nucleosome assembly	DNA binding	nucleosome /// nucleus /// chromosome
Dr.23049.1.A1_at	---	---	814	554	989	618	743.75	---	---	---
Dr.5639.1.S1_at	metal-regulatory transcription factor 1	mtf1	700	1142	544	609	748.75	response to zinc ion /// response to cadmium ion	nucleic acid binding /// zinc ion binding	intracellular /// nucleus /// cytoplasm
Dr.956.1.S1_at	zgc:92631	zgc:92631	874	729	733	673	752.25	---	cytochrome-c oxidase activity	mitochondrion
Dr.18853.1.A1_at	wu:fc22g01	wu:fc22g01	853	627	787	757	756	---	---	---
Dr.7728.1.A1_at	wu:fi38a11	wu:fi38a11	751	963	543	792	762.25	---	---	---
Dr.12042.1.A1_at	---	---	1252	491	863	445	762.75	---	---	---
Dr.18671.1.A1_at	zgc:153738	zgc:153738	1082	602	867	501	763	---	---	---
Dr.4369.1.A1_at	wu:fc06d01	wu:fc06d01	957	576	966	556	763.75	---	---	---
Dr.12068.1.A1_at	wu:fc35g10	wu:fc35g10	921	295	1199	649	766	---	---	---
Dr.12848.1.S1_at	---	---	180	998	1267	621	766.5	---	---	---
Dr.18820.1.S1_at	hypothetical protein LOC100149880	LOC100149880	1136	478	908	545	766.75	---	---	---
Dr.16935.2.A1_x_at	Hypothetical LOC558832	LOC558832	724	892	683	772	767.75	---	---	---
Dr.9875.1.A1_at	---	---	579	489	988	1015	767.75	---	---	---
Dr.20029.1.A1_at	tissue factor pathway inhibitor a	tfpia	644	632	1102	694	768	blood coagulation	serine-type endopeptidase inhibitor activity /// protease inhibitor activity	extracellular region
Dr.964.1.A1_at	---	---	562	924	938	653	769.25	---	---	---
Dr.26355.1.A1_at	zgc:111986	zgc:111986	1171	644	760	504	769.75	---	---	---
Dr.1607.1.S1_at	---	---	448	930	588	1114	770	---	---	---
Dr.4951.1.A1_at	---	---	767	951	606	770	773.5	---	---	---
Dr.14144.1.S1_at	si:ch211-101l18.3	si:ch211-101l18.3	602	777	704	1012	773.75	---	---	---
Dr.22958.1.A1_at	hypothetical LOC798702 /// hypothetical protein LOC100006995 /// hypothetical LOC100003974 /// hypothetical LOC100004360 /// hypothetical LOC100005833 /// hypothetical LOC100006477 /// hypothetical LOC100007170 /// hypothetical LOC100008004 /// hypothetical protein LOC100147994 /// hypothetical protein LOC100148156 /// hypothetical protein LOC100148351 /// hypothetical protein LOC100150289 /// hy…	DKEY-190C19.1 /// DKEY-80F1.2 /// LOC100003974 /// LOC100004360 /// LOC100005833 /// LOC100006477 /// LOC100007170 /// LOC100008004 /// LOC100147994 /// LOC100148156 /// LOC100148351 /// LOC100150289 /// LOC100150400 /// LOC100151308 /// LOC564439 /// LOC571384 /// LOC793172 /// LOC793487 /// LOC793741 /// LOC794001 /// LOC794931 /// LOC796652 /// LOC798973 /// si:ch211-238e22.6 /// si:ch211-80j1…	216	1002	429	1454	775.25	---	---	---
Dr.25140.4.S1_at	CD81 antigen	cd81	1069	536	962	536	775.75	---	---	membrane /// integral to membrane
Dr.14528.1.A1_at	zgc:152952	zgc:152952	673	512	1082	838	776.25	---	---	---
Dr.20177.1.A1_at	zgc:158452	zgc:158452	780	678	471	1178	776.75	---	---	intracellular
Dr.26431.1.A1_at	epidermal retinal dehydrogenase 2	rdhe2	970	494	977	669	777.5	metabolic process /// oxidation reduction	catalytic activity /// binding /// oxidoreductase activity	---
Dr.14100.1.S1_at	---	---	793	937	576	819	781.25	---	---	---
Dr.16307.1.A1_at	---	---	879	861	718	672	782.5	---	---	---
Dr.4617.1.A1_at	zgc:101757	zgc:101757	857	873	647	753	782.5	---	acyltransferase activity /// transferase activity /// hydrogen ion transporting ATPase activity, rotational mechanism	proton-transporting two-sector ATPase complex
Dr.19411.1.A1_at	---	---	920	1529	348	336	783.25	---	---	---
Dr.26515.1.S1_at	zgc:111986	zgc:111986	1200	596	840	500	784	---	---	---
Dr.4934.1.A1_at	wu:fb68h05	wu:fb68h05	808	659	674	998	784.75	---	---	---
Dr.8135.1.S1_at	proteasome activator subunit 1	psme1	900	607	1039	593	784.75	---	proteasome activator activity	cytosol /// proteasome activator complex /// protein complex
Dr.18171.1.S1_at	---	---	253	1095	948	845	785.25	---	---	---
Dr.18782.1.S1_at	hypothetical protein LOC553323	LOC553323	1061	511	996	578	786.5	---	---	---
Dr.11049.1.A1_at	---	---	106	734	762	1549	787.75	---	---	---
Dr.10736.1.S1_at	tumor necrosis factor (ligand) superfamily, member 10 like	tnfsf10l	532	695	506	1419	788	induction of apoptosis /// immune response	cytokine activity /// tumor necrosis factor receptor binding	extracellular space /// membrane /// integral to membrane
Dr.20083.1.A1_at	cyclin G2	ccng2	889	670	1020	574	788.25	---	---	---
Dr.9972.1.S1_at	wu:fb71e04	wu:fb71e04	1199	567	876	511	788.25	---	---	---
Dr.12537.1.A1_at	---	---	660	1475	444	575	788.5	---	---	---
Dr.11292.1.A1_at	wu:fd13h03	wu:fd13h03	1177	855	586	537	788.75	---	---	---
Dr.4716.1.A1_at	notch-regulated ankyrin repeat protein a	nrarpa	841	736	947	634	789.5	neural crest cell migration /// transcription /// transcription termination /// regulation of transcription, DNA-dependent /// Notch signaling pathway /// multicellular organismal development /// transcription antitermination /// pigment cell differentiation	---	---
Dr.3325.1.A1_at	wu:fc79b02	wu:fc79b02	1314	986	295	565	790	---	---	---
Dr.5678.1.S1_at	caveolin 1	cav1	996	671	942	551	790	somitogenesis /// heart development /// cholesterol absorption /// neuromast development /// notochord cell vacuolation	---	Golgi membrane /// Golgi apparatus /// membrane /// integral to membrane
Dr.5517.1.A1_at	wu:fd11e12	wu:fd11e12	522	881	924	836	790.75	---	---	---
Dr.15652.1.S1_at	protein phosphatase type 2C beta	pp2cb	1135	553	945	533	791.5	protein amino acid dephosphorylation	magnesium ion binding /// catalytic activity /// phosphoprotein phosphatase activity /// protein serine/threonine phosphatase activity /// manganese ion binding	protein serine/threonine phosphatase complex
Dr.25597.1.S1_at	zgc:73380	zgc:73380	1349	457	925	438	792.25	---	---	---
Dr.14763.1.A1_at	zgc:92489	zgc:92489	204	660	240	2069	793.25	---	---	---
Dr.25630.1.S1_at	---	---	844	1347	373	615	794.75	---	---	---
Dr.15360.1.S1_at	---	---	529	942	774	938	795.75	---	---	---
Dr.17647.1.A1_at	PR domain containing 14	prdm14	966	1842	64	319	797.75	---	zinc ion binding	intracellular /// nucleus
Dr.18344.1.A1_at	Smoothelin	smtn	1127	706	897	461	797.75	---	---	---
Dr.9460.1.S1_at	---	---	625	719	930	917	797.75	---	---	---
Dr.7801.1.A1_at	zgc:110586	zgc:110586	758	779	771	905	803.25	---	---	membrane /// integral to membrane
Dr.3712.1.A1_at	wu:fk53e01	wu:fk53e01	985	1219	481	535	805	---	---	---
Dr.15994.1.A1_at	---	---	1020	753	757	692	805.5	---	---	---
Dr.10237.1.A1_at	wu:fc14c10	wu:fc14c10	1258	835	628	503	806	---	---	---
Dr.252.1.A1_at	Zgc:158791	zgc:158791	866	990	643	729	807	---	---	---
Dr.5521.1.S1_at	collagen, type I, alpha 2	col1a2	613	314	1448	855	807.5	phosphate transport /// collagen catabolic process	extracellular matrix structural constituent	collagen /// cytoplasm
Dr.1141.1.A1_at	wu:fb01d11	wu:fb01d11	1091	490	1078	573	808	---	---	---
Dr.17529.1.A1_at	---	---	895	718	918	702	808.25	---	---	---
Dr.18529.1.A1_at	similar to Leber congenital amaurosis 5	LOC100151323	1246	620	720	663	812.25	---	---	---
Dr.6623.1.A1_at	wu:fi14a03	wu:fi14a03	887	1028	779	555	812.25	inflammatory response /// complement activation	endopeptidase inhibitor activity /// protein binding	extracellular region
Dr.19771.1.A1_at	intraflagellar transport 172	ift172	1174	542	939	598	813.25	multicellular organismal development /// cell projection organization and biogenesis /// cilium biogenesis /// photoreceptor cell maintenance	---	cilium /// cilium /// cell projection
Dr.23073.1.A1_at	wu:fk03e08	wu:fk03e08	855	858	784	758	813.75	---	---	---
Dr.20948.1.S1_at	MCM3 minichromosome maintenance deficient 3 (S. cerevisiae)	mcm3	620	446	1092	1105	815.75	DNA replication initiation /// retina development in camera-type eye	nucleotide binding /// DNA binding /// ATP binding /// nucleoside-triphosphatase activity	nucleus
Dr.16559.1.A1_at	zgc:101841	zgc:101841	827	641	1154	642	816	---	---	---
Dr.17836.1.S1_at	---	---	797	1608	141	724	817.5	---	---	---
Dr.18113.1.S1_at	GDP dissociation inhibitor 1	gdi1	851	687	534	1198	817.5	protein transport /// regulation of GTPase activity	Rab GDP-dissociation inhibitor activity	---
Dr.16787.1.A1_at	---	---	458	781	923	1110	818	---	---	---
Dr.13007.1.A1_at	similar to plexin domain containing 2	LOC100000303	1022	899	702	652	818.75	---	---	---
Dr.16577.1.A1_at	wu:fc30h01	wu:fc30h01	151	848	1189	1087	818.75	---	---	---
Dr.14448.1.A1_at	---	---	888	795	818	788	822.25	---	---	---
Dr.6517.3.A1_at	---	---	113	1390	460	1328	822.75	---	---	---
Dr.25970.1.A1_at	wu:fj65e07	wu:fj65e07	818	700	926	848	823	---	---	---
Dr.4929.1.A1_at	desmoplakin a	dspa	1073	674	829	716	823	---	---	---
Dr.15596.1.A1_at	---	---	1309	439	1006	539	823.25	---	---	---
Dr.19072.1.A1_at	---	---	239	785	861	1415	825	---	---	---
Dr.12556.1.A1_at	zgc:123166	zgc:123166	1326	599	794	586	826.25	signal transduction	protein phosphatase type 2A regulator activity	protein phosphatase type 2A complex
Dr.19023.1.A1_at	similar to Voltage-dependent T-type calcium channel subunit alpha-1H (Voltage-gated calcium channel subunit alpha Cav3.2)	LOC560875	1060	615	916	723	828.5	---	---	---
Dr.17144.1.A1_at	hypothetical protein LOC565231 /// hypothetical protein LOC100006562 /// si:dkey-106c17.2 /// si:dkey-63j12.4 /// zgc:172014	DKEY-234B16.3 /// DKEYP-15A6.1 /// si:dkey-106c17.2 /// si:dkey-63j12.4 /// zgc:172014	518	1383	729	685	828.75	---	---	---
Dr.16994.1.A1_at	similar to LisH domain-containing protein ARMC9 (Melanoma/melanocyte specific protein KU-MEL-1) (NS21)	LOC558539	929	727	793	869	829.5	---	---	---
Dr.25837.1.A1_at	---	---	870	1211	644	596	830.25	---	---	---
Dr.5171.1.A1_at	---	---	748	803	870	904	831.25	---	---	---
Dr.14719.1.A1_at	zgc:112199	zgc:112199	315	1619	539	854	831.75	small GTPase mediated signal transduction	nucleotide binding /// GTP binding	intracellular
Dr.18820.2.S1_a_at	hypothetical protein LOC100149880	LOC100149880	1228	630	956	532	836.5	---	---	---
Dr.16539.1.S1_at	zgc:153771	zgc:153771	802	595	1270	681	837	---	---	---
Dr.7105.1.S1_at	actin related protein 2/3 complex, subunit 1B	arpc1b	1250	698	913	490	837.75	regulation of actin filament polymerization	actin binding	cytoskeleton
Dr.126.1.A1_at	wu:fb12h08	wu:fb12h08	270	832	577	1679	839.5	---	---	---
Dr.7269.1.A1_at	annexin A4	anxa4	1048	335	785	1191	839.75	calcium ion transport	calcium channel activity /// calcium ion binding /// calcium-dependent phospholipid binding /// calcium channel inhibitor activity	---
Dr.9155.2.A1_at	N-ethylmaleimide-sensitive factor	nsf	1146	640	697	876	839.75	Schwann cell differentiation /// Schwann cell development /// clustering of voltage-gated sodium channels /// eye morphogenesis /// swim bladder development /// myelination of anterior lateral line nerve axons /// efferent axon development in the posterior lateral line nerve /// myelination of posterior lateral line nerve axons /// afferent axon development in the posterior lateral line nerve ///…	nucleotide binding /// binding /// ATP binding /// nucleoside-triphosphatase activity	---
Dr.418.1.A1_at	protocadherin 2 gamma 20	pcdh2g20	1365	625	484	889	840.75	calcium ion transport /// homophilic cell adhesion	calcium channel activity /// calcium ion binding /// calcium channel inhibitor activity	membrane
Dr.8153.1.S3_at	claudin g	cldng	1346	583	1012	422	840.75	calcium-independent cell-cell adhesion	structural molecule activity /// protein binding /// identical protein binding	plasma membrane /// tight junction /// tight junction /// membrane /// integral to membrane /// cell junction
Dr.24260.1.S1_at	myosin, light polypeptide 3, skeletal muscle	mylz3	229	556	928	1654	841.75	pathogenesis	nucleic acid binding /// endonuclease activity /// calcium ion binding	extrachromosomal circular DNA
Dr.3765.1.A1_at	wu:fc43b08	wu:fc43b08	691	586	1125	966	842	---	---	---
Dr.14587.1.A1_at	---	---	523	997	902	957	844.75	---	---	---
Dr.5605.4.S1_at	zgc:123210	zgc:123210	1235	420	1238	488	845.25	nucleosome assembly	DNA binding	chromatin /// nucleosome /// nucleus
Dr.9746.7.A1_at	wu:fc51f04	wu:fc51f04	257	817	1066	1243	845.75	---	---	---
Dr.23046.1.A1_at	---	---	633	755	851	1150	847.25	---	---	---
Dr.5743.1.S1_at	recombination activating gene 2	rag2	418	363	781	1839	850.25	DNA recombination	DNA binding /// nuclease activity /// endonuclease activity /// hydrolase activity	nucleus
Dr.9753.1.A1_at	---	---	786	730	852	1034	850.5	---	---	---
Dr.25364.1.A1_s_at	hexokinase 1	hk1	378	1200	525	1301	851	glycolysis	nucleotide binding /// hexokinase activity /// ATP binding /// kinase activity /// transferase activity	---
Dr.15528.1.A1_at	zgc:153746	zgc:153746	773	754	1028	857	853	---	---	---
Dr.15241.1.A1_at	zgc:110063	zgc:110063	968	707	1074	666	853.75	negative regulation of signal transduction	---	extracellular region /// signal recognition particle, endoplasmic reticulum targeting
Dr.2739.1.A1_x_at	wu:fc59h03	wu:fc59h03	1420	1233	206	559	854.5	---	---	---
Dr.7423.1.A1_at	wu:fj46a10	wu:fj46a10	939	529	831	1119	854.5	---	---	---
Dr.14941.1.A1_at	hypothetical LOC100000984	LOC100000984	1126	611	1077	607	855.25	---	---	---
Dr.15255.1.A1_at	SNF1-like kinase 2b	snf1lk2b	1001	728	844	849	855.5	---	---	---
Dr.15810.1.A1_at	---	---	1332	1287	344	462	856.25	---	---	---
Dr.7476.1.A1_at	wu:fj34c06	wu:fj34c06	328	1099	1055	945	856.75	---	---	---
Dr.23294.1.S1_at	zgc:103612	zgc:103612	175	1212	726	1315	857	---	---	---
Dr.18427.1.A1_at	si:dkey-159a18.3	si:dkey-159a18.3	1046	663	1033	688	857.5	---	---	---
Dr.1949.1.A1_at	wu:fb38h01	wu:fb38h01	335	1978	302	817	858	---	---	---
Dr.3458.1.S1_at	similar to Epiplakin	LOC100151336	1095	749	719	875	859.5	---	---	---
Dr.16254.1.A1_at	---	---	516	756	1007	1163	860.5	---	---	---
Dr.18075.1.S1_at	---	---	941	720	987	796	861	---	---	---
Dr.22681.1.A1_at	wu:fj40c05	wu:fj40c05	299	1731	623	798	862.75	---	---	---
Dr.22802.1.S1_at	emerin (Emery-Dreifuss muscular dystrophy)	emd	678	543	1873	358	863	---	---	---
Dr.24943.1.S1_at	desmoglein 2	dsg2	993	715	1004	755	866.75	---	---	---
Dr.6138.1.A1_at	intraflagellar transport 80 homolog (Chlamydomonas)	ift80	1023	764	1054	626	866.75	---	---	flagellum
Dr.25185.2.S1_a_at	si:busm1-79m10.1	si:busm1-79m10.1	1145	658	1052	614	867.25	---	---	---
Dr.12726.1.S1_at	Yes-relayed kinase	yrk	868	598	1118	890	868.5	protein amino acid phosphorylation	nucleotide binding /// protein kinase activity /// protein tyrosine kinase activity /// protein binding /// ATP binding /// kinase activity /// transferase activity	---
Dr.25291.1.S1_at	hypothetical protein LOC795545	LOC795545	1706	485	896	387	868.5	---	---	---
Dr.475.1.A1_at	wu:fa05b11	wu:fa05b11	816	712	1114	842	871	---	---	---
Dr.4899.1.A1_at	Rho-class glutathione S-transferase /// transferrin-a	gstr1 /// tfa	1273	528	1089	595	871.25	iron ion transport /// cellular iron ion homeostasis /// response to bacterium	ferric iron binding /// transferase activity	extracellular region
Dr.14061.1.A1_at	zgc:110585	zgc:110585	718	521	1115	1135	872.25	---	---	---
Dr.12704.1.A1_at	plexin D1	plxnd1	232	681	1326	1254	873.25	patterning of blood vessels /// morphogenesis of a branching structure /// signal transduction /// multicellular organismal development /// embryonic eye morphogenesis	receptor activity	intracellular /// membrane /// integral to membrane /// integral to membrane
Dr.1067.1.S1_at	high-mobility group box 1	hmgb1	1158	483	1225	628	873.5	regulation of transcription, DNA-dependent	DNA binding	chromatin /// nucleus
Dr.18501.2.S1_a_at	similar to BTB (POZ) domain containing 16	LOC565632	1096	721	880	799	874	---	---	---
Dr.14593.1.S1_at	guanine nucleotide binding protein (G protein), alpha inhibiting activity polypeptide 1	gnai1	799	717	1053	930	874.75	signal transduction /// G-protein coupled receptor protein signaling pathway	nucleotide binding /// signal transducer activity /// GTP binding /// guanyl nucleotide binding	---
Dr.5477.1.S1_at	prothymosin, alpha	ptma	1008	581	1106	806	875.25	---	---	nucleus
Dr.5962.1.A1_at	---	---	846	1246	652	762	876.5	---	---	---
Dr.22964.1.S1_at	wu:fj83a08	wu:fj83a08	871	805	730	1101	876.75	---	---	---
Dr.26379.1.A1_at	---	---	143	1007	816	1547	878.25	---	---	---
Dr.7532.1.A1_at	hm:zeh0402	hm:zeh0402	763	356	1195	1199	878.25	---	---	---
Dr.26381.1.A1_at	tubulin, alpha 2	tuba2	657	646	914	1298	878.75	microtubule-based process /// microtubule-based movement /// protein polymerization	nucleotide binding /// GTPase activity /// structural molecule activity /// GTP binding	microtubule /// protein complex
Dr.2947.1.A1_at	---	---	982	1052	650	832	879	---	---	---
Dr.2625.1.A1_at	similar to dystonin	LOC561403	983	587	968	981	879.75	---	---	---
Dr.16989.1.A1_at	---	---	834	810	978	902	881	---	---	---
Dr.24163.1.A1_at	zgc:171574	zgc:171574	240	1021	814	1455	882.5	multicellular organismal development /// negative regulation of Wnt receptor signaling pathway	---	extracellular region
Dr.23161.1.S1_at	zgc:165531	zgc:165531	616	1859	613	446	883.5	negative regulation of signal transduction	---	signal recognition particle, endoplasmic reticulum targeting /// membrane /// integral to membrane
DrAffx.2.47.A1_at	BH3 interacting domain death agonist	bida	1455	564	1000	520	884.75	positive regulation of apoptosis /// positive regulation of caspase activity	---	---
Dr.5975.1.A1_at	zgc:113271	zgc:113271	373	624	1124	1423	886	zinc ion transport	protein binding /// zinc ion binding /// metal ion binding	---
Dr.16214.1.S1_at	wu:fd10h02	wu:fd10h02	1067	1552	34	892	886.25	---	---	---
Dr.15046.1.A1_at	---	---	542	1116	189	1699	886.5	---	---	---
Dr.8598.1.A1_at	protocadherin 1 gamma 1 /// protocadherin 1 gamma 11 /// protocadherin 1 gamma 18 /// protocadherin 1 gamma 2 /// protocadherin 1 gamma 22 /// protocadherin 1 gamma 26 /// protocadherin 1 gamma 29 /// protocadherin 1 gamma 3 /// protocadherin 1 gamma 30 /// protocadherin 1 gamma 31 /// protocadherin 1 gamma 32 /// protocadherin 1 gamma 9 /// protocadherin 1 gamma b 2 /// protocadherin 1 gamma c 5…	pcdh1g1 /// pcdh1g11 /// pcdh1g18 /// pcdh1g2 /// pcdh1g22 /// pcdh1g26 /// pcdh1g29 /// pcdh1g3 /// pcdh1g30 /// pcdh1g31 /// pcdh1g32 /// pcdh1g9 /// pcdh1gb2 /// pcdh1gc5 /// pcdh1gc6 /// zgc:162322	669	679	959	1242	887.25	proteolysis /// calcium ion transport /// homophilic cell adhesion	aspartic-type endopeptidase activity /// calcium channel activity /// calcium ion binding /// protein binding /// calcium channel inhibitor activity	membrane
Dr.9512.1.A1_at	influenza virus NS1A binding protein a	ivns1abpa	1000	710	1095	745	887.5	---	protein binding	nucleus /// cytoplasm /// cytoskeleton
Dr.18395.1.S1_at	synaptonemal complex protein 1	sycp1	1042	628	1222	670	890.5	synaptonemal complex assembly	---	synaptonemal complex
Dr.7387.1.A1_at	sortilin 1, like	sort1l	1027	757	1097	684	891.25	---	---	integral to membrane
Dr.5228.1.A1_at	wu:fc33g03	wu:fc33g03	654	868	973	1072	891.75	---	---	---
Dr.9293.1.A1_at	zgc:85725	zgc:85725	842	1063	898	765	892	small GTPase mediated signal transduction	nucleotide binding /// GTP binding	intracellular
Dr.12867.1.A1_at	---	---	969	826	860	914	892.25	---	---	---
Dr.2067.1.A1_at	zgc:158431	zgc:158431	1193	691	915	776	893.75	---	---	---
Dr.5809.1.A1_at	granulin a /// hypothetical LOC791524	grna /// LOC791524	1141	738	963	741	895.75	---	protease inhibitor activity	extracellular region
Dr.25318.1.A1_at	---	---	1233	900	721	731	896.25	---	---	---
Dr.8434.1.S1_at	similar to laminin alpha 3	CH211-241E1.3	1081	723	1010	774	897	---	---	---
Dr.15236.1.A1_at	---	---	1140	1154	666	633	898.25	---	---	---
Dr.9564.1.A1_at	wu:fj88f05	wu:fj88f05	1076	834	770	919	899.75	---	---	---
Dr.26455.1.S1_at	fibroblast growth factor receptor-like 1a	fgfrl1a	854	1066	875	807	900.5	neural crest cell migration /// negative regulation of signal transduction /// fourth ventricle development /// lateral ventricle development /// third ventricle development /// gut development /// eye morphogenesis /// swim bladder development /// cartilage development	receptor activity /// protein binding	signal recognition particle, endoplasmic reticulum targeting /// integral to membrane
Dr.2224.1.A1_at	---	---	1017	548	994	1049	902	---	---	---
Dr.6589.1.A1_at	zgc:158426	zgc:158426	1043	1015	680	874	903	signal transduction	---	intracellular
Dr.565.1.S1_at	spondin 1b	spon1b	1220	767	855	777	904.75	---	growth factor activity	extracellular region
Dr.21323.1.A1_at	wu:fc10d12	wu:fc10d12	1367	688	827	738	905	---	---	---
Dr.17491.2.S1_at	phosphorylase, glycogen (muscle) b	pygmb	831	555	944	1291	905.25	carbohydrate metabolic process	phosphorylase activity /// pyridoxal phosphate binding	---
Dr.5586.2.A1_at	---	---	901	748	836	1139	906	---	---	---
Dr.10568.1.A1_at	---	---	735	1501	516	873	906.25	---	---	---
Dr.23738.1.A1_at	wu:fb49h10	wu:fb49h10	1014	791	907	913	906.25	---	---	---
Dr.13119.1.S1_at	---	---	575	804	1067	1180	906.5	---	---	---
Dr.15955.1.A1_at	hypothetical LOC100006388	LOC100006388	1188	432	983	1026	907.25	---	---	---
Dr.5648.1.A1_at	Ewing sarcoma breakpoint region 1a	ewsr1a	1410	575	1044	600	907.25	mitosis /// central nervous system neuron development	nucleotide binding /// nucleic acid binding /// zinc ion binding /// nutrient reservoir activity	intracellular
Dr.21502.1.A1_at	---	---	838	484	1107	1204	908.25	---	---	---
Dr.15171.1.A1_at	S phase cyclin A-associated protein in the ER	scaper	1227	766	981	665	909.75	zinc ion transport	nucleic acid binding /// zinc ion binding /// metal ion binding	intracellular
Dr.10198.1.S2_at	ATPase, Na+/K+ transporting, beta 1a polypeptide	atp1b1a	1389	637	1050	571	911.75	transport /// ion transport /// potassium ion transport /// sodium ion transport	potassium channel activity /// sodium channel activity /// sodium:potassium-exchanging ATPase activity /// potassium channel inhibitor activity /// sodium channel inhibitor activity /// potassium ion binding /// sodium ion binding	membrane /// integral to membrane
Dr.12491.1.A1_at	similar to complement C4-2	LOC794635	1157	784	936	773	912.5	---	endopeptidase inhibitor activity /// protein binding	extracellular region
Dr.8584.1.S1_at	ras homolog gene family, member Aa	rhoaa	1260	790	920	680	912.5	small GTPase mediated signal transduction	nucleotide binding /// GTP binding	intracellular /// membrane
Dr.11310.1.S1_at	similar to alpha-tubulin isotype M-alpha-2 /// tubulin, alpha 1	MGC171407 /// tuba1	961	882	895	921	914.75	microtubule-based process /// microtubule-based movement /// protein polymerization	nucleotide binding /// GTPase activity /// structural molecule activity /// GTP binding	cytoplasm /// microtubule /// protein complex
Dr.14031.1.A1_at	---	---	845	751	1335	739	917.5	---	---	---
Dr.15149.1.A1_at	zgc:158623	zgc:158623	1210	798	1047	617	918	protein amino acid phosphorylation	nucleotide binding /// protein kinase activity /// protein serine/threonine kinase activity /// ATP binding /// kinase activity /// transferase activity	---
Dr.11341.1.S1_at	wu:fq41a10	wu:fq41a10	1285	653	1032	703	918.25	---	---	---
Dr.16559.2.S1_at	zgc:101841	zgc:101841	1078	714	1138	751	920.25	---	---	---
Dr.17885.1.S1_at	---	---	1036	673	1236	737	920.5	---	---	---
Dr.2536.1.S1_at	integral membrane protein 2B, like	itm2bl	1360	635	1101	590	921.5	---	---	---
Dr.16127.1.S1_at	si:ch211-229b6.1 /// si:ch211-239j15.5	si:ch211-229b6.1 /// si:ch211-239j15.5	643	901	1146	999	922.25	---	---	---
Dr.61.1.A1_at	chemokine (C-X-C motif) ligand 12b (stromal cell-derived factor 1)	cxcl12b	928	874	903	986	922.75	neuron migration /// immune response /// retinal ganglion cell axon guidance /// induction of positive chemotaxis	cytokine activity /// chemokine activity	extracellular region
Dr.20875.1.S1_x_at	---	---	975	1544	713	460	923	---	---	---
Dr.7688.1.A1_at	zgc:152876	zgc:152876	1107	692	932	961	923	protein metabolic process /// oxidation reduction	iron ion binding /// procollagen-lysine 5-dioxygenase activity /// oxidoreductase activity /// oxidoreductase activity, acting on single donors with incorporation of molecular oxygen, incorporation of two atoms of oxygen /// oxidoreductase activity, acting on paired donors, with incorporation or reduction of molecular oxygen, 2-oxoglutarate as one donor, and incorporation of one atom each of oxyg…	endoplasmic reticulum
Dr.5303.1.A1_at	---	---	1072	745	969	908	923.5	---	---	---
Dr.3824.1.S1_at	hairy-related 9	her9	860	519	859	1469	926.75	transcription /// transcription termination /// regulation of transcription, DNA-dependent /// transcription antitermination /// regulation of transcription /// negative regulation of neurogenesis	DNA binding /// transcription regulator activity	nucleus
Dr.25313.1.A1_at	---	---	581	1697	275	1158	927.75	---	---	---
Dr.22326.1.A1_at	wu:fj68c01	wu:fj68c01	714	1415	750	837	929	---	---	---
Dr.18474.1.A1_at	DNA cross-link repair 1C, PSO2 homolog (S. cerevisiae)	dclre1c	1291	862	960	604	929.25	DNA repair /// DNA recombination /// response to DNA damage stimulus	nuclease activity /// endonuclease activity /// exonuclease activity /// hydrolase activity	nucleus
Dr.4412.16.A1_at	Zgc:110159	zgc:110159	494	1564	763	897	929.5	intracellular signaling cascade	---	---
Dr.2967.1.A1_at	homeo box C8a	hoxc8a	372	759	1104	1484	929.75	transcription /// transcription termination /// regulation of transcription, DNA-dependent /// multicellular organismal development /// exocrine pancreas development /// endocrine pancreas development /// transcription antitermination /// embryonic pectoral fin morphogenesis /// regulation of transcription	DNA binding /// transcription factor activity /// sequence-specific DNA binding	nucleus
Dr.7946.2.A1_a_at	zgc:64130	zgc:64130	1414	683	887	736	930	---	---	---
Dr.11725.1.S1_at	estrogen receptor 2b	esr2b	1262	760	941	760	930.75	transcription /// transcription termination /// regulation of transcription, DNA-dependent /// zinc ion transport /// transcription antitermination	DNA binding /// transcription factor activity /// steroid hormone receptor activity /// receptor activity /// ligand-dependent nuclear receptor activity /// zinc ion binding /// sequence-specific DNA binding /// metal ion binding	nucleus
Dr.7230.1.A1_at	wu:fj67e03	wu:fj67e03	984	923	1142	674	930.75	---	---	---
DrAffx.2.25.S1_at	granulin antisense	grnas	1099	1320	746	563	932	---	---	---
Dr.25638.1.A1_at	---	---	963	690	1090	990	933.25	---	---	---
Dr.16762.1.S1_at	zgc:113055	zgc:113055	1134	776	1143	683	934	---	---	---
Dr.18178.1.S1_at	chemokine (C-X-C motif) receptor 7b /// chemokine (C-X-C motif) receptor 7b	cxcr7 /// cxcr7b	1100	1024	775	839	934.5	angiogenesis /// vasculogenesis /// signal transduction /// G-protein coupled receptor protein signaling pathway /// germ cell migration	rhodopsin-like receptor activity /// signal transducer activity /// receptor activity /// G-protein coupled receptor activity /// chemokine binding	integral to membrane
Dr.18598.1.A1_at	si:dkey-85n7.3	si:dkey-85n7.3	927	650	955	1210	935.5	---	binding	---
Dr.9255.1.A1_at	zgc:92013	zgc:92013	820	898	1241	787	936.5	carbohydrate metabolic process	catalytic activity /// alpha-L-fucosidase activity /// cation binding	---
Dr.11177.1.A1_at	---	---	737	577	881	1557	938	---	---	---
Dr.20398.1.A1_x_at	acyl-CoA synthetase long-chain family member 1	acsl1	1094	1606	442	611	938.25	metabolic process	catalytic activity	---
Dr.25891.1.A1_at	---	---	962	1100	689	1004	938.75	---	---	---
Dr.5776.1.S1_at	mitogen-activated protein kinase 12	mapk12	1344	1137	431	843	938.75	protein amino acid phosphorylation	nucleotide binding /// protein kinase activity /// protein serine/threonine kinase activity /// MAP kinase activity /// ATP binding /// kinase activity /// transferase activity	cytoplasm
Dr.7157.1.A1_at	wu:fd43d01	wu:fd43d01	496	1768	656	835	938.75	---	---	---
Dr.26043.1.A1_at	---	---	137	1330	617	1674	939.5	---	---	---
Dr.16319.1.A1_at	---	---	493	922	687	1664	941.5	---	---	---
Dr.5426.1.A1_at	similar to SMT3 suppressor of mif two 3 homolog 1 /// SMT3 suppressor of mif two 3 homolog 1 (yeast)	LOC100003435 /// sumo1	1276	566	1290	638	942.5	protein modification process	---	nucleus /// cytoplasm
Dr.10410.1.A1_at	zgc:158347	zgc:158347	873	1643	710	547	943.25	regulation of transcription, DNA-dependent	DNA binding /// transcription factor activity /// sequence-specific DNA binding /// protein dimerization activity	nucleus
Dr.14963.1.A1_at	si:ch211-154o6.6	si:ch211-154o6.6	1132	783	868	991	943.5	---	binding /// sugar binding	membrane /// integral to membrane
Dr.5460.1.A1_at	polypyrimidine tract binding protein 1	ptbp1	1242	885	1011	641	944.75	mRNA processing	nucleotide binding /// nucleic acid binding /// RNA binding	nucleus
Dr.17599.1.A1_at	im:7151384	im:7151384	1254	746	1031	749	945	regulation of transcription	DNA binding /// transcription regulator activity	---
Dr.15377.1.S1_at	intraflagellar transport 122 homolog (Chlamydomonas)	ift122	1047	708	1027	1009	947.75	---	---	flagellum
Dr.11690.1.S1_at	ntl-dependent gene 5	ntd5	1074	850	946	924	948.5	---	protease inhibitor activity	extracellular region
Dr.6065.1.S1_at	cat eye syndrome chromosome region, candidate 1a	cecr1a	1413	819	830	735	949.25	purine ribonucleoside monophosphate biosynthetic process /// negative regulation of signal transduction	hydrolase activity /// deaminase activity	extracellular region /// signal recognition particle, endoplasmic reticulum targeting
Dr.17802.1.A1_at	---	---	904	809	1056	1031	950	---	---	---
Dr.15642.1.S1_at	similar to chromobox 6	LOC556231	847	830	972	1152	950.25	---	---	---
Dr.16771.1.A1_at	---	---	1462	1686	307	346	950.25	---	---	---
Dr.12460.1.A1_at	---	---	1216	867	1002	718	950.75	---	---	---
Dr.4095.1.A1_at	argininosuccinate synthetase 1	ass1	1204	1119	672	808	950.75	urea cycle /// arginine biosynthetic process /// amino acid biosynthetic process	nucleotide binding /// argininosuccinate synthase activity /// ATP binding /// ligase activity	---
Dr.11091.1.S1_at	immediate early response 5	ier5	1377	686	1019	733	953.75	---	---	---
Dr.17797.1.A1_at	zgc:85611	zgc:85611	291	1143	894	1488	954	---	acyl-CoA binding /// binding	---
Dr.20586.1.A1_at	---	---	976	1585	434	824	954.75	---	---	---
Dr.15268.1.A1_at	nuclear factor I/A	nfia	1302	824	665	1029	955	DNA replication /// transcription /// transcription termination /// regulation of transcription, DNA-dependent /// transcription antitermination	DNA binding /// transcription factor activity	intracellular /// nucleus
Dr.17787.1.A1_at	zgc:175214	zgc:175214	898	943	943	1037	955.25	zinc ion transport	protein binding /// zinc ion binding /// metal ion binding	---
Dr.424.1.S1_at	ELAV (embryonic lethal, abnormal vision, Drosophila)-like 4 (Hu antigen D)	elavl4	485	920	1005	1413	955.75	---	nucleotide binding /// nucleic acid binding /// RNA binding	ribonucleoprotein complex
Dr.2779.1.A1_at	zgc:63948	zgc:63948	1366	665	1083	710	956	---	---	---
Dr.508.1.A1_at	wu:fa06f10	wu:fa06f10	414	1745	747	918	956	---	---	---
Dr.13057.1.S1_at	sirtuin 2 (silent mating type information regulation 2, homolog) 2 (S. cerevisiae)	sirt2	1203	1041	864	721	957.25	chromatin silencing /// regulation of transcription, DNA-dependent /// protein amino acid deacetylation /// zinc ion transport	DNA binding /// zinc ion binding /// hydrolase activity /// NAD-dependent histone deacetylase activity /// metal ion binding /// NAD binding	chromatin silencing complex
Dr.19637.1.A1_at	hypothetical protein MGC35261-like (H. sapiens)	mgc35261l	1263	761	1148	658	957.5	---	---	---
Dr.6608.1.A1_at	---	---	824	1776	517	713	957.5	---	---	---
Dr.17515.1.A1_at	similar to L-lactate dehydrogenase B chain (LDH-B) (LDH heart subunit) (LDH-H) (Renal carcinoma antigen NY-REN-46) /// similar to L-lactate dehydrogenase B chain (LDH-B) (LDH heart subunit) (LDH-H) (Renal carcinoma antigen NY-REN-46) /// zgc:92882	LOC100149316 /// LOC100150938 /// zgc:92882	936	886	1051	958	957.75	carbohydrate metabolic process /// glycolysis /// metabolic process /// anaerobic glycolysis /// cellular carbohydrate metabolic process /// oxidation reduction	catalytic activity /// L-lactate dehydrogenase activity /// binding /// oxidoreductase activity /// oxidoreductase activity, acting on the CH-OH group of donors, NAD or NADP as acceptor	cytoplasm
Dr.23558.1.A1_at	wu:fa94b01	wu:fa94b01	1147	416	1108	1160	957.75	---	---	---
Dr.3740.1.A1_at	solute carrier family 7 (cationic amino acid transporter, y+ system), member 3	slc7a3	1313	703	1170	655	960.25	transport /// amino acid transport	amino acid transmembrane transporter activity	membrane /// integral to membrane
Dr.1131.1.A1_at	zgc:110340	zgc:110340	1113	891	995	850	962.25	---	---	---
Dr.18607.1.S1_at	similar to LOC500420 protein	LOC564087	1292	680	1182	701	963.75	---	---	---
Dr.10941.1.A1_at	---	---	932	1403	587	941	965.75	---	---	---
Dr.12343.1.S1_at	---	---	1432	774	769	895	967.5	---	---	---
Dr.2712.1.A1_at	thrombospondin 1	thbs1	1058	1427	604	786	968.75	cell adhesion	structural molecule activity /// calcium ion binding	extracellular region
Dr.413.2.A1_at	hypothetical LOC792823	LOC792823	1434	984	826	632	969	---	---	---
Dr.7780.1.S1_at	invariant chain-like protein 2	iclp2	1354	750	1105	677	971.5	---	---	---
Dr.21858.1.A1_at	---	---	858	1159	514	1357	972	---	---	---
Dr.11224.1.A1_at	---	---	1180	948	716	1058	975.5	---	---	---
Dr.20373.1.S2_at	midkine-related growth factor	mdka	497	1203	507	1697	976	neural tube formation	growth factor activity	---
Dr.15541.1.A1_at	wu:fi26e04	wu:fi26e04	1190	960	472	1283	976.25	---	protein binding	---
Dr.2631.1.A1_at	zgc:73210	zgc:73210	1105	908	1168	727	977	---	---	---
DrAffx.1.5.S1_at	potassium voltage-gated channel, subfamily H (eag-related), member 2	kcnh2	512	993	686	1717	977	regulation of transcription, DNA-dependent /// transport /// ion transport /// potassium ion transport /// signal transduction /// regulation of heart contraction	ion channel activity /// ion channel activity /// ion channel activity /// voltage-gated potassium channel activity /// potassium channel activity	membrane /// integral to membrane /// integral to membrane
Dr.15324.1.A1_at	---	---	1152	941	921	900	978.5	---	---	---
Dr.7875.1.S1_at	Zgc:158219	zgc:158219	1463	1026	664	763	979	---	---	membrane /// integral to membrane
Dr.13042.1.S1_at	zgc:92001	zgc:92001	1101	971	1099	746	979.25	nucleotide-excision repair /// protein modification process /// proteasomal ubiquitin-dependent protein catabolic process	damaged DNA binding	nucleus
Dr.8105.1.S1_at	aryl hydrocarbon receptor 2	ahr2	1268	878	885	886	979.25	transcription /// transcription termination /// regulation of transcription, DNA-dependent /// signal transduction /// response to xenobiotic stimulus /// response to xenobiotic stimulus /// response to toxin /// transcription antitermination /// response to chemical stimulus /// response to chemical stimulus /// response to chemical stimulus /// regulation of transcription /// positive regulatio…	DNA binding /// DNA binding /// signal transducer activity /// receptor activity /// transcription regulator activity /// sequence-specific DNA binding	nucleus /// nucleus /// cytoplasm
Dr.14599.1.A1_at	---	---	1139	846	1130	805	980	---	---	---
Dr.8242.1.A1_at	vimentin	vim	1075	655	1059	1138	981.75	---	structural molecule activity	intermediate filament
Dr.16988.1.A1_at	similar to EF hand domain family, member B	LOC571184	1466	733	1069	660	982	---	calcium ion binding	---
Dr.3505.1.S1_at	zgc:92231	zgc:92231	942	889	1063	1038	983	---	---	---
Dr.18540.3.A1_x_at	---	---	1278	929	1157	569	983.25	---	---	---
Dr.21543.1.A1_at	wu:fc41f11	wu:fc41f11	1087	977	1147	722	983.25	---	---	---
Dr.13079.1.S1_at	---	---	1123	905	1060	846	983.5	---	---	---
Dr.14549.1.S1_at	ubiquitin-conjugating enzyme E2R 2	ube2r2	1237	782	1116	803	984.5	post-translational protein modification /// regulation of protein metabolic process	ligase activity /// small conjugating protein ligase activity	---
Dr.10393.1.A1_at	---	---	556	1164	755	1464	984.75	---	---	---
Dr.7842.1.A1_at	wu:fj15c09	wu:fj15c09	762	1008	1137	1033	985	---	---	---
Dr.913.1.S1_at	tropomyosin 4	tpm4	1452	731	1141	620	986	---	---	---
Dr.4188.1.A1_at	reticulon 1a	rtn1a	1251	813	813	1070	986.75	---	---	endoplasmic reticulum
Dr.20991.1.S1_at	protein phosphatase type 2C beta	pp2cb	1295	747	1088	821	987.75	protein amino acid dephosphorylation	magnesium ion binding /// catalytic activity /// phosphoprotein phosphatase activity /// protein serine/threonine phosphatase activity /// manganese ion binding	protein serine/threonine phosphatase complex
Dr.17757.1.A1_at	---	---	130	1321	1721	781	988.25	---	---	---
Dr.23461.1.A1_at	stanniocalcin 2 /// zgc:136650	stc2 /// zgc:136650	179	492	1607	1677	988.75	---	hormone activity	extracellular region
Dr.4810.1.A1_at	zgc:92467	zgc:92467	1116	617	1127	1096	989	post-translational protein modification /// regulation of protein metabolic process	ligase activity /// small conjugating protein ligase activity	---
Dr.6789.1.A1_at	wu:fj59h01	wu:fj59h01	1053	956	1064	883	989	---	---	---
Dr.3182.1.A1_at	wu:fc05b06	wu:fc05b06	112	656	1258	1941	991.75	---	---	---
Dr.486.1.S1_at	protein phosphatase 1, regulatory (inhibitor) subunit 14B	ppp1r14b	882	1131	842	1115	992.5	regulation of phosphorylation	protein binding	cytoplasm
Dr.3944.1.A1_at	myeloid/lymphoid or mixed-lineage leukemia 5 (trithorax homolog, Drosophila)	mll5	1402	917	809	844	993	zinc ion transport	protein binding /// zinc ion binding /// metal ion binding	nucleus
Dr.14028.1.A1_at	Zgc:113271	zgc:113271	1150	1012	877	934	993.25	zinc ion transport	protein binding /// zinc ion binding /// metal ion binding	---
Dr.15485.1.A1_at	Zgc:153077	zgc:153077	1021	982	1151	820	993.5	transport	transporter activity	integral to membrane
Dr.6577.1.S1_at	hypothetical LOC559610	LOC559610	1167	623	1061	1128	994.75	---	---	---
Dr.23021.1.S1_at	wu:fj87a11	wu:fj87a11	997	847	1286	851	995.25	---	---	---
Dr.14930.1.A1_at	---	---	869	2918	95	104	996.5	---	---	---
Dr.4756.1.A1_at	wu:fb08f09	wu:fb08f09	593	1819	783	791	996.5	---	---	---
Dr.19668.1.A1_at	similar to Brd8 protein	LOC100003763	429	1882	504	1177	998	---	---	---
Dr.24257.1.S1_at	troponin I, skeletal, fast 2a.2	tnni2a.2	370	957	404	2262	998.25	---	---	---
Dr.21397.1.A1_at	hypothetical LOC563780	LOC563780	1256	1046	953	740	998.75	---	---	---
Dr.6130.1.A1_at	wu:fj05f05	wu:fj05f05	684	1380	552	1386	1000.5	---	---	---
Dr.18540.3.A1_at	---	---	1240	996	1156	619	1002.75	---	---	---
Dr.25557.1.A1_x_at	---	---	776	2025	817	394	1003	---	---	---
Dr.26293.1.A1_at	---	---	1230	1317	874	591	1003	---	---	---
Dr.3497.1.A1_at	wu:fb26f10	wu:fb26f10	759	934	1119	1200	1003	---	---	---
Dr.22938.1.A1_at	wu:fc23d01	wu:fc23d01	994	2048	221	750	1003.25	---	---	---
Dr.7998.1.A1_at	MAF1 homolog (S. cerevisiae)	maf1	1473	642	1257	647	1004.75	transcription /// transcription termination /// regulation of transcription, DNA-dependent /// negative regulation of transcription from RNA polymerase III promoter /// transcription antitermination	transcription regulator activity	nucleus
Dr.2568.1.A1_at	coronin, actin binding protein, 1B	coro1b	885	682	1237	1223	1006.75	---	---	---
Dr.1825.1.S1_at	wu:fe16c03	wu:fe16c03	1243	789	1057	944	1008.25	---	---	---
Dr.15394.1.A1_at	Si:ch211-232d19.4	si:ch211-232d19.4	1187	972	780	1098	1009.25	---	---	---
Dr.994.2.S1_at	zgc:195154	zgc:195154	1715	643	1153	530	1010.25	cytoskeleton organization and biogenesis /// actin cytoskeleton organization and biogenesis /// sequestering of actin monomers	actin binding	cytoplasm
Dr.8153.1.S4_x_at	claudin g	cldng	1361	827	1245	610	1010.75	calcium-independent cell-cell adhesion	structural molecule activity /// protein binding /// identical protein binding	plasma membrane /// tight junction /// tight junction /// membrane /// integral to membrane /// cell junction
Dr.25472.1.A1_at	---	---	1341	828	832	1057	1014.5	---	---	---
Dr.25458.2.S1_at	splicing factor, arginine/serine-rich 5	sfrs5	1153	725	1403	778	1014.75	---	nucleotide binding /// nucleic acid binding	---
Dr.5005.2.S1_at	wu:fb95e12	wu:fb95e12	1255	845	1251	712	1015.75	---	---	---
Dr.9319.1.A1_at	---	---	1259	869	1009	927	1016	---	---	---
Dr.9819.1.A1_at	zgc:110848	zgc:110848	1359	988	1024	697	1017	---	---	---
Dr.18671.2.A1_at	zgc:153738	zgc:153738	1457	765	1149	698	1017.25	---	---	---
Dr.10051.1.A1_at	cyclin G2	ccng2	1223	788	999	1061	1017.75	---	---	---
Dr.9278.1.S1_at	hexokinase 1	hk1	1034	532	1325	1183	1018.5	glycolysis	nucleotide binding /// hexokinase activity /// ATP binding /// kinase activity /// transferase activity	---
Dr.16578.2.S1_at	zgc:112481	zgc:112481	1607	778	1014	678	1019.25	---	---	nucleus /// cytoplasm
Dr.14091.1.S1_at	zgc:152997	zgc:152997	1499	879	801	901	1020	---	calcium ion binding	extracellular region
Dr.16429.1.A1_at	---	---	1269	1301	878	635	1020.75	---	---	---
Dr.11719.1.S1_at	roundabout homolog 1	robo1	1330	806	1123	826	1021.25	axon guidance /// axon guidance	receptor activity	integral to membrane
Dr.17920.1.A1_at	Zgc:85829	zgc:85829	1039	1843	889	322	1023.25	---	hydrolase activity, acting on carbon-nitrogen (but not peptide) bonds, in linear amidines	cytoplasm
Dr.16221.1.A1_at	RELT tumor necrosis factor receptor	relt	863	1396	1071	767	1024.25	---	receptor activity	---
DrAffx.1.81.S1_at	sarcoglycan, epsilon	sgce	964	910	1172	1051	1024.25	---	calcium ion binding /// protein binding	sarcoglycan complex /// membrane
Dr.13589.1.A1_at	zgc:110231	zgc:110231	1470	928	991	709	1024.5	intracellular signaling cascade	---	---
Dr.10491.1.A1_at	wu:fb99c08	wu:fb99c08	1445	724	841	1091	1025.25	---	---	---
Dr.1003.1.S1_at	---	---	601	1362	706	1436	1026.25	---	---	---
Dr.7769.2.S1_at	zgc:113564	zgc:113564	1129	904	899	1173	1026.25	proteolysis	serine-type peptidase activity	---
Dr.13489.1.S1_at	---	---	794	811	1220	1282	1026.75	---	---	---
Dr.4078.1.A1_at	wu:fb06h03	wu:fb06h03	1372	907	982	861	1030.5	---	---	---
Dr.20803.1.S1_at	polypyrimidine tract binding protein 1	ptbp1	1624	838	1076	602	1035	mRNA processing	nucleotide binding /// nucleic acid binding /// RNA binding	nucleus
Dr.18349.1.A1_at	Janus kinase 1 /// zgc:66026	jak1 /// zgc:66026	905	876	900	1463	1036	protein amino acid phosphorylation /// proteolysis /// multicellular organismal development	nucleotide binding /// protein kinase activity /// protein tyrosine kinase activity /// non-membrane spanning protein tyrosine kinase activity /// Janus kinase activity /// protein binding /// ATP binding /// metallopeptidase activity /// zinc ion binding /// kinase activity /// transferase activity	cytoskeleton /// endomembrane system /// membrane
Dr.5299.2.A1_at	sorting nexin 12	snx12	1098	945	1155	948	1036.5	cell communication	protein binding /// phosphoinositide binding	---
Dr.251.1.S1_at	cadherin 11, osteoblast	cdh11	721	1110	1048	1271	1037.5	calcium ion transport /// cell adhesion /// homophilic cell adhesion	calcium channel activity /// calcium ion binding /// protein binding /// calcium channel inhibitor activity	membrane /// integral to membrane
Dr.2076.1.A1_at	similar to zinc finger protein 569	LOC795322	540	445	1261	1911	1039.25	---	---	---
Dr.5162.1.A1_at	wu:fc17d03	wu:fc17d03	1809	955	886	509	1039.75	---	---	---
Dr.24204.1.A1_at	katanin p80 (WD repeat containing) subunit B 1	katnb1	1436	812	1206	714	1042	cell cycle /// mitosis /// cell division	---	cytoplasm /// centrosome /// spindle /// cytoskeleton /// microtubule
Dr.7568.1.A1_at	si:ch211-132p20.4	si:ch211-132p20.4	1111	841	1181	1046	1044.75	transport /// ion transport /// sodium ion transport /// amino acid transport	sodium channel activity /// symporter activity /// sodium channel inhibitor activity /// sodium ion binding	plasma membrane /// membrane /// integral to membrane
Dr.7740.1.S1_at	invariant chain-like protein 1	iclp1	1404	821	1190	764	1044.75	intracellular protein transport /// immune response /// antigen processing and presentation	MHC class II protein binding	membrane
Dr.9300.1.A1_at	wu:fc14e10	wu:fc14e10	1412	1009	630	1129	1045	---	---	---
Dr.12255.1.A1_at	---	---	949	1238	891	1103	1045.25	---	---	---
Dr.15393.1.A1_at	zgc:110130	zgc:110130	1280	866	1283	752	1045.25	---	---	membrane /// integral to membrane
Dr.26497.1.A1_at	wu:fq41a10	wu:fq41a10	1215	762	1388	816	1045.25	---	---	---
Dr.17624.1.S1_at	zgc:136817	zgc:136817	1056	1019	1043	1074	1048	regulation of Rho protein signal transduction	Rho guanyl-nucleotide exchange factor activity	intracellular
Dr.25285.1.S1_at	zgc:73223	zgc:73223	1178	989	1163	863	1048.25	---	---	---
Dr.3121.1.A1_at	novel protein similar to human LIM domain 7 (LMO7)	DKEY-57A22.10	595	1081	1029	1494	1049.75	---	protein binding /// zinc ion binding /// metal ion binding	---
Dr.3090.1.S1_at	Shwachman-Bodian-Diamond syndrome	sbds	1327	864	1288	730	1052.25	cell migration /// hemopoiesis /// exocrine pancreas development	---	---
Dr.11044.1.A1_at	fibroblast growth factor (acidic) intracellular binding protein	fibp	1443	794	1204	769	1052.5	---	fibroblast growth factor binding	---
Dr.4812.1.S1_s_at	novel protein similar to myosin heavy chain 4 (myhc4) /// myosin heavy chain 4 /// myosin, heavy polypeptide 1, skeletal muscle /// myosin, heavy polypeptide 2, fast muscle specific /// ns:zf-e523 /// ns:zf-e68 /// si:ch211-158m24.7	CH211-251M3.3 /// myhc4 /// myhz1 /// myhz2 /// ns:zf-e523 /// ns:zf-e68 /// si:ch211-158m24.7	461	1166	717	1870	1053.5	somite specification /// striated muscle contraction /// response to stress	nucleotide binding /// nucleic acid binding /// motor activity /// actin binding /// ATP binding	cytoplasm /// striated muscle thick filament /// myosin complex
Dr.21102.1.A1_at	zgc:152755 /// zgc:92747	zgc:152755 /// zgc:92747	1234	870	1072	1041	1054.25	transport	transporter activity	membrane /// integral to membrane
Dr.22955.1.A1_at	wu:fj63e01	wu:fj63e01	1050	1574	453	1148	1056.25	---	---	---
Dr.23810.1.A1_at	---	---	578	406	1592	1653	1057.25	---	---	---
Dr.23583.1.A1_at	wu:fb13g09	wu:fb13g09	1355	896	1096	884	1057.75	---	---	---
Dr.19568.1.A1_at	---	---	897	1144	1110	1082	1058.25	---	---	---
Dr.6703.1.A1_at	hypothetical LOC561742	CH211-106H4.12	647	1208	917	1466	1059.5	---	---	---
Dr.9522.1.A1_at	wu:fj84h12	wu:fj84h12	640	1178	1235	1186	1059.75	---	---	---
Dr.150.1.A1_at	wu:fc54d01	wu:fc54d01	1080	1235	848	1081	1061	---	---	---
Dr.5122.1.S2_at	zgc:77366	zgc:77366	1383	1039	1152	679	1063.25	---	nucleotide binding /// nucleic acid binding	---
Dr.25914.1.A1_at	---	---	535	1307	571	1841	1063.5	---	---	---
Dr.133.1.A1_at	si:ch211-255a21.1	si:ch211-255a21.1	1162	875	1355	867	1064.75	---	---	---
Dr.15234.1.A1_at	zgc:110116	zgc:110116	1465	816	1131	858	1067.5	---	binding	---
Dr.17995.1.A1_at	---	---	1442	793	1016	1021	1068	---	---	---
Dr.23335.1.A1_at	wu:fk92d04	wu:fk92d04	295	1086	906	1987	1068.5	---	---	---
Dr.26245.1.A1_at	---	---	1201	887	1073	1123	1071	---	---	---
Dr.9515.1.A1_at	coronin, actin binding protein, 1A	coro1a	1503	839	1180	766	1072	---	---	---
Dr.14944.1.A1_at	similar to Mitogen-activated protein kinase kinase kinase 5 (MAPK/ERK kinase kinase 5) (MEK kinase 5) (MEKK 5) (Apoptosis signal-regulating kinase 1) (ASK-1)	LOC555662	912	865	1135	1379	1072.75	---	---	---
Dr.15256.1.A1_at	EPS8-like 3	eps8l3	1195	1371	810	916	1073	---	---	---
Dr.18215.1.A1_at	---	---	1533	1805	422	549	1077.25	---	---	---
Dr.1461.1.S1_at	es1 protein	es1	492	890	935	1995	1078	---	---	mitochondrion
Dr.23513.1.S1_at	caveolin 1	cav1	1149	647	1320	1196	1078	somitogenesis /// heart development /// cholesterol absorption /// neuromast development /// notochord cell vacuolation	---	Golgi membrane /// Golgi apparatus /// membrane /// integral to membrane
Dr.18785.1.A1_at	zgc:123314	zgc:123314	1386	973	1212	747	1079.5	---	---	---
Dr.18544.1.A1_at	novel protein with a Mitochondrial ribosomal protein L51 / S25 / CI-B8 domain	DKEYP-87A12.1	164	522	462	3185	1083.25	---	---	---
Dr.13365.1.S1_at	---	---	1125	1029	800	1383	1084.25	---	---	---
Dr.7790.1.A1_at	---	---	733	1345	1103	1156	1084.25	---	---	---
Dr.14605.1.A1_at	---	---	665	1187	519	1968	1084.75	---	---	---
Dr.3130.1.A1_at	regulator of G-protein signalling 4	rgs4	1025	1526	724	1065	1085	---	signal transducer activity	---
Dr.7598.1.S1_at	synaptosome-associated protein 25 b	snap25b	294	1045	1128	1873	1085	---	---	synaptosome
Dr.14607.1.A1_at	---	---	1654	1806	259	631	1087.5	---	---	---
Dr.6049.1.A1_at	---	---	663	872	528	2287	1087.5	---	---	---
Dr.10254.1.A1_at	lin-7 homolog B (C. elegans)	lin7b	1397	1161	837	960	1088.75	---	nucleotide binding /// nucleic acid binding /// protein binding	ribonucleoprotein complex
Dr.11241.1.S1_at	calmodulin 1a /// calmodulin 1b /// calmodulin 2a (phosphorylase kinase, delta) /// calmodulin 2b, (phosphorylase kinase, delta) /// calmodulin 3a (phosphorylase kinase, delta) /// calmodulin 3b (phosphorylase kinase, delta) /// zgc:55813	calm1a /// calm1b /// calm2a /// calm2b /// calm3a /// calm3b /// zgc:55813	1110	953	1161	1131	1088.75	ciliary or flagellar motility /// carbohydrate metabolic process /// calcium ion transport	catalytic activity /// calcium channel activity /// calcium ion binding /// calcium ion binding /// calcium channel inhibitor activity /// cation binding	flagellin-based flagellum
Dr.1842.1.A1_at	membrane protein, palmitoylated 1	mpp1	906	612	1231	1614	1090.75	---	protein binding	---
Dr.16230.1.A1_at	si:dkey-6n6.2	si:dkey-6n6.2	1011	801	1150	1402	1091	---	hydrolase activity	---
Dr.21102.2.S1_at	zgc:152755 /// zgc:92747	zgc:152755 /// zgc:92747	337	880	884	2266	1091.75	transport	transporter activity	membrane /// integral to membrane
Dr.13400.1.S1_at	si:dkey-151c10.1	si:dkey-151c10.1	1032	877	1271	1190	1092.5	---	actin binding	---
Dr.4495.1.S1_a_at	dystrophin	dmd	359	1090	1080	1842	1092.75	skeletal muscle development /// muscle attachment /// sarcomere organization	actin binding /// calcium ion binding /// protein binding /// zinc ion binding	dystrophin-associated glycoprotein complex
Dr.12460.2.S1_at	similar to proline dehydrogenase	LOC100003259	1121	1006	882	1363	1093	---	---	---
Dr.24209.1.A1_at	---	---	394	792	940	2246	1093	---	---	---
Dr.14326.1.A1_at	---	---	1163	981	937	1292	1093.25	---	---	---
Dr.16936.1.S1_at	zgc:56178	zgc:56178	1411	914	1384	667	1094	---	binding	---
Dr.473.1.S1_at	inhibin, beta B	inhbb	1301	1074	971	1030	1094	growth	hormone activity /// growth factor activity	extracellular region
Dr.25095.1.A1_at	---	---	623	1073	1255	1428	1094.75	---	---	---
Dr.26063.1.S1_at	hypothetical LOC559695 /// zgc:171310	LOC559695 /// zgc:171310	236	837	1840	1468	1095.25	---	nucleotide binding /// nucleic acid binding	---
Dr.26296.1.A1_s_at	---	---	1226	857	1022	1278	1095.75	---	---	---
Dr.25631.1.S1_at	im:6909388	im:6909388	1357	884	1343	801	1096.25	---	---	---
Dr.13493.2.A1_at	similar to LOC495350 protein	LOC100004941	1376	1138	1184	689	1096.75	---	---	---
Dr.8138.1.S1_at	Kallmann syndrome 1b sequence	kal1b	978	1013	789	1608	1097	---	protease inhibitor activity	extracellular region
Dr.16393.1.A1_at	abhydrolase domain containing 2b	abhd2b	481	906	1395	1619	1100.25	---	carboxylesterase activity /// hydrolase activity	membrane /// integral to membrane
Dr.17141.1.A1_at	---	---	999	915	405	2088	1101.75	---	---	---
Dr.2330.1.A1_at	Rho family GTPase 3b	rnd3b	604	799	627	2379	1102.25	small GTPase mediated signal transduction	nucleotide binding /// GTP binding	intracellular /// membrane
Dr.15597.1.A1_at	---	---	566	685	974	2188	1103.25	---	---	---
Dr.20551.1.A1_at	si:dkey-222b8.2	si:dkey-222b8.2	812	1222	1659	732	1106.25	---	---	---
Dr.5072.1.A1_at	wu:fc13g09	wu:fc13g09	1133	1282	976	1036	1106.75	---	---	---
Dr.9263.1.A1_at	wu:fk68g08	wu:fk68g08	1112	1114	1306	907	1109.75	---	---	---
Dr.604.1.S2_at	notch homolog 2	notch2	1464	980	1205	794	1110.75	liver development /// Notch signaling pathway /// multicellular organismal development /// cell differentiation /// tissue regeneration /// regulation of developmental process	receptor activity /// calcium ion binding	membrane /// integral to membrane
Dr.11364.1.A1_at	zgc:154022	zgc:154022	1530	927	1026	964	1111.75	---	---	---
Dr.14797.1.A1_at	wu:fc28g04	wu:fc28g04	1553	883	1198	815	1112.25	---	---	---
Dr.11463.1.S1_at	zgc:55773	zgc:55773	1115	1047	1266	1024	1113	zinc ion transport	serine-type endopeptidase inhibitor activity /// protein binding /// zinc ion binding /// metal ion binding	extracellular region /// intracellular
Dr.8039.1.S2_at	kinase insert domain receptor like	kdrl	1343	1038	984	1094	1114.75	angiogenesis /// angiogenesis /// angiogenesis /// blood vessel development /// protein amino acid phosphorylation /// transmembrane receptor protein tyrosine kinase signaling pathway /// multicellular organismal development /// negative regulation of signal transduction /// cell differentiation /// thyroid gland development /// embryonic heart tube development	nucleotide binding /// protein kinase activity /// protein tyrosine kinase activity /// transmembrane receptor protein tyrosine kinase activity /// transmembrane receptor protein tyrosine kinase activity /// receptor activity /// vascular endothelial growth factor receptor activity /// ATP binding /// kinase activity /// transferase activity	signal recognition particle, endoplasmic reticulum targeting /// membrane /// integral to membrane /// integral to membrane
Dr.3124.1.A1_at	---	---	1456	1399	951	654	1115	---	---	---
Dr.26169.1.A1_at	---	---	1773	1315	725	650	1115.75	---	---	---
Dr.18814.1.A1_at	wu:fi40c08	wu:fi40c08	902	1084	1346	1134	1116.5	---	---	---
Dr.13952.1.A1_at	zgc:63553	zgc:63553	839	916	1341	1377	1118.25	protein amino acid dephosphorylation /// dephosphorylation	protein tyrosine phosphatase activity /// protein binding /// hydrolase activity /// phosphatase activity	---
Dr.12326.1.A1_s_at	myosin, light chain kinase	mylk	1120	913	1272	1171	1119	protein amino acid phosphorylation	nucleotide binding /// protein kinase activity /// protein serine/threonine kinase activity /// ATP binding /// kinase activity /// transferase activity	---
Dr.26489.1.A1_at	sb:cb346	sb:cb346	1118	1221	997	1140	1119	---	---	---
Dr.24461.2.A1_x_at	---	---	1298	2742	104	334	1119.5	---	---	---
Dr.1131.2.S1_at	zgc:110340	zgc:110340	1066	1077	985	1353	1120.25	---	---	---
Dr.26516.1.S1_at	---	---	1396	1359	815	911	1120.25	---	---	---
Dr.1839.1.A1_at	similar to zinc/iron-regulated protein	LOC792986	899	995	1514	1083	1122.75	metal ion transport	metal ion transmembrane transporter activity	membrane
Dr.742.1.S1_at	transforming growth factor, beta-induced	tgfbi	1063	1123	1340	985	1127.75	---	---	---
Dr.175.1.A1_at	wu:fa04f03	wu:fa04f03	1156	1147	975	1234	1128	---	---	---
Dr.11590.1.A1_s_at	nuclear receptor subfamily 0, group B, member 2a	nr0b2a	1183	1447	990	894	1128.5	transcription /// transcription termination /// regulation of transcription, DNA-dependent /// transcription antitermination	DNA binding /// transcription factor activity /// steroid hormone receptor activity /// ligand-dependent nuclear receptor activity /// steroid binding	nucleus
Dr.13378.1.S1_at	similar to tetraspanin 9	LOC100149209	1077	771	1416	1253	1129.25	---	---	membrane /// integral to membrane
Dr.9539.1.S1_at	matrix metallopeptidase 23a	mmp23a	630	621	1634	1642	1131.75	---	---	---
Dr.16940.2.A1_at	zgc:92772	zgc:92772	185	744	1478	2122	1132.25	regulation of transcription, DNA-dependent /// small GTPase mediated signal transduction /// protein transport	nucleotide binding /// ATP binding /// GTP binding /// transcription factor binding	intracellular
Dr.20966.1.S1_at	alcohol dehydrogenase 8a /// alcohol dehydrogenase 8b	adh8a /// adh8b	1304	1022	1275	928	1132.25	cellular alcohol metabolic process /// ethanol metabolic process /// octanol metabolic process /// zinc ion transport /// metabolic process /// formaldehyde metabolic process /// oxidation reduction	catalytic activity /// alcohol dehydrogenase activity /// binding /// zinc ion binding /// oxidoreductase activity /// formaldehyde dehydrogenase activity /// metal ion binding	---
Dr.25553.1.A1_at	matrix metalloproteinase 14 (membrane-inserted) alpha	mmp14a	998	1043	1193	1295	1132.25	response to hypoxia /// proteolysis /// calcium ion transport /// zinc ion transport /// metabolic process /// anterior/posterior axis specification /// cartilage development	catalytic activity /// metalloendopeptidase activity /// endopeptidase inhibitor activity /// calcium channel activity /// calcium ion binding /// metalloendopeptidase inhibitor activity /// peptidase activity /// metallopeptidase activity /// metallopeptidase activity /// zinc ion binding /// zinc ion binding /// hydrolase activity /// calcium channel inhibitor activity /// metal ion binding	proteinaceous extracellular matrix
Dr.12959.1.A1_at	wu:fb96h11	wu:fb96h11	843	1124	1371	1192	1132.5	---	---	---
Dr.21964.1.A1_at	zgc:101005	zgc:101005	1299	1422	1003	810	1133.5	---	---	---
Dr.12778.1.S1_at	similar to autism susceptibility candidate 2	LOC556901	1138	1056	954	1390	1134.5	---	---	---
Dr.11716.1.S1_at	zgc:136469	zgc:136469	1093	444	1295	1709	1135.25	transport	transporter activity	synaptic vesicle /// membrane /// integral to membrane
Dr.16991.1.A1_at	similar to Eukaryotic translation initiation factor 4 gamma 3 (eIF-4-gamma 3) (eIF-4G 3) (eIF4G 3) (eIF-4-gamma II) (eIF4GII)	LOC566131	1635	919	1308	682	1136	---	---	---
Dr.4098.1.A1_at	---	---	1631	829	1273	811	1136	---	---	---
Dr.1816.1.A1_at	zgc:92806	zgc:92806	596	1035	1452	1471	1138.5	---	---	---
Dr.11117.1.A1_at	ligand of numb-protein X 2	lnx2	973	614	1710	1258	1138.75	zinc ion transport	protein binding /// zinc ion binding /// metal ion binding	---
Dr.11010.1.S1_at	zgc:64003	zgc:64003	1362	1846	609	744	1140.25	immune response /// antigen processing and presentation	---	membrane /// integral to membrane /// MHC class I protein complex
Dr.17685.1.A1_at	transformed 3T3 cell double minute 1 homolog (mouse)	mdm1	1311	773	1111	1376	1142.75	---	---	nucleus
Dr.13793.1.S1_at	---	---	1108	1343	698	1431	1145	---	---	---
Dr.3761.1.S1_at	collagen type II, alpha-1a	col2a1a	564	1283	1001	1732	1145	phosphate transport /// collagen catabolic process /// notochord development	extracellular matrix structural constituent	collagen /// collagen /// cytoplasm
Dr.934.1.A1_at	desmocollin 2 like	dsc2l	1586	932	1228	834	1145	calcium ion transport /// homophilic cell adhesion /// heart development	calcium channel activity /// calcium ion binding /// calcium channel inhibitor activity	membrane
Dr.12381.1.A1_at	id:ibd5038	id:ibd5038	1245	1016	1249	1075	1146.25	---	---	---
Dr.25682.1.A1_at	---	---	570	1581	276	2160	1146.75	---	---	---
Dr.7086.1.A1_at	---	---	1296	1367	873	1052	1147	---	---	---
Dr.8134.1.S1_at	proteasome activator subunit 2	psme2	1890	938	1087	690	1151.25	---	proteasome activator activity	cytosol /// proteasome activator complex /// protein complex
Dr.12251.1.A1_at	Anthrax toxin receptor 2a	antxr2a	1131	970	1277	1229	1151.75	---	receptor activity	integral to membrane
Dr.14984.1.A1_at	similar to Serine/threonine-protein kinase Pim-3	LOC100000225	1274	1158	641	1534	1151.75	---	---	---
Dr.367.1.A1_at	zgc:113518	zgc:113518	990	863	1353	1403	1152.25	zinc ion transport	nucleic acid binding /// zinc ion binding /// metal ion binding	intracellular /// nucleus
Dr.21817.1.A1_at	wu:fc46c11	wu:fc46c11	1511	1546	742	814	1153.25	---	---	---
Dr.20055.1.A1_at	---	---	1345	697	1264	1308	1153.5	---	---	---
Dr.12899.1.A1_at	---	---	304	974	1178	2164	1155	---	---	---
Dr.8153.5.A1_at	wu:fb07d03	wu:fb07d03	1814	740	1401	668	1155.75	---	---	---
Dr.11637.1.A1_at	wu:fc06h10	wu:fc06h10	605	1324	1447	1248	1156	---	---	---
Dr.24042.1.A1_at	wu:fj17e06	wu:fj17e06	1064	1751	1013	797	1156.25	---	---	---
Dr.16255.1.A1_at	---	---	1122	1093	1030	1381	1156.5	---	---	---
Dr.4592.1.A1_at	wu:fc05g08	wu:fc05g08	1040	954	1370	1266	1157.5	---	---	---
Dr.20515.1.A1_at	wu:fj29h10	wu:fj29h10	1407	1849	866	510	1158	---	---	---
Dr.8149.1.A1_at	insulin-like growth factor binding protein 2	igfbp2	890	1150	992	1601	1158.25	angiogenesis /// regulation of cell growth /// heart development /// negative regulation of cell proliferation /// negative regulation of signal transduction /// growth /// negative regulation of multicellular organism growth	calcium ion binding /// insulin-like growth factor binding /// insulin-like growth factor binding /// growth factor binding	extracellular region /// signal recognition particle, endoplasmic reticulum targeting
Dr.11310.3.S1_x_at	tubulin, alpha 1 /// wu:fb37a10	tuba1 /// wu:fb37a10	988	823	1551	1276	1159.5	microtubule-based process /// microtubule-based movement /// protein polymerization	nucleotide binding /// GTPase activity /// structural molecule activity /// GTP binding	microtubule /// protein complex
Dr.5005.1.A1_at	wu:fc15d06	wu:fc15d06	1266	1087	1158	1127	1159.5	---	---	---
Dr.15320.1.S1_at	growth hormone receptor b	ghrb	1450	1229	1134	827	1160	---	receptor activity	---
Dr.16167.1.A1_at	wu:fd56c02	wu:fd56c02	925	1247	1317	1155	1161	---	---	---
Dr.5116.1.A1_at	zgc:77714	zgc:77714	937	944	1537	1227	1161.25	---	phosphatase activity	---
Dr.21711.1.A1_at	hypothetical LOC100003772 /// hypothetical LOC100005770 /// hypothetical LOC567404 /// si:ch211-238e22.4	LOC100003772 /// LOC100005770 /// LOC567404 /// si:ch211-238e22.4	420	1018	530	2680	1162	---	---	---
Dr.4248.1.A1_at	wu:fa98e08	wu:fa98e08	329	2609	89	1623	1162.5	---	---	---
Dr.11590.1.A1_at	nuclear receptor subfamily 0, group B, member 2a	nr0b2a	1369	1523	808	956	1164	transcription /// transcription termination /// regulation of transcription, DNA-dependent /// transcription antitermination	DNA binding /// transcription factor activity /// steroid hormone receptor activity /// ligand-dependent nuclear receptor activity /// steroid binding	nucleus
Dr.5442.1.A1_at	im:7158971	im:7158971	1319	1111	1405	823	1164.5	---	---	---
Dr.2531.2.S1_at	similar to DNA polymerase gamma	LOC560613	1429	1072	950	1212	1165.75	---	---	---
Dr.17511.1.S1_at	cytochrome P450, family 2, subfamily J, polypeptide 25	cyp2j25	573	787	607	2697	1166	heme biosynthetic process /// iron ion transport /// cellular iron ion homeostasis /// oxidation reduction	monooxygenase activity /// iron ion binding /// electron carrier activity /// oxidoreductase activity /// oxidoreductase activity, acting on paired donors, with incorporation or reduction of molecular oxygen, reduced flavin or flavoprotein as one donor, and incorporation of one atom of oxygen /// heme binding /// metal ion binding	---
Dr.12990.1.A1_at	guanine nucleotide binding protein (G protein), gamma 12	gng12	1614	999	1242	812	1166.75	G-protein coupled receptor protein signaling pathway	signal transducer activity	heterotrimeric G-protein complex
Dr.18261.1.S1_at	---	---	1751	1032	949	939	1167.75	---	---	---
Dr.14553.1.A1_at	---	---	986	1316	1145	1232	1169.75	---	---	---
Dr.10664.1.S1_at	CD81 antigen	cd81	1544	843	1302	997	1171.5	---	---	membrane /// integral to membrane
Dr.14430.1.S1_at	si:ch211-203l9.2	si:ch211-203l9.2	1521	696	1545	932	1173.5	---	---	---
Dr.6798.1.S1_at	chemokine (C-X-C motif), receptor 4b	cxcr4b	1270	1275	1038	1113	1174	ameboidal cell migration /// neuron migration /// chemotaxis /// signal transduction /// G-protein coupled receptor protein signaling pathway /// germ cell development /// axon guidance /// axon guidance /// germ cell migration /// organ morphogenesis /// cell migration /// regulation of axon extension /// regulation of axon extension /// fin regeneration /// retinal ganglion cell axon guidance /…	rhodopsin-like receptor activity /// G-protein chemoattractant receptor activity /// signal transducer activity /// receptor activity /// interleukin-8 receptor activity /// G-protein coupled receptor activity /// angiotensin type II receptor activity /// bradykinin receptor activity /// C-C chemokine receptor activity /// C-X-C chemokine receptor activity	plasma membrane /// membrane /// integral to membrane
Dr.12066.1.S1_at	---	---	1616	1070	1253	759	1174.5	---	---	---
Dr.22320.1.A1_at	---	---	1012	1262	1307	1118	1174.75	---	---	---
Dr.24185.1.A1_at	---	---	1752	2757	76	122	1176.75	---	---	---
Dr.24802.2.A1_at	zgc:165618	zgc:165618	1783	726	1421	780	1177.5	regulation of transcription, DNA-dependent	DNA binding	chromatin /// nucleus
Dr.1128.1.S1_at	carboxypeptidase N, polypeptide 1	cpn1	1449	926	1333	1003	1177.75	proteolysis /// metabolic process	catalytic activity /// carboxypeptidase activity /// zinc ion binding	---
Dr.2442.1.A1_at	wu:fb48g11	wu:fb48g11	1513	1215	637	1351	1179	---	---	---
Dr.18198.1.A1_at	---	---	1212	818	1075	1613	1179.5	---	---	---
Dr.20010.7.S1_at	wu:cegs655	wu:cegs655	450	232	1795	2256	1183.25	ATP catabolic process /// transport /// cation transport /// calcium ion transport /// calcium ion transport /// cellular calcium ion homeostasis /// regulation of muscle contraction /// regulation of striated muscle contraction /// metabolic process /// response to mechanical stimulus /// proton transport /// positive regulation of fast-twitch skeletal muscle fiber contraction /// negative regul…	nucleotide binding /// catalytic activity /// calcium-transporting ATPase activity /// calcium-transporting ATPase activity /// calcium ion binding /// protein binding /// ATP binding /// ATP binding /// ATPase activity, coupled to transmembrane movement of ions, phosphorylative mechanism /// hydrolase activity /// hydrolase activity, acting on acid anhydrides, catalyzing transmembrane movement o…	endoplasmic reticulum /// endoplasmic reticulum membrane /// ER-Golgi intermediate compartment /// membrane /// membrane /// integral to membrane /// sarcoplasmic reticulum /// H zone /// I band /// perinuclear region of cytoplasm
Dr.4354.1.A1_at	wu:fc10a02	wu:fc10a02	1623	1076	1268	775	1185.5	---	---	---
Dr.15101.1.S1_at	hypothetical protein LOC796378 /// hypothetical protein LOC563693	DKEY-286J15.1 /// LOC563693	1181	1122	1327	1120	1187.5	---	---	---
Dr.4129.1.S1_at	laminin, beta 1	lamb1	1391	1133	1314	912	1187.5	optokinetic behavior /// detection of light stimulus involved in visual perception	protein binding	proteinaceous extracellular matrix /// perinuclear region of cytoplasm
Dr.9366.1.A1_at	Ras association (RalGDS/AF-6) domain family 1	rassf1	1684	958	1252	856	1187.5	zinc ion transport /// signal transduction /// intracellular signaling cascade	receptor activity /// protein binding /// zinc ion binding /// metal ion binding	---
Dr.17583.2.A1_at	mitochondrial trans-2-enoyl-CoA reductase	mecr	1676	1005	1282	789	1188	fatty acid biosynthetic process /// metabolic process /// lipid biosynthetic process /// oxidation reduction	catalytic activity /// binding /// zinc ion binding /// oxidoreductase activity /// trans-2-enoyl-CoA reductase (NADPH) activity	mitochondrion
Dr.11140.1.A1_at	zgc:113265	zgc:113265	1764	1277	736	976	1188.25	zinc ion transport	nucleic acid binding /// zinc ion binding /// metal ion binding	intracellular /// nucleus
Dr.13409.1.S1_at	---	---	1370	1249	685	1450	1188.5	---	---	---
Dr.11156.1.S1_at	---	---	707	2252	521	1275	1188.75	---	---	---
Dr.15911.1.S1_at	---	---	806	1365	1309	1277	1189.25	---	---	---
Dr.15271.1.A1_at	zgc:154151	zgc:154151	1419	1101	1260	979	1189.75	isoprenoid biosynthetic process	catalytic activity	---
Dr.6419.1.A1_at	similar to ATP-binding cassette, sub-family C, member 5	LOC796249	1342	854	1263	1302	1190.25	---	---	---
Dr.17775.1.A1_at	wu:fa99c11	wu:fa99c11	1496	939	1280	1047	1190.5	---	---	---
Dr.9217.1.A1_at	---	---	1352	1112	1211	1088	1190.75	---	---	---
Dr.6515.1.A1_at	wu:fd59h11	wu:fd59h11	543	2227	731	1264	1191.25	---	---	---
Dr.3469.1.A1_at	wu:fb10h06	wu:fb10h06	1055	470	2049	1206	1195	---	---	---
Dr.18585.1.A1_at	similar to Ubiquitin carboxyl-terminal hydrolase 21 (Ubiquitin thioesterase 21) (Ubiquitin-specific-processing protease 21) (Deubiquitinating enzyme 21) (NEDD8-specific protease)	LOC563546	168	1896	1543	1174	1195.25	---	---	---
Dr.2016.1.A1_at	similar to ring finger protein 185	LOC793536	1528	667	1470	1117	1195.5	---	---	---
Dr.19794.1.A1_at	---	---	1236	860	1332	1369	1199.25	---	---	---
Dr.6142.1.A1_at	si:dkey-180p18.9	si:dkey-180p18.9	1603	952	1424	818	1199.25	---	oxidoreductase activity	---
Dr.10511.1.A1_at	O-linked N-acetylglucosamine (GlcNAc) transferase (UDP-N-acetylglucosamine:polypeptide-N-acetylglucosaminyl transferase)	ogt	1306	1091	1203	1201	1200.25	protein amino acid O-linked glycosylation	binding /// protein binding /// protein N-acetylglucosaminyltransferase activity /// transferase activity	---
Dr.7221.1.A1_at	wu:fj52e09	wu:fj52e09	1324	1109	1186	1182	1200.25	---	---	---
Dr.20777.1.S2_at	thymidine kinase 1, soluble	tk1	1468	1431	642	1261	1200.5	DNA replication	nucleotide binding /// thymidine kinase activity /// ATP binding /// kinase activity /// transferase activity	---
Dr.18088.1.S1_at	zgc:73292	zgc:73292	1310	1011	1407	1077	1201.25	---	---	membrane /// integral to membrane
Dr.4875.1.A1_at	si:ch211-93f2.1	si:ch211-93f2.1	1510	1030	1062	1203	1201.25	---	hydrolase activity	---
Dr.14192.1.A1_at	---	---	764	897	1525	1621	1201.75	---	---	---
Dr.25176.6.S1_at	---	---	1289	1042	1217	1267	1203.75	---	---	---
Dr.12498.1.S1_at	RAD1 homolog (S. pombe)	rad1	1368	1140	1354	954	1204	DNA repair	damaged DNA binding /// exodeoxyribonuclease III activity	nucleus
Dr.20839.1.A1_at	---	---	1004	1059	1126	1627	1204	---	---	---
Dr.4188.2.S1_at	reticulon 1a	rtn1a	1300	964	1396	1157	1204.25	G-protein coupled receptor protein signaling pathway	GABA-B receptor activity	endoplasmic reticulum /// integral to membrane
Dr.16305.1.A1_at	---	---	1044	1260	927	1590	1205.25	---	---	---
Dr.18240.1.A1_at	wu:fb07c11	wu:fb07c11	1231	2241	1144	205	1205.25	---	---	---
Dr.25734.1.A1_at	Rho GTPase activating protein 29	arhgap29	1143	1589	1187	903	1205.5	zinc ion transport /// signal transduction /// intracellular signaling cascade	GTPase activator activity /// zinc ion binding /// diacylglycerol binding /// metal ion binding	intracellular
Dr.12844.1.A1_at	---	---	1114	1179	1338	1194	1206.25	---	---	---
Dr.19030.1.A1_at	zgc:92360	zgc:92360	571	1838	1091	1325	1206.25	regulation of ARF GTPase activity	ARF GTPase activator activity /// zinc ion binding	---
Dr.15827.1.A1_at	intraflagellar transport protein 52	ift52	1492	1014	1399	926	1207.75	intraflagellar transport	---	axoneme /// basal body /// flagellum
Dr.4495.2.S1_at	dystrophin	dmd	1506	946	1226	1161	1209.75	skeletal muscle development /// muscle attachment /// sarcomere organization	actin binding /// calcium ion binding /// protein binding /// zinc ion binding	dystrophin-associated glycoprotein complex
Dr.26272.1.A1_at	---	---	554	2209	696	1387	1211.5	---	---	---
Dr.7728.1.A1_s_at	wu:fi38a11	wu:fi38a11	1650	2254	466	483	1213.25	---	---	---
Dr.20839.1.A1_x_at	---	---	856	1135	1008	1857	1214	---	---	---
Dr.25780.1.S1_x_at	---	---	1690	2503	27	637	1214.25	---	---	---
Dr.21080.1.A1_at	wu:fb18g01	wu:fb18g01	1124	1040	1479	1217	1215	---	---	---
Dr.16935.1.A1_x_at	Hypothetical LOC558832	LOC558832	1483	1335	998	1048	1216	---	---	---
Dr.22806.1.A1_at	---	---	747	1136	1589	1392	1216	---	---	---
Dr.25774.1.S1_at	similar to non-muscle alpha-actinin 1	LOC560400	1213	979	1339	1336	1216.75	---	actin binding /// calcium ion binding	---
Dr.14319.1.A1_at	zgc:175209	zgc:175209	1052	1240	1434	1142	1217	small GTPase mediated signal transduction	nucleotide binding /// GTP binding	intracellular /// membrane
Dr.11824.1.S1_at	eukaryotic translation initiation factor 4A, isoform 1B	eif4a1b	1661	853	1496	859	1217.25	---	nucleotide binding /// nucleic acid binding /// translation initiation factor activity /// helicase activity /// ATP binding /// ATP-dependent helicase activity /// hydrolase activity	---
Dr.14574.1.A1_at	---	---	703	1268	1411	1487	1217.25	---	---	---
Dr.4313.1.A1_at	zgc:162193	zgc:162193	626	2152	387	1704	1217.25	---	---	---
Dr.24975.1.S1_at	similar to platelet-derived growth factor receptor-like /// platelet-derived growth factor receptor-like	LOC100150694 /// pdgfrl	784	925	1274	1889	1218	protein amino acid phosphorylation	receptor activity /// vascular endothelial growth factor receptor activity /// protein binding /// ATP binding /// identical protein binding	---
Dr.21625.1.A1_at	translin-associated factor X interacting protein 1-like	CH73-197B9.2	772	1708	420	1973	1218.25	---	---	---
Dr.13679.1.A1_at	---	---	1277	1285	1210	1102	1218.5	---	---	---
Dr.20958.1.S1_at	deltaD	dld	1439	825	1316	1297	1219.25	somitogenesis /// somitogenesis /// calcium ion transport /// cell communication /// Notch signaling pathway /// multicellular organismal development /// determination of left/right symmetry /// nervous system development /// anterior/posterior pattern formation /// negative regulation of signal transduction /// somatic motor neuron differentiation /// cell differentiation /// lateral inhibition …	calcium channel activity /// calcium ion binding /// protein binding /// calcium channel inhibitor activity /// PDZ domain binding /// PDZ domain binding /// PDZ domain binding	cytoplasm /// signal recognition particle, endoplasmic reticulum targeting /// plasma membrane /// membrane /// membrane /// integral to membrane /// perinuclear region of cytoplasm
Dr.11316.2.A1_at	wu:fb33e04	wu:fb33e04	1755	871	1389	882	1224.25	---	---	---
Dr.11572.1.A1_at	zgc:171284	zgc:171284	1458	1146	1323	974	1225.25	---	---	---
Dr.13577.1.A1_at	wu:fa06h01	wu:fa06h01	1380	1129	1259	1133	1225.25	---	---	---
Dr.20398.1.A1_a_at	acyl-CoA synthetase long-chain family member 1	acsl1	377	2400	1085	1039	1225.25	metabolic process	catalytic activity	---
Dr.12354.1.A1_at	solute carrier family 13 (sodium/sulphate symporters), member 1	slc13a1	1364	1873	772	893	1225.5	sodium ion transport /// citrate transport	transporter activity /// citrate transmembrane transporter activity	membrane /// integral to membrane
Dr.16287.1.A1_at	zgc:162186	zgc:162186	938	2155	423	1388	1226	---	---	---
Dr.18627.1.A1_at	tetratricopeptide repeat domain 21B	ttc21b	1247	1160	1480	1017	1226	carboxylic acid metabolic process	binding /// carboxy-lyase activity /// pyridoxal phosphate binding	---
Dr.25239.1.S1_at	sulfotransferase family 2, cytosolic sulfotransferase 2	sult2st2	1421	1023	1298	1169	1227.75	---	sulfotransferase activity /// sulfotransferase activity	---
Dr.15428.1.S1_at	zgc:109973	zgc:109973	1762	911	1451	790	1228.5	regulation of transcription, DNA-dependent	DNA binding /// transcription coactivator activity /// binding	---
Dr.20384.1.A1_at	zgc:153149	zgc:153149	1575	1055	1351	935	1229	---	---	---
Dr.22836.1.A1_at	wu:fj62g02	wu:fj62g02	645	1821	501	1954	1230.25	---	---	---
Dr.23305.1.S1_at	---	---	1722	1951	632	624	1232.25	---	---	---
Dr.16677.1.A1_at	similar to zinc fingers and homeoboxes 3	LOC795739	1031	1145	1174	1581	1232.75	---	---	---
Dr.24499.1.A1_at	---	---	1520	1148	1276	1001	1236.25	---	---	---
Dr.25218.1.A1_at	wu:fb78d08	wu:fb78d08	183	1549	260	2960	1238	---	---	---
Dr.8180.1.S1_at	aminolevulinate, delta-, synthetase 2	alas2	1030	992	1285	1649	1239	response to hypoxia /// proteolysis /// heme biosynthetic process /// heme biosynthetic process /// heme biosynthetic process /// metabolic process /// biosynthetic process /// erythrocyte differentiation /// tetrapyrrole biosynthetic process /// embryonic hemopoiesis /// hemoglobin biosynthetic process	catalytic activity /// 5-aminolevulinate synthase activity /// 5-aminolevulinate synthase activity /// aminopeptidase activity /// protein binding /// acyltransferase activity /// transferase activity /// transferase activity, transferring nitrogenous groups /// pyridoxal phosphate binding	intracellular /// mitochondrion /// mitochondrion /// mitochondrial inner membrane /// mitochondrial matrix
Dr.25459.1.A1_at	carbonic anhydrase VIII	ca8	1548	1053	1375	982	1239.5	one-carbon compound metabolic process /// zinc ion transport	carbonate dehydratase activity /// zinc ion binding /// metal ion binding	---
Dr.11229.1.A1_at	wu:fk54e06	wu:fk54e06	1271	1037	1437	1233	1244.5	---	---	---
Dr.4605.1.A1_at	wu:fc33h04	wu:fc33h04	909	1667	1281	1125	1245.5	---	---	---
Dr.17583.1.S1_at	mitochondrial trans-2-enoyl-CoA reductase	mecr	1618	1595	845	929	1246.75	fatty acid biosynthetic process /// metabolic process /// lipid biosynthetic process /// oxidation reduction	catalytic activity /// binding /// zinc ion binding /// oxidoreductase activity /// trans-2-enoyl-CoA reductase (NADPH) activity	mitochondrion
Dr.5278.1.A1_at	protein tyrosine phosphatase, receptor type, N	ptprn	880	739	1329	2041	1247.25	protein amino acid dephosphorylation /// dephosphorylation	protein tyrosine phosphatase activity /// receptor activity /// hydrolase activity /// phosphatase activity	---
Dr.3966.1.A1_at	zgc:66052	zgc:66052	934	933	1653	1477	1249.25	muscle development	---	---
Dr.19420.1.A1_at	---	---	1239	1257	1120	1382	1249.5	---	---	---
Dr.22004.1.A1_at	si:dkey-56d12.4	si:dkey-56d12.4	553	1553	869	2024	1249.75	---	nucleic acid binding	---
Dr.3496.1.A1_at	pleckstrin homology, Sec7 and coiled-coil domains 1(cytohesin 1)	pscd1	1394	1346	1337	925	1250.5	regulation of ARF protein signal transduction	ARF guanyl-nucleotide exchange factor activity	intracellular
Dr.23899.1.A1_at	zgc:162618	zgc:162618	1336	1181	1173	1319	1252.25	---	---	---
Dr.1576.1.A1_at	si:ch211-240l19.1	si:ch211-240l19.1	1619	1120	1387	888	1253.5	protein amino acid phosphorylation	protein kinase activity /// protein serine/threonine kinase activity /// ATP binding /// hydrogen ion transmembrane transporter activity /// kinase activity	proton-transporting two-sector ATPase complex
Dr.5384.1.S1_at	novel protein similar to vertebrate hexosaminidase A (alpha polypeptide) (HEXA)	DKEY-35I22.2	1880	959	1239	936	1253.5	carbohydrate metabolic process	catalytic activity /// beta-N-acetylhexosaminidase activity /// cation binding	---
Dr.6241.1.A1_at	---	---	1166	1327	1368	1153	1253.5	---	---	---
Dr.21766.1.A1_at	---	---	1379	1291	1870	479	1254.75	---	---	---
Dr.23694.1.A1_at	zgc:101686	zgc:101686	1214	1407	1313	1100	1258.5	galactose metabolic process /// metabolic process /// phosphorylation /// carbohydrate phosphorylation	nucleotide binding /// galactokinase activity /// ATP binding /// kinase activity /// transferase activity /// phosphotransferase activity, alcohol group as acceptor	cytoplasm
Dr.17570.1.S3_at	MAP kinase-interacting serine/threonine kinase 2b	mknk2b	1424	1036	1462	1116	1259.5	protein amino acid phosphorylation	nucleotide binding /// protein kinase activity /// protein serine/threonine kinase activity /// protein tyrosine kinase activity /// ATP binding /// kinase activity /// transferase activity	---
Dr.3639.1.S1_at	inter-alpha (globulin) inhibitor H3	itih3	1812	1679	550	1000	1260.25	---	calcium ion binding	---
Dr.11104.1.A1_at	N-myc downstream regulated gene 4	ndrg4	281	1815	1223	1723	1260.5	heart looping /// embryonic heart tube development /// cardiac muscle cell proliferation	phosphopantetheine binding	---
Dr.4546.1.A1_at	zgc:153507	zgc:153507	527	1189	1850	1479	1261.25	transport /// carbohydrate transport /// nucleotide-sugar transport	nucleotide-sugar transmembrane transporter activity /// sugar:hydrogen symporter activity	Golgi membrane /// Golgi apparatus /// membrane /// integral to membrane
Dr.17570.1.S2_at	MAP kinase-interacting serine/threonine kinase 2b	mknk2b	1519	1082	1378	1073	1263	protein amino acid phosphorylation	nucleotide binding /// protein kinase activity /// protein serine/threonine kinase activity /// protein tyrosine kinase activity /// ATP binding /// kinase activity /// transferase activity	---
Dr.2210.1.A1_at	wu:fc27b11	wu:fc27b11	1029	1429	1041	1559	1264.5	---	---	---
Dr.23758.1.A1_at	wu:fa16a02	wu:fa16a02	1774	949	1121	1214	1264.5	---	---	---
Dr.8390.1.S1_at	zgc:55420	zgc:55420	1403	1092	1540	1023	1264.5	metabolic process	catalytic activity	---
Dr.6600.1.A1_at	si:ch211-15p9.5	si:ch211-15p9.5	1323	936	1546	1255	1265	---	---	---
Dr.8047.1.S1_at	major histocompatibility complex class II DAB gene	mhc2dab	1487	1331	1179	1068	1266.25	antigen processing and presentation of peptide or polysaccharide antigen via MHC class II /// immune response /// antigen processing and presentation	---	membrane /// integral to membrane /// MHC class II protein complex
Dr.14450.1.A1_at	similar to Zinc finger protein 135 (Zinc finger protein 61) (Zinc finger protein 78-like 1) /// zgc:173614	LOC100149902 /// zgc:173614	668	1743	1296	1359	1266.5	---	nucleic acid binding /// zinc ion binding	intracellular
Dr.9916.1.A1_at	wu:fc47e09	wu:fc47e09	1565	1361	1034	1106	1266.5	---	---	---
Dr.17724.1.A1_x_at	---	---	1566	1601	958	951	1269	---	---	---
Dr.2677.1.S1_at	---	---	1479	1067	1490	1044	1270	---	---	---
Dr.20398.1.A1_at	acyl-CoA synthetase long-chain family member 1	acsl1	709	1781	1292	1304	1271.5	metabolic process	catalytic activity	---
Dr.10709.1.S1_at	zinc finger homeobox 1	zfhx1	1038	468	1764	1822	1273	regulation of transcription, DNA-dependent	nucleic acid binding /// DNA binding /// transcription factor activity /// zinc ion binding /// sequence-specific DNA binding	intracellular /// nucleus
Dr.24954.1.A1_at	heterogeneous nuclear ribonucleoprotein A0	hnrnpa0	1425	1156	1160	1356	1274.25	---	nucleotide binding /// nucleic acid binding	ribonucleoprotein complex
Dr.9935.1.A1_at	wu:fk66a11	wu:fk66a11	1622	940	1590	946	1274.5	---	---	---
Dr.8496.1.A1_at	---	---	330	2653	564	1556	1275.75	---	---	---
Dr.21366.1.S1_at	hypothetical LOC560585	LOC560585	1353	1374	1256	1132	1278.75	---	---	---
Dr.5586.1.S1_at	Zgc:136919	zgc:136919	2027	1271	931	887	1279	---	---	membrane /// integral to membrane
Dr.15471.1.A1_at	---	---	1026	2432	21	1638	1279.25	---	---	---
Dr.18450.1.A1_at	zgc:123105	zgc:123105	1480	1001	1631	1006	1279.5	---	---	---
Dr.12070.1.A1_at	---	---	1378	1276	1070	1395	1279.75	---	---	---
Dr.9582.1.A1_at	zgc:158254	zgc:158254	1640	1312	1201	967	1280	protein metabolic process	iron ion binding /// calcium ion binding /// oxidoreductase activity, acting on paired donors, with incorporation or reduction of molecular oxygen, 2-oxoglutarate as one donor, and incorporation of one atom each of oxygen into both donors	---
Dr.24913.1.A1_a_at	---	---	1482	1094	1456	1092	1281	---	---	---
Dr.14440.1.S1_at	similar to von Willebrand factor A domain-containing protein 1 precursor (von Willebrand factor A domain-related protein)	LOC568379	541	1254	1367	1963	1281.25	---	---	---
Dr.17821.1.S1_at	wu:fi09g06	wu:fi09g06	1541	1378	1284	922	1281.25	---	---	---
Dr.2615.1.S1_at	amyloid beta (A4) precursor protein b	appb	1768	1155	1208	994	1281.25	---	serine-type endopeptidase inhibitor activity /// binding	integral to membrane
Dr.9723.1.A1_at	dual specificity phosphatase 7	dusp7	1497	1097	1409	1122	1281.25	protein amino acid dephosphorylation /// dephosphorylation	protein tyrosine/serine/threonine phosphatase activity /// phosphatase activity /// MAP kinase tyrosine/serine/threonine phosphatase activity	---
Dr.10261.1.S1_at	zgc:85717	zgc:85717	1917	978	1381	852	1282	---	calmodulin binding	---
Dr.26073.1.A1_at	---	---	1516	2743	47	829	1283.75	---	---	---
Dr.22334.1.S1_at	membrane-spanning 4-domains, subfamily A, member 17A.11	ms4a17a.11	1416	780	1512	1443	1287.75	signal transduction	receptor activity	integral to membrane
Dr.3896.1.A1_at	zgc:162591	zgc:162591	1729	893	1577	952	1287.75	lipid catabolic process	phospholipase D activity /// hydrolase activity	membrane /// integral to membrane
Dr.8236.1.S1_at	wingless-type MMTV integration site family, member 4b	wnt4b	1509	1157	1164	1324	1288.5	Wnt receptor signaling pathway, calcium modulating pathway /// multicellular organismal development /// Wnt receptor signaling pathway	signal transducer activity	extracellular region /// proteinaceous extracellular matrix
Dr.25926.1.A1_at	---	---	1161	1356	1328	1310	1288.75	---	---	---
Dr.4213.1.S1_at	zgc:111986	zgc:111986	1877	1044	1356	880	1289.25	---	---	---
Dr.21717.1.A1_at	zgc:86905	zgc:86905	316	3184	223	1440	1290.75	protein amino acid phosphorylation /// response to stress /// protein kinase cascade	nucleotide binding /// protein kinase activity /// protein serine/threonine kinase activity /// MAP kinase activity /// ATP binding /// MP kinase activity /// kinase activity /// transferase activity	---
Dr.26028.1.A1_at	---	---	952	2804	828	579	1290.75	---	---	---
Dr.1268.1.S1_at	zgc:136962	zgc:136962	1745	983	1342	1095	1291.25	---	---	---
Dr.20131.2.A1_at	clusterin (complement lysis inhibitor, SP-40,40, sulfated glycoprotein 2, testosterone-repressed prostate message 2, apolipoprotein J) /// novel protein (zgc:73352)	clu /// LOC573883	731	758	1955	1722	1291.5	cell death	---	---
Dr.12836.2.A1_at	inhibitor of DNA binding 2, dominant negative helix-loop-helix protein, b	id2b	1446	1190	1304	1239	1294.75	regulation of transcription	DNA binding /// transcription regulator activity	nucleus
Dr.22616.1.A1_at	wu:fj07d12	wu:fj07d12	1351	1484	965	1385	1296.25	---	---	---
Dr.18638.1.S1_at	ADP-ribosylation factor-like 6	arl6	1719	1223	1213	1032	1296.75	small GTPase mediated signal transduction /// determination of left/right symmetry /// melanosome transport /// cilium biogenesis	nucleotide binding /// GTP binding	intracellular
Dr.25521.1.A1_at	zgc:158843	zgc:158843	1015	1167	1440	1565	1296.75	metabolic process	catalytic activity /// binding	---
Dr.13860.1.S1_at	im:7136729	im:7136729	781	1358	1058	1994	1297.75	---	---	---
Dr.25559.1.S1_at	sb:cb166	sb:cb166	980	1669	1430	1121	1300	---	---	---
Dr.20176.1.S1_at	nucleoside diphosphate kinase-Z4	ndpkz4	1677	1088	1476	970	1302.75	GTP biosynthetic process /// UTP biosynthetic process /// CTP biosynthetic process	nucleotide binding /// nucleoside diphosphate kinase activity /// ATP binding /// kinase activity /// transferase activity	---
Dr.198.1.S2_at	follistatin	fst	127	802	2172	2113	1303.5	dorsal/ventral pattern formation /// dorsal/ventral pattern formation /// negative regulation of signal transduction /// oocyte differentiation /// determination of dorsal identity	---	extracellular region /// signal recognition particle, endoplasmic reticulum targeting
Dr.5170.1.S1_at	electron-transfer-flavoprotein, alpha polypeptide	etfa	1788	1105	1468	853	1303.5	---	electron carrier activity /// FAD binding	---
Dr.18010.1.S1_at	---	---	487	2124	871	1733	1303.75	---	---	---
Dr.23293.1.A1_at	tubulin polymerization-promoting protein family member 3	tppp3	1272	1149	1442	1352	1303.75	---	---	---
Dr.3142.1.S1_at	similar to zinc finger, SWIM-type containing 5	LOC100149522	1771	1062	1445	937	1303.75	---	---	---
Dr.12399.1.S1_at	macrophage stimulating 1 (hepatocyte growth factor-like)	mst1	347	1848	862	2162	1304.75	proteolysis	catalytic activity /// serine-type endopeptidase activity	---
Dr.24724.1.A1_at	similar to CG17687 CG17687-PA	LOC568701	1168	1027	1100	1927	1305.5	---	---	---
Dr.16934.1.A1_at	BarH-like 2	barhl2	312	1434	381	3098	1306.25	regulation of transcription, DNA-dependent /// regulation of transcription	DNA binding /// transcription factor activity /// sequence-specific DNA binding	nucleus
Dr.23406.1.S1_at	zgc:171577	zgc:171577	1307	1228	1347	1347	1307.25	---	---	---
Dr.14525.1.A1_at	zgc:103412	zgc:103412	1893	947	1505	885	1307.5	---	binding	---
Dr.14434.2.S1_a_at	piwi-like 1 (Drosophila)	piwil1	1641	950	1677	971	1309.75	multicellular organismal development /// anatomical structure morphogenesis /// germ-line stem cell maintenance /// gene silencing by RNA	nucleic acid binding	nucleus /// nucleoplasm /// cytoplasm
Dr.14396.2.A1_at	similar to Muc2 protein /// similar to Muc2 protein	LOC100148804 /// LOC572175	598	1096	1324	2234	1313	carbohydrate metabolic process	hydrolase activity, hydrolyzing O-glycosyl compounds	---
Dr.24179.1.A1_at	---	---	1638	1193	901	1528	1315	---	---	---
Dr.26102.1.A1_at	---	---	283	1613	88	3278	1315.5	---	---	---
Dr.7763.1.A1_at	---	---	2921	1714	329	298	1315.5	---	---	---
Dr.10293.3.S1_at	novel protein similar to vertebrate ring finger protein 10 (RNF10)	CH211-15B7.3	1655	1216	1469	933	1318.25	---	protein binding /// zinc ion binding /// metal ion binding	---
Dr.17933.1.S1_at	calmodulin 3b (phosphorylase kinase, delta)	calm3b	1905	844	1601	923	1318.25	carbohydrate metabolic process /// calcium ion transport	catalytic activity /// calcium channel activity /// calcium ion binding /// calcium ion binding /// calcium channel inhibitor activity /// cation binding	---
Dr.9657.2.A1_at	wu:fk12d04	wu:fk12d04	1109	1237	1471	1460	1319.25	---	---	---
Dr.1805.1.A1_at	solute carrier family 25, member 43	slc25a43	1609	1363	1310	996	1319.5	transport /// metabolic process	transporter activity /// binding /// oxidoreductase activity	mitochondrion /// mitochondrial inner membrane /// membrane /// integral to membrane
Dr.14489.1.A1_at	ATP-binding cassette, sub-family C (CFTR/MRP), member 4	abcc4	1786	1499	1202	793	1320	transport /// ion transport	nucleotide binding /// chloride channel activity /// ATP binding /// ATPase activity /// nucleoside-triphosphatase activity /// ATPase activity, coupled to transmembrane movement of substances	membrane /// integral to membrane
Dr.19206.1.A1_at	---	---	1680	1139	1518	950	1321.75	---	---	---
Dr.14434.1.S1_a_at	piwi-like 1 (Drosophila)	piwil1	1866	796	1660	972	1323.5	multicellular organismal development /// anatomical structure morphogenesis /// germ-line stem cell maintenance /// gene silencing by RNA	nucleic acid binding	nucleus /// nucleoplasm /// cytoplasm
Dr.16578.1.A1_at	zgc:112481	zgc:112481	1840	967	1503	988	1324.5	---	---	nucleus /// cytoplasm
Dr.15325.1.S1_at	---	---	619	1607	728	2352	1326.5	---	---	---
Dr.16210.1.A1_at	---	---	1282	1232	1366	1427	1326.75	---	---	---
Dr.12945.1.A1_at	---	---	1517	1170	1521	1109	1329.25	---	---	---
Dr.4872.1.S1_at	tubulin, alpha 2	tuba2	911	2243	1642	523	1329.75	microtubule-based process /// microtubule-based movement /// protein polymerization	nucleotide binding /// GTPase activity /// structural molecule activity /// GTP binding	microtubule /// protein complex
Dr.16113.1.S1_at	inhibin, beta Aa	inhbaa	1290	1069	1015	1947	1330.25	fin regeneration /// growth	hormone activity /// growth factor activity	extracellular region
Dr.2226.1.A1_at	FK506 binding protein 12-rapamycin associated protein 1	frap1	1675	1536	1079	1035	1331.25	gut development	binding /// transferase activity, transferring phosphorus-containing groups /// phosphotransferase activity, alcohol group as acceptor	---
Dr.12826.1.A1_at	---	---	1543	775	1240	1773	1332.75	---	---	---
Dr.18257.2.S1_at	similar to zinc finger protein 544	LOC558098	891	2261	970	1209	1332.75	---	---	---
Dr.17665.3.S1_a_at	zgc:136503	zgc:136503	1779	1121	1495	949	1336	post-translational protein modification /// regulation of protein metabolic process	small conjugating protein ligase activity	---
Dr.1.1.S1_at	myelocytomatosis oncogene a	myca	2051	1646	872	779	1337	transcription /// transcription termination /// regulation of transcription, DNA-dependent /// regulation of transcription, DNA-dependent /// transcription antitermination /// regulation of transcription	DNA binding /// DNA binding /// transcription factor activity /// transcription factor activity /// protein binding /// transcription regulator activity	nucleus /// nucleus
Dr.11130.1.A1_at	zgc:101559	zgc:101559	631	2179	967	1572	1337.25	small GTPase mediated signal transduction /// protein transport	nucleotide binding /// GTP binding	---
Dr.6744.1.A1_at	wu:fj40a04	wu:fj40a04	1734	1306	1122	1189	1337.75	---	---	---
Dr.6695.1.S1_at	3'-phosphoadenosine 5'-phosphosulfate synthase 2	papss2	1401	1175	1565	1215	1339	sulfate assimilation	sulfate adenylyltransferase (ATP) activity /// sulfate adenylyltransferase (ATP) activity /// ATP binding /// kinase activity /// transferase activity, transferring phosphorus-containing groups /// nucleotidyltransferase activity	---
Dr.25316.1.S1_at	neurolin-like cell adhesion molecule	nlcam	1238	1068	1449	1607	1340.5	---	identical protein binding	membrane /// integral to membrane
Dr.18073.1.S1_at	zgc:91853	zgc:91853	1382	968	1720	1294	1341	biosynthetic process	mannose-1-phosphate guanylyltransferase activity /// acyltransferase activity /// transferase activity /// nucleotidyltransferase activity	---
Dr.10032.1.S1_at	zgc:92851	zgc:92851	1524	1202	1362	1280	1342	transcription /// transcription termination /// regulation of transcription, DNA-dependent /// transcription antitermination /// regulation of transcription	DNA binding /// transcription factor activity /// sequence-specific DNA binding /// protein dimerization activity	nucleus
Dr.2730.1.S1_at	RAB interacting factor	rabif	1793	1017	1547	1013	1342.5	small GTPase mediated signal transduction	guanyl-nucleotide exchange factor activity	---
Dr.22195.1.A1_at	---	---	1725	1267	1113	1268	1343.25	---	---	---
Dr.6806.1.S1_at	kelch-like ECH-associated protein 1a	keap1a	1552	1171	1279	1372	1343.5	---	protein binding	---
Dr.6479.1.A1_at	wu:fj52a05	wu:fj52a05	1148	1436	1289	1503	1344	---	---	---
Dr.5944.1.S1_at	clusterin associated protein 1	cluap1	1687	1822	905	968	1345.5	---	---	nucleus
Dr.20238.1.A1_at	---	---	1660	1645	1363	728	1349	---	---	---
Dr.8124.1.S1_at	crestin	crestin	158	1180	1650	2412	1350	---	---	---
Dr.10085.2.S1_a_at	cyclin I	ccni	1867	1010	1572	955	1351	cell cycle /// cell division	---	---
Dr.16100.1.S1_at	suppressor of cytokine signaling 8	socs8	1651	1616	1049	1093	1352.25	intracellular signaling cascade	protein binding	---
Dr.17624.2.A1_at	zgc:136817	zgc:136817	1644	1153	1331	1281	1352.25	regulation of Rho protein signal transduction	Rho guanyl-nucleotide exchange factor activity	intracellular
Dr.20617.1.A1_at	splicing factor, arginine/serine-rich 1 (splicing factor 2, alternate splicing factor)	sfrs1	1717	1199	1519	983	1354.5	mRNA processing /// RNA splicing	nucleotide binding /// nucleic acid binding /// RNA binding	nucleus
Dr.21335.1.A1_at	wu:fc07c06	wu:fc07c06	653	2747	1025	993	1354.5	---	---	---
Dr.9323.1.A1_at	---	---	479	1448	1433	2058	1354.5	---	---	---
Dr.4229.1.S1_at	matrix metalloproteinase 14 (membrane-inserted) alpha	mmp14a	1318	1205	1243	1655	1355.25	response to hypoxia /// proteolysis /// calcium ion transport /// zinc ion transport /// metabolic process /// anterior/posterior axis specification /// cartilage development	catalytic activity /// metalloendopeptidase activity /// endopeptidase inhibitor activity /// calcium channel activity /// calcium ion binding /// metalloendopeptidase inhibitor activity /// peptidase activity /// metallopeptidase activity /// metallopeptidase activity /// zinc ion binding /// zinc ion binding /// hydrolase activity /// calcium channel inhibitor activity /// metal ion binding	proteinaceous extracellular matrix
Dr.10416.1.S1_at	glycerophosphodiester phosphodiesterase domain containing 3	gdpd3	1003	1128	1708	1586	1356.25	glycerol metabolic process /// signal transduction /// intracellular signaling cascade	phospholipase C activity /// glycerophosphodiester phosphodiesterase activity	---
Dr.9513.1.A1_at	---	---	913	1717	1344	1451	1356.25	---	---	---
Dr.20347.1.S2_at	proteasome (prosome, macropain) 26S subunit, non-ATPase, 12	psmd12	1818	1243	1466	906	1358.25	---	---	cytosol /// protein complex
Dr.1068.1.S2_at	tyrosine 3-monooxygenase/tryptophan 5-monooxygenase activation protein, theta polypeptide b	ywhaqb	1944	965	1538	987	1358.5	---	monooxygenase activity /// protein domain specific binding	---
Dr.18665.1.A1_at	coiled-coil domain containing 146	ccdc146	1512	1201	1477	1247	1359.25	---	---	---
Dr.2703.1.A1_at	wu:fc45d03	wu:fc45d03	1554	1325	1506	1053	1359.5	---	---	---
Dr.14076.1.A1_at	---	---	981	1492	1614	1354	1360.25	---	---	---
Dr.3933.1.A1_at	wu:fc46b01	wu:fc46b01	829	1688	1408	1517	1360.5	---	---	---
Dr.23035.1.A1_at	---	---	1576	1466	1117	1289	1362	---	---	---
Dr.17322.1.A1_at	ash1 (absent, small, or homeotic)-like (Drosophila)	ash1l	1518	1197	1221	1514	1362.5	---	DNA binding /// protein binding /// zinc ion binding /// hydrogen ion transmembrane transporter activity	nucleus /// proton-transporting two-sector ATPase complex
Dr.15226.1.A1_at	---	---	424	1508	1531	1988	1362.75	---	---	---
Dr.21401.1.S1_at	wu:fc06f06	wu:fc06f06	1534	1474	1224	1219	1362.75	---	---	---
Dr.26006.1.A1_at	---	---	1666	2336	1037	413	1363	---	---	---
Dr.17789.1.A1_at	---	---	717	1107	1336	2300	1365	---	---	---
Dr.9655.1.A1_at	zgc:136228	zgc:136228	1620	1300	1382	1159	1365.25	Notch signaling pathway	---	---
Dr.1908.1.A1_at	---	---	953	2807	675	1027	1365.5	---	---	---
Dr.2694.1.A1_at	---	---	1206	616	1046	2597	1366.25	---	---	---
Dr.21193.1.A1_at	similar to filamin A interacting protein 1	LOC557376	1198	2140	909	1220	1366.75	---	---	---
Dr.8765.1.A1_at	zgc:158309	zgc:158309	1919	1165	1444	942	1367.5	---	catalytic activity	membrane
Dr.8674.1.A1_at	---	---	1007	1518	1420	1526	1367.75	---	---	---
Dr.9709.1.A1_at	---	---	430	2113	677	2252	1368	---	---	---
Dr.2672.1.A1_at	zgc:158151	zgc:158151	1315	1284	1493	1389	1370.25	---	---	---
Dr.14529.1.S1_at	hypothetical LOC792266	LOC792266	1823	1173	1423	1069	1372	oxidation reduction	iron ion binding /// oxidoreductase activity	---
Dr.19909.1.S1_at	nuclear receptor subfamily 5, group A, member 1a	nr5a1a	1294	2597	791	809	1372.75	transcription /// transcription termination /// regulation of transcription, DNA-dependent /// zinc ion transport /// hypothalamus development /// adrenal gland development /// transcription antitermination /// positive regulation of transcription from RNA polymerase II promoter	DNA binding /// DNA binding /// DNA binding /// transcription factor activity /// transcription factor activity /// steroid hormone receptor activity /// receptor activity /// ligand-dependent nuclear receptor activity /// zinc ion binding /// transcription regulator activity /// sequence-specific DNA binding /// metal ion binding	nucleus
Dr.5965.1.A1_at	si:ch211-122c9.1	si:ch211-122c9.1	1712	1488	986	1307	1373.25	---	---	---
Dr.3448.1.S1_at	Kruppel-like factor 2a	klf2a	1723	1303	1457	1014	1374.25	---	nucleic acid binding /// zinc ion binding	intracellular
Dr.22795.1.A1_at	wu:fj56f11	wu:fj56f11	1335	1329	1467	1367	1374.5	---	---	---
Dr.25973.1.A1_at	---	---	1490	1565	1398	1045	1374.5	---	---	---
Dr.18786.1.A1_at	---	---	1730	1218	1526	1025	1374.75	---	---	---
Dr.12634.1.A1_at	5'-nucleotidase, ecto (CD73)	nt5e	1006	1188	1465	1844	1375.75	nucleotide catabolic process /// response to copper ion	nucleotide binding /// hydrolase activity /// hydrolase activity, acting on ester bonds /// metal ion binding	---
Dr.25440.1.A1_x_at	---	---	1128	1538	1472	1366	1376	---	---	---
Dr.15504.1.S1_at	---	---	1925	2295	222	1063	1376.25	---	---	---
Dr.16138.1.A1_at	---	---	1275	1704	1301	1225	1376.25	---	---	---
Dr.7094.1.A1_at	si:dkey-24l11.4	si:dkey-24l11.4	1733	1241	1359	1172	1376.25	---	---	---
Dr.3180.1.A1_at	basic helix-loop-helix domain containing, class B, 2	bhlhb2	1321	1264	1350	1575	1377.5	transcription /// transcription termination /// regulation of transcription, DNA-dependent /// transcription antitermination /// regulation of transcription	DNA binding /// transcription repressor activity /// transcription regulator activity	nucleus
Dr.7839.1.A1_at	wu:fc18a05	wu:fc18a05	1574	1290	1485	1162	1377.75	---	---	---
Dr.1248.1.S1_at	zgc:153665	zgc:153665	1885	1071	1582	978	1379	---	---	membrane /// integral to membrane
Dr.738.1.A1_x_at	---	---	1225	1709	1373	1222	1382.25	---	---	---
Dr.16998.1.A1_at	similar to interferon regulatory factor 2	LOC100150129	1804	976	1438	1314	1383	---	---	---
Dr.22500.1.A1_at	wu:fe05b07	wu:fe05b07	1845	1338	1139	1211	1383.25	---	---	---
Dr.22614.1.A1_at	---	---	1577	1302	1517	1137	1383.25	---	---	---
Dr.12479.1.A1_at	wu:fj83g02	wu:fj83g02	1185	1537	1483	1332	1384.25	---	---	---
Dr.21983.1.A1_at	---	---	2018	2182	432	910	1385.5	---	---	---
Dr.5321.1.A1_at	si:ch211-218c6.6	si:ch211-218c6.6	1592	1207	1568	1175	1385.5	superoxide metabolic process /// regulation of Rab GTPase activity	Rab GTPase activator activity /// metal ion binding	intracellular
Dr.4736.2.S1_at	membrane protein, palmitoylated 1	mpp1	1340	1463	1244	1496	1385.75	---	protein binding	---
Dr.12643.1.A1_at	zgc:77744	zgc:77744	1494	1381	1499	1170	1386	---	NAD+ ADP-ribosyltransferase activity	nucleus
Dr.26192.1.A1_at	---	---	991	1183	1534	1837	1386.25	---	---	---
Dr.559.2.S1_a_at	vasa homolog	vasa	1643	1103	1715	1084	1386.25	gonad development	nucleotide binding /// nucleic acid binding /// helicase activity /// ATP binding /// ATP-dependent helicase activity /// hydrolase activity	---
Dr.5038.1.S1_at	claudin a	cldna	477	2937	205	1936	1388.75	---	structural molecule activity	tight junction /// membrane /// integral to membrane
Dr.14372.1.S1_at	---	---	1085	1025	1209	2238	1389.25	---	---	---
Dr.19199.1.A1_at	---	---	509	3252	279	1519	1389.75	---	---	---
Dr.21652.1.A1_at	zgc:77415	zgc:77415	1059	1533	773	2197	1390.5	---	---	---
Dr.5681.1.S1_at	FK506 binding protein 3	fkbp3	1658	1034	1686	1188	1391.5	protein folding	peptidyl-prolyl cis-trans isomerase activity /// isomerase activity	---
Dr.20545.1.S1_at	---	---	1634	1734	964	1240	1393	---	---	---
Dr.13016.1.A1_at	similar to fer-1-like 3, myoferlin (C. elegans)	LOC559066	1451	1409	1269	1444	1393.25	---	---	---
Dr.23830.1.A1_x_at	---	---	768	1936	1219	1652	1393.75	---	---	---
Dr.3349.1.S1_at	ubiquitin fusion degradation 1-like	ufd1l	1972	1079	1556	969	1394	ubiquitin-dependent protein catabolic process	---	---
Dr.10263.1.A1_at	wu:fk51e09	wu:fk51e09	1202	1098	1753	1527	1395	---	---	---
Dr.23814.1.A1_at	wu:fb68d10	wu:fb68d10	1164	1660	1383	1375	1395.5	---	---	---
Dr.26267.1.A1_at	---	---	1583	1132	1192	1684	1397.75	---	---	---
Dr.664.3.S1_at	zgc:114188	zgc:114188	1894	909	1749	1042	1398.5	translation	structural constituent of ribosome	intracellular /// ribosome
Dr.2655.3.S1_at	proteoglycan 4	prg4	1013	1102	1647	1836	1399.5	---	catalytic activity /// metal ion binding	---
Dr.1662.1.S1_at	titin-like	ttnl	1037	1083	1369	2110	1399.75	protein amino acid phosphorylation /// skeletal myofibril assembly	nucleic acid binding /// protein kinase activity /// protein tyrosine kinase activity /// vascular endothelial growth factor receptor activity /// ATP binding /// ATP-dependent helicase activity	extracellular region
Dr.13075.1.S1_a_at	flotillin 1b	flot1b	2030	1061	1524	989	1401	---	---	integral to membrane /// flotillin complex
Dr.16195.1.A1_at	---	---	774	1935	1699	1197	1401.25	---	---	---
Dr.17305.1.A1_at	zgc:161973	zgc:161973	1667	1078	1751	1112	1402	---	---	---
Dr.637.1.S2_at	cadherin 2, neuronal	cdh2	1400	985	1788	1439	1403	cartilage condensation /// somitogenesis /// neuron migration /// calcium ion transport /// cell adhesion /// homophilic cell adhesion /// multicellular organismal development /// ectoderm development /// nervous system development /// axonal fasciculation /// synaptogenesis /// brain development /// peripheral nervous system development /// embryonic development /// negative regulation of signal…	serine-type endopeptidase inhibitor activity /// calcium channel activity /// calcium ion binding /// protein binding /// calcium channel inhibitor activity	signal recognition particle, endoplasmic reticulum targeting /// plasma membrane /// plasma membrane /// membrane /// integral to membrane /// catenin complex /// presynaptic membrane
Dr.25222.1.A1_at	similar to transglutaminase 1	LOC793448	1286	856	1744	1729	1403.75	---	---	---
Dr.13443.1.A1_at	---	---	1119	1567	1486	1456	1407	---	---	---
Dr.19237.1.S1_at	LIM domain only 1	lmo1	1176	1177	803	2482	1409.5	zinc ion transport	zinc ion binding /// metal ion binding	nucleus /// nucleus
Dr.17748.1.A1_at	---	---	1595	1057	1175	1814	1410.25	---	---	---
Dr.6811.1.A1_at	ras-related C3 botulinum toxin substrate 3 (rho family, small GTP binding protein Rac3)	rac3	1405	1449	1303	1501	1414.5	small GTPase mediated signal transduction	nucleotide binding /// GTP binding	intracellular /// membrane
Dr.16275.1.A1_at	---	---	1526	1974	934	1230	1416	---	---	---
Dr.22782.1.A1_at	wu:fj53f12	wu:fj53f12	607	1033	1549	2475	1416	---	---	---
Dr.17724.1.A1_at	---	---	1761	1854	1045	1008	1417	---	---	---
Dr.24071.1.A1_at	wu:fj54b06	wu:fj54b06	1399	1115	1494	1660	1417	---	---	---
Dr.4310.1.S1_at	---	---	2244	1075	1422	931	1418	---	---	---
Dr.4133.1.A1_at	Far upstream element (FUSE) binding protein 1	fubp1	1474	1270	1599	1330	1418.25	---	RNA binding	---
Dr.15109.1.A1_at	---	---	1673	1184	1018	1800	1418.75	---	---	---
Dr.5963.1.A1_at	wu:fj38e08	wu:fj38e08	2020	1204	1321	1130	1418.75	---	---	---
Dr.21304.1.A1_at	wu:fc02h06	wu:fc02h06	661	1288	1815	1912	1419	---	---	---
Dr.12134.1.S1_a_at	---	---	803	2459	893	1540	1423.75	---	---	---
Dr.14383.1.A1_at	zgc:153787	zgc:153787	1303	1192	1379	1821	1423.75	protein amino acid phosphorylation	nucleotide binding /// protein kinase activity /// protein serine/threonine kinase activity /// ATP binding /// kinase activity /// transferase activity	---
Dr.8020.1.A1_at	zgc:92194	zgc:92194	1927	1226	1460	1085	1424.5	translation	aminoacyl-tRNA ligase activity /// ATP binding	---
Dr.1547.1.A1_at	---	---	1392	1353	1159	1798	1425.5	---	---	---
Dr.12781.1.A1_at	---	---	757	842	1800	2309	1427	---	---	---
Dr.8200.1.S1_at	si:ch211-45m15.2	si:ch211-45m15.2	1678	1305	1183	1542	1427	regulation of transcription, DNA-dependent /// regulation of transcription	transcription factor activity /// zinc ion binding	nucleus
Dr.18223.1.S1_at	---	---	1839	1424	1377	1078	1429.5	---	---	---
Dr.19085.1.A1_at	---	---	752	1297	1040	2631	1430	---	---	---
Dr.24146.1.S1_at	solute carrier family 16 (monocarboxylic acid transporters), member 9b	slc16a9b	1459	1332	1666	1265	1430.5	transport	transporter activity	integral to membrane
Dr.17623.1.S1_at	forkhead box M1-like	foxm1l	1936	1118	1651	1018	1430.75	regulation of transcription, DNA-dependent	DNA binding /// transcription factor activity /// sequence-specific DNA binding	nucleus
Dr.8835.1.A1_at	similar to M-phase phosphoprotein, mpp8	DKEY-19J7.1	2012	991	1646	1076	1431.25	DNA methylation /// chromatin assembly or disassembly	DNA binding /// chromatin binding	chromatin /// nucleus
Dr.8337.1.A1_at	Rap guanine nucleotide exchange factor (GEF) 6	rapgef6	1409	1458	1233	1626	1431.5	---	---	---
Dr.17255.1.A1_at	---	---	1784	2062	1176	706	1432	---	---	---
Dr.22099.1.A1_at	---	---	1373	1744	1311	1300	1432	---	---	---
Dr.5363.1.A1_at	wu:fc01d01	wu:fc01d01	1316	1432	1406	1576	1432.5	---	---	---
Dr.19056.1.A1_at	wu:fc80d09	wu:fc80d09	1670	918	1581	1577	1436.5	---	---	---
Dr.17335.2.S1_at	---	---	877	1461	1207	2210	1438.75	---	---	---
Dr.23612.1.A1_at	cadherin EGF LAG seven-pass G-type receptor 1a	celsr1a	1668	1692	1394	1002	1439	neuropeptide signaling pathway /// cell migration involved in gastrulation /// cell migration involved in gastrulation	receptor activity /// G-protein coupled receptor activity /// calcium ion binding /// brain-specific angiogenesis inhibitor activity	membrane /// integral to membrane
Dr.1125.1.S1_at	nucleoside diphosphate kinase-Z3	ndpkz3	1855	1421	1391	1090	1439.25	GTP biosynthetic process /// UTP biosynthetic process /// CTP biosynthetic process	nucleotide binding /// nucleoside diphosphate kinase activity /// ATP binding /// kinase activity /// transferase activity	---
Dr.21613.1.A1_at	homeo box B10a	hoxb10a	676	2202	1385	1499	1440.5	transcription /// transcription termination /// regulation of transcription, DNA-dependent /// multicellular organismal development /// transcription antitermination /// regulation of transcription	DNA binding /// transcription factor activity /// sequence-specific DNA binding	nucleus
Dr.4912.1.A1_at	---	---	1632	1615	1511	1007	1441.25	---	---	---
Dr.13039.1.S1_at	zgc:56271	zgc:56271	1819	1299	1484	1168	1442.5	---	---	---
Dr.263.2.S1_x_at	peripherin	prph	520	2658	858	1736	1443	tissue regeneration	structural molecule activity	intermediate filament
Dr.144.1.A1_at	wu:fb79b02	wu:fb79b02	815	1494	1497	1970	1444	---	---	---
Dr.16797.1.A1_at	---	---	687	1609	1230	2254	1445	---	---	---
Dr.5080.1.S1_at	coiled-coil and C2 domain containing 2A	cc2d2a	1868	1266	1305	1342	1445.25	---	---	---
Dr.12585.1.S1_at	myosin IIIA	myo3a	350	2615	961	1858	1446	protein amino acid phosphorylation	nucleotide binding /// motor activity /// protein kinase activity /// protein serine/threonine kinase activity /// ATP binding	myosin complex
Dr.21803.1.A1_at	cartilage associated protein	crtap	655	1339	1443	2348	1446.25	---	---	---
Dr.5051.1.A1_at	wu:fc02b11	wu:fc02b11	1934	1196	1606	1056	1448	---	---	---
Dr.22128.1.A1_at	Diacylglycerol O-acyltransferase homolog 1 (mouse)	dgat1	322	2975	709	1792	1449.5	---	acyltransferase activity /// transferase activity	membrane /// integral to membrane
Dr.7877.1.A1_at	myosin, light chain kinase	mylk	1698	962	1640	1500	1450	protein amino acid phosphorylation	nucleotide binding /// protein kinase activity /// protein serine/threonine kinase activity /// ATP binding /// kinase activity /// transferase activity	---
Dr.1698.1.A1_at	wu:fc14e11	wu:fc14e11	1381	2558	1562	300	1450.25	---	---	---
Dr.22952.1.A1_at	wu:fj63c06	wu:fj63c06	916	2153	879	1859	1451.75	---	---	---
Dr.1967.1.A1_at	wu:fb51h06	wu:fb51h06	1563	1528	1474	1252	1454.25	---	---	---
Dr.11560.1.A1_at	si:dkeyp-110e4.6	si:dkeyp-110e4.6	1844	1425	1571	980	1455	metabolic process	catalytic activity	---
Dr.7731.1.A1_at	zgc:158869	zgc:158869	671	1990	1294	1869	1456	---	nucleotide binding	nucleus
Dr.3521.1.A1_at	wu:fb51e06	wu:fb51e06	1560	1349	1762	1154	1456.25	---	---	---
Dr.20928.1.S1_at	parvalbumin 1	pvalb1	223	894	2122	2588	1456.75	calcium ion transport	calcium channel activity /// calcium ion binding /// calcium channel inhibitor activity	---
Dr.13768.1.A1_at	similar to ADP-ribosylation factor-like protein 2 /// zgc:103658	LOC573172 /// zgc:103658	1830	1234	1743	1028	1458.75	small GTPase mediated signal transduction	nucleotide binding /// GTP binding	intracellular
Dr.6525.1.A1_at	Zgc:153722	zgc:100832	1484	1850	581	1921	1459	protein catabolic process	protein binding	---
Dr.10980.1.S1_at	zgc:100935	zgc:100935	1217	1834	1188	1603	1460.5	---	---	membrane /// integral to membrane
Dr.9954.1.A1_at	sperm associated antigen 1	spag1	1568	1851	1084	1339	1460.5	---	binding	---
Dr.16300.1.A1_at	---	---	1770	1245	1690	1149	1463.5	---	---	---
Dr.24493.1.A1_at	hm:zeh0008	hm:zeh0008	1970	1498	1372	1019	1464.75	---	---	---
Dr.13933.1.A1_at	---	---	1454	1250	1500	1657	1465.25	---	---	---
Dr.12041.1.A1_at	guanine nucleotide binding protein (G protein) alpha 12	gna12	884	1663	1265	2050	1465.5	gastrulation with mouth forming second /// gastrulation with mouth forming second /// signal transduction /// G-protein coupled receptor protein signaling pathway /// Rho protein signal transduction /// unidimensional cell growth /// cell migration involved in gastrulation /// stress fiber formation	nucleotide binding /// signal transducer activity /// GTP binding /// guanyl nucleotide binding	---
Dr.10270.1.S1_a_at	myotrophin	mtpn	1989	1571	1400	909	1467.25	---	---	cytoplasm
Dr.12607.1.S1_at	frizzled homolog 2	fzd2	410	1975	449	3040	1468.5	signal transduction /// cell surface receptor linked signal transduction /// G-protein coupled receptor protein signaling pathway /// Wnt receptor signaling pathway, calcium modulating pathway /// multicellular organismal development /// determination of left/right symmetry /// determination of left/right symmetry /// Wnt receptor signaling pathway /// cell migration /// endocrine pancreas develo…	signal transducer activity /// receptor activity /// non-G-protein coupled 7TM receptor activity /// G-protein coupled receptor activity	membrane /// integral to membrane
Dr.7365.1.A1_at	wu:fj13h01	wu:fj13h01	1757	1210	1723	1185	1468.75	---	---	---
Dr.10615.1.A1_at	si:dkey-261h15.1	si:dkey-261h15.1	1179	1151	1352	2205	1471.75	protein amino acid phosphorylation	nucleotide binding /// DNA binding /// protein kinase activity /// protein serine/threonine kinase activity /// ATP binding /// kinase activity /// transferase activity	---
Dr.15478.1.A1_at	zgc:154013	zgc:154013	1913	1172	1740	1064	1472.25	---	---	nuclear chromosome
Dr.16131.1.A1_at	hypothetical LOC791797	LOC791797	1645	1217	1583	1449	1473.5	transport	---	membrane /// integral to membrane
Dr.22861.1.A1_at	---	---	1594	975	1413	1915	1474.25	---	---	---
Dr.2445.1.A1_at	wu:faa16g05	wu:faa16g05	1982	1600	1348	973	1475.75	---	---	---
Dr.876.1.S1_at	ribosomal protein L5a	rpl5a	2040	1080	1695	1089	1476	translation	structural constituent of ribosome /// 5S rRNA binding	intracellular /// ribosome
Dr.1755.1.A1_at	si:dkey-42i9.10	si:dkey-42i9.10	1949	1236	1504	1224	1478.25	---	nucleic acid binding /// DNA binding /// helicase activity /// receptor activity /// ATP binding	---
Dr.9853.1.A1_at	phosphodiesterase 6A, cGMP-specific, rod, alpha	pde6a	1165	1050	1533	2174	1480.5	signal transduction	catalytic activity /// 3',5'-cyclic-nucleotide phosphodiesterase activity	---
Dr.16139.1.S1_at	F-box protein 25	fbxo25	1803	1242	1770	1108	1480.75	---	---	---
Dr.20183.1.A1_at	zgc:113389	zgc:113389	835	1718	1999	1374	1481.5	zinc ion transport	nucleic acid binding /// zinc ion binding /// metal ion binding	intracellular /// nucleus
Dr.21089.1.S1_at	wu:fb59a01	wu:fb59a01	848	2046	1541	1491	1481.5	---	---	---
Dr.12350.1.A1_at	poly(A) polymerase beta (testis specific)	papolb	1584	1807	1393	1145	1482.25	transcription /// RNA polyadenylation	RNA binding /// polynucleotide adenylyltransferase activity /// nucleotidyltransferase activity	nucleus
Dr.3341.1.A1_at	zgc:103767	zgc:103767	1735	1531	1598	1066	1482.5	---	---	---
Dr.4701.1.A1_at	---	---	1850	1319	1616	1146	1482.75	---	---	---
Dr.14140.1.S1_at	---	---	2100	1194	1636	1005	1483.75	---	---	---
Dr.1245.1.S1_at	hypothetical protein LOC561593 /// similar to LOC561593 protein	LOC561593 /// LOC797705	1599	1428	1520	1398	1486.25	---	---	---
Dr.1518.1.S1_at	nudix (nucleoside diphosphate linked moiety X)-type motif 1	nudt1	1948	1392	1595	1016	1487.75	DNA repair	8-oxo-7,8-dihydroguanine triphosphatase activity /// hydrolase activity	---
Dr.21879.1.A1_at	wu:fc76e09	wu:fc76e09	1018	1612	1580	1743	1488.25	---	---	---
Dr.13779.1.S1_at	zgc:175137	zgc:175137	1356	1085	1617	1904	1490.5	regulation of transcription, DNA-dependent	DNA binding	chromatin /// nucleus
Dr.21693.1.A1_at	zgc:175140	zgc:175140	1785	1350	1529	1299	1490.75	---	---	---
Dr.5291.1.A1_at	wu:fk47c06	wu:fk47c06	1363	2052	980	1579	1493.5	---	---	---
Dr.12110.1.S1_at	sterol-C4-methyl oxidase-like	sc4mol	1485	1344	1654	1492	1493.75	steroid biosynthetic process /// iron ion transport /// cellular iron ion homeostasis /// metabolic process /// lipid biosynthetic process /// sterol biosynthetic process /// oxidation reduction	C-4 methylsterol oxidase activity /// catalytic activity /// iron ion binding /// oxidoreductase activity	endoplasmic reticulum /// endoplasmic reticulum membrane /// membrane /// integral to membrane
Dr.2785.1.A1_at	hypothetical protein LOC402879	LOC402879	1172	1705	1697	1408	1495.5	---	---	---
Dr.12304.1.S1_at	---	---	1090	1214	1863	1825	1498	---	---	---
Dr.5704.1.S1_at	hypothetical protein LOC795029 /// zgc:73311	LOC795029 /// zgc:73311	2079	1244	1593	1079	1498.75	---	---	---
Dr.16943.1.A1_at	---	---	1281	1426	1360	1938	1501.25	---	---	---
Dr.18269.1.A1_at	---	---	1691	1395	1171	1751	1502	---	---	---
Dr.11953.1.A1_at	---	---	1197	2878	367	1569	1502.75	---	---	---
Dr.763.1.A1_at	protein phosphatase 1, catalytic subunit, beta isoform, like	ppp1cbl	1977	1231	1638	1167	1503.25	iron ion transport /// cellular iron ion homeostasis	phosphoprotein phosphatase activity /// iron ion binding /// hydrolase activity	---
Dr.22633.1.S1_at	wu:fj29h11	wu:fj29h11	1922	1372	1628	1097	1504.75	---	---	---
Dr.26056.1.A1_s_at	---	---	995	1640	1587	1797	1504.75	---	---	---
Dr.7233.1.A1_at	wu:fj67h05	wu:fj67h05	1471	1051	1418	2079	1504.75	---	---	---
Dr.21057.1.S1_at	LIM-domain binding factor 3, like	ldb3	398	1555	1492	2575	1505	somitogenesis /// zinc ion transport /// heart development	protein binding /// zinc ion binding /// metal ion binding	---
Dr.23694.1.A1_x_at	zgc:101686	zgc:101686	1871	1578	1262	1312	1505.75	galactose metabolic process /// metabolic process /// phosphorylation /// carbohydrate phosphorylation	nucleotide binding /// galactokinase activity /// ATP binding /// kinase activity /// transferase activity /// phosphotransferase activity, alcohol group as acceptor	cytoplasm
Dr.22713.1.A1_at	wu:fj44b04	wu:fj44b04	531	1867	1177	2450	1506.25	---	---	---
Dr.22831.1.A1_at	---	---	1408	1387	1641	1594	1507.5	---	---	---
Dr.14332.1.A1_at	zgc:77303	zgc:77303	1653	1433	1376	1571	1508.25	---	nucleic acid binding /// zinc ion binding	intracellular
Dr.25489.1.S1_at	zgc:64040	zgc:64040	1821	1256	1771	1187	1508.75	---	---	---
Dr.6485.1.A1_at	zgc:103670	zgc:103670	1941	1168	1735	1195	1509.75	---	---	---
Dr.455.1.A1_at	cyclin F	ccnf	1810	1333	1805	1107	1513.75	---	---	nucleus
Dr.85.1.S1_at	nucleobindin 2a	nucb2a	1591	1174	1246	2046	1514.25	---	calcium ion binding	---
Dr.22990.1.A1_at	wu:fj82h06	wu:fj82h06	1317	1630	1532	1583	1515.5	---	---	---
Dr.12785.1.A1_at	---	---	390	2548	293	2832	1515.75	---	---	---
Dr.1288.1.A1_at	cytokine receptor family member b1	crfb1	1435	1657	1315	1658	1516.25	immune response-activating signal transduction	receptor activity /// interferon receptor activity	integral to membrane
Dr.11063.1.A1_at	regulator of calcineurin 1	rcan1	1062	1435	2032	1538	1516.75	calcium-mediated signaling	---	---
Dr.75.1.A1_at	similar to fucokinase	LOC100005144	1312	2226	843	1690	1517.75	---	---	---
Dr.14365.1.S1_at	si:dkeyp-89c11.3	si:dkeyp-89c11.3	1229	1886	1539	1418	1518	lipid metabolic process	palmitoyl-CoA hydrolase activity /// transferase activity /// hydrolase activity	---
Dr.8106.1.S1_at	transcription factor cmyb	cmyb	1444	1104	1435	2089	1518	regulation of transcription	DNA binding /// transcription regulator activity	nucleus
Dr.12642.1.A1_at	---	---	1084	1318	1920	1754	1519	---	---	---
Dr.8472.1.S1_at	troponin C, fast skeletal	tnnc	1447	888	1623	2121	1519.75	ciliary or flagellar motility /// response to stress	calcium ion binding	flagellin-based flagellum
Dr.4681.1.A1_at	titin a	ttna	1682	1454	1165	1779	1520	cell morphogenesis /// nucleosome assembly /// protein amino acid phosphorylation /// sarcomere organization /// heart contraction	DNA binding /// protein kinase activity /// protein tyrosine kinase activity /// ATP binding /// structural constituent of muscle	nucleosome /// nucleus
Dr.345.1.S1_at	unc-45 homolog B (C. elegans)	unc45b	1639	1830	1361	1251	1520.25	skeletal muscle development /// myofibril assembly /// cardiac muscle development	binding /// protein binding	cytoplasm /// Z disc
Dr.7064.1.S1_a_at	si:dkey-24b15.1	si:dkey-24b15.1	1422	1326	1319	2017	1521	zinc ion transport	protein binding /// zinc ion binding /// metal ion binding	---
Dr.16984.1.A1_s_at	WD repeat domain 92	wdr92	1782	1418	1664	1221	1521.25	apoptosis	---	---
Dr.14683.1.S1_at	zgc:77808	zgc:77808	1822	1394	1733	1143	1523	---	---	---
Dr.14913.1.A1_at	DNA fragmentation factor, alpha polypeptide	dffa	1820	2164	1162	953	1524.75	apoptosis	protein binding	intracellular
Dr.5932.1.A1_at	si:dkey-181m9.10	si:dkey-181m9.10	1911	1225	1801	1166	1525.75	---	---	integral to membrane
Dr.5361.1.A1_at	wu:fc84f06	wu:fc84f06	1333	2185	1081	1505	1526	---	---	---
Dr.23433.1.A1_at	---	---	1626	1522	1608	1360	1529	---	---	---
Dr.13836.1.S1_at	carbonic anhydrase VIII	ca8	1888	1065	1648	1522	1530.75	one-carbon compound metabolic process /// zinc ion transport	carbonate dehydratase activity /// zinc ion binding /// metal ion binding	---
Dr.7870.1.A1_at	---	---	675	2610	196	2642	1530.75	---	---	---
Dr.17245.1.A1_at	Novel protein similar to human amyotrophic lateral sclerosis 2 (juvenile) chromosome region, candidate 8 (ALS2CR8)	CH211-195C14.2	710	1982	1227	2206	1531.25	---	---	---
Dr.8153.2.S1_a_at	---	---	2155	1191	1816	965	1531.75	---	---	---
Dr.22187.1.A1_at	---	---	1689	1198	1555	1686	1532	---	---	---
Dr.10130.1.S1_at	zgc:158347	zgc:158347	1500	1414	1215	2000	1532.25	regulation of transcription, DNA-dependent	DNA binding /// transcription factor activity /// sequence-specific DNA binding /// protein dimerization activity	nucleus
Dr.25660.1.A1_at	similar to Zinc finger protein 567 /// zgc:174648 /// zgc:174653	LOC100148036 /// zgc:174648 /// zgc:174653	670	2365	1745	1350	1532.5	---	nucleic acid binding /// zinc ion binding	intracellular
Dr.347.1.A1_at	---	---	1241	1334	1803	1753	1532.75	---	---	---
Dr.13222.1.A1_at	Isocitrate dehydrogenase 3 (NAD+) alpha	idh3a	659	2154	622	2699	1533.5	tricarboxylic acid cycle /// metabolic process /// oxidation reduction	isocitrate dehydrogenase (NAD+) activity /// oxidoreductase activity /// oxidoreductase activity, acting on the CH-OH group of donors, NAD or NADP as acceptor	mitochondrion
Dr.20335.1.A1_at	---	---	1716	1570	1200	1648	1533.5	---	---	---
Dr.4307.1.A1_s_at	similar to zinc finger protein 85	LOC100149407	348	1939	1133	2719	1534.75	---	---	---
Dr.21455.1.S1_at	wu:fc15g11	wu:fc15g11	1257	2803	741	1340	1535.25	---	---	---
Dr.24057.1.A1_at	---	---	805	1680	1897	1760	1535.5	---	---	---
Dr.6099.1.S1_at	scinderin like b	scinlb	1578	1521	1432	1611	1535.5	---	actin binding	---
Dr.6919.1.A1_at	Zgc:92813	zgc:92813	2028	1465	1392	1259	1536	regulation of transcription	transcription regulator activity	nucleus
Dr.21669.1.S1_at	wu:fj01d05	wu:fj01d05	1657	1113	1759	1631	1540	---	---	---
Dr.18815.1.A1_at	---	---	826	2360	1386	1597	1542.25	---	---	---
Dr.14451.1.A1_at	---	---	1811	1375	1747	1238	1542.75	---	---	---
Dr.19446.1.S1_at	l-isoaspartyl protein carboxyl methyltransferase	pcmt	1428	1134	1754	1856	1543	protein modification process	protein-L-isoaspartate (D-aspartate) O-methyltransferase activity /// methyltransferase activity /// transferase activity	cytoplasm /// endoplasmic reticulum
Dr.12347.1.S1_at	similar to RIKEN cDNA 2810012L14	LOC562897	1872	1445	1622	1235	1543.5	translational initiation	translation initiation factor activity	---
Dr.16743.1.A1_at	zgc:65895	zgc:65895	1778	1405	1535	1461	1544.75	regulation of transcription, DNA-dependent	transcription factor activity	---
Dr.16940.1.S1_at	zgc:92772	zgc:92772	1562	1314	1291	2013	1545	regulation of transcription, DNA-dependent /// small GTPase mediated signal transduction /// protein transport	nucleotide binding /// ATP binding /// GTP binding /// transcription factor binding	intracellular
Dr.17749.1.A1_at	cytochrome b-245, alpha polypeptide	cyba	2311	2338	888	645	1545.5	---	heme binding	---
Dr.6141.1.S1_a_at	immunoglobulin heavy constant mu	ighm	1218	1450	1318	2202	1547	---	---	---
Dr.18282.7.S1_at	KH domain containing, RNA binding, signal transduction associated 1	khdrbs1	1744	1583	1345	1521	1548.25	---	RNA binding	---
Dr.11793.1.A1_at	---	---	743	2073	1234	2146	1549	---	---	---
Dr.20838.1.A1_at	novel protein similar to vertebrate phosphodiesterase 9A (PDE9A)	CH211-140M22.4	1588	1556	1129	1926	1549.75	---	---	---
Dr.15118.1.S1_at	cysteine and histidine-rich domain (CHORD)-containing, zinc binding protein 1	chordc1	1945	1296	1781	1181	1550.75	---	---	---
Dr.20397.1.A1_at	wu:fe11g03	wu:fe11g03	2104	1485	1570	1055	1553.5	---	---	---
Dr.15608.1.S1_at	BCL2-associated athanogene 2	bag2	1556	3055	428	1179	1554.5	apoptosis	protein binding	---
Dr.17114.1.A1_at	---	---	1625	1512	1704	1378	1554.75	---	---	---
Dr.7085.1.A1_at	zgc:92867	zgc:92867	2049	1364	1548	1272	1558.25	---	magnesium ion binding /// poly(ADP-ribose) glycohydrolase activity /// hydrolase activity /// metal ion binding	nucleus /// cytoplasm
Dr.22619.1.S1_at	duboraya	dub	704	1559	1322	2650	1558.75	determination of left/right symmetry /// determination of left/right symmetry /// cilium biogenesis	---	---
Dr.4911.1.A1_at	zgc:92000	zgc:92000	1727	1955	1402	1151	1558.75	glycolipid transport	glycolipid transporter activity /// glycolipid binding	cytoplasm
Dr.25679.1.S1_at	solute carrier family 1 (glial high affinity glutamate transporter), member 3	slc1a3	1596	1693	1605	1358	1563	dicarboxylic acid transport	sodium:dicarboxylate symporter activity	membrane
Dr.13254.1.A1_at	membrane protein, palmitoylated 1	mpp1	1561	1539	1446	1712	1564.5	---	protein binding	---
Dr.7097.1.S1_at	MAD, mothers against decapentaplegic homolog 7 (Drosophila)	smad7	1423	1048	1761	2028	1565	transcription /// transcription termination /// regulation of transcription, DNA-dependent /// transforming growth factor beta receptor signaling pathway /// transcription antitermination	transcription factor activity /// protein binding	intracellular /// nucleus /// transcription factor complex
Dr.1658.1.A1_at	solute carrier family 4, anion exchanger, member 2a	slc4a2a	2092	1438	1604	1136	1567.5	transport /// anion transport /// anion transport	transporter activity /// inorganic anion exchanger activity /// anion transmembrane transporter activity /// anion exchanger activity /// anion exchanger activity	membrane /// integral to membrane /// basolateral plasma membrane /// apical plasma membrane
Dr.26460.1.S1_at	tubulin tyrosine ligase-like family, member 1	ttll1	1746	1442	1357	1726	1567.75	protein modification process	tubulin-tyrosine ligase activity /// ligase activity	---
Dr.38.1.A1_at	sb:cb307	sb:cb307	960	1500	1554	2259	1568.25	---	---	---
DrAffx.3.1.S1_at	---	---	1808	1252	1799	1414	1568.25	---	---	---
Dr.15728.1.A1_at	---	---	1589	2652	1093	940	1568.5	---	---	---
Dr.17749.2.A1_a_at	cytochrome b-245, alpha polypeptide	cyba	1501	1304	1698	1771	1568.5	---	heme binding	---
Dr.23837.1.A1_s_at	si:dkey-98n4.1	si:dkey-98n4.1	1221	994	2178	1882	1568.75	DNA metabolic process /// DNA topological change	nucleotide binding /// DNA binding /// DNA topoisomerase activity /// DNA topoisomerase (ATP-hydrolyzing) activity /// ATP binding /// isomerase activity	nucleus /// chromosome
Dr.7236.1.A1_at	wu:fc31g04	wu:fc31g04	1293	1354	1732	1896	1568.75	---	---	---
Dr.9247.1.A1_at	protein tyrosine phosphatase, receptor type, S	ptprs	1652	1162	1678	1783	1568.75	protein amino acid dephosphorylation /// dephosphorylation	protein tyrosine phosphatase activity /// receptor activity /// hydrolase activity /// phosphatase activity	---
Dr.7658.1.S1_at	annexin A6	anxa6	1288	1106	1439	2445	1569.5	calcium ion transport	calcium channel activity /// calcium ion binding /// calcium-dependent phospholipid binding /// calcium channel inhibitor activity	---
Dr.9657.1.S1_at	im:7137367	im:7137367	1951	1591	1491	1245	1569.5	---	---	---
Dr.1068.1.S1_at	tyrosine 3-monooxygenase/tryptophan 5-monooxygenase activation protein, theta polypeptide b	ywhaqb	2130	1784	1412	962	1572	---	monooxygenase activity /// protein domain specific binding	---
Dr.17278.2.A1_at	zgc:171429	zgc:171429	1692	1462	1458	1685	1574.25	---	---	---
Dr.4008.1.A1_at	wu:fd10h03	wu:fd10h03	1766	1386	1808	1337	1574.25	---	---	---
Dr.7022.1.A1_at	wu:fj09h01	wu:fj09h01	1646	1298	1229	2125	1574.5	---	---	---
Dr.3294.1.A1_at	ADP-ribosylation factor 3a	arf3a	923	2043	488	2845	1574.75	small GTPase mediated signal transduction	nucleotide binding /// GTP binding	intracellular
Dr.7197.1.S1_at	S100 calcium binding protein Z	s100z	1525	1603	692	2488	1577	---	calcium ion binding	---
Dr.7422.1.A1_at	staufen, RNA binding protein, homolog 1 (Drosophila)	stau1	1979	1439	1685	1205	1577	germ cell development	RNA binding /// RNA binding /// double-stranded RNA binding	intracellular
Dr.479.2.A1_a_at	---	---	1481	1513	1600	1719	1578.25	---	---	---
Dr.21306.1.A1_at	---	---	1261	1308	1566	2185	1580	---	---	---
Dr.7099.2.A1_at	ribonuclease, RNase K b /// wu:fj61g06	rnasekb /// wu:fj61g06	1581	1654	1821	1269	1581.25	---	---	---
Dr.7389.1.S1_at	hypothetical LOC100006604	LOC100006604	2123	1263	1780	1165	1582.75	---	---	---
Dr.1171.1.A1_at	furry homolog-like (Drosophila)	fryl	1921	1470	1656	1287	1583.5	---	---	---
Dr.18266.1.S1_at	zgc:55664	zgc:55664	2166	1239	1719	1216	1585	---	---	---
Dr.10134.1.A1_at	wu:fl04a11	wu:fl04a11	2039	1311	1755	1236	1585.25	---	---	---
Dr.5070.1.S1_at	zgc:55876	zgc:55876	1792	1482	1684	1384	1585.5	---	nucleotide binding /// nucleic acid binding	---
Dr.3730.1.A1_at	methionine sulfoxide reductase B3	msrb3	1703	966	2003	1672	1586	---	peptide-methionine-(S)-S-oxide reductase activity	---
Dr.7599.1.A1_at	similar to toxin-1	LOC100149143	1910	1384	1731	1323	1587	---	---	---
Dr.18987.1.S1_at	---	---	1865	1480	1741	1263	1587.25	---	---	---
Dr.18141.1.A1_at	wu:fa99c11	wu:fa99c11	287	2260	979	2825	1587.75	---	---	---
Dr.2818.1.A1_at	zgc:91986	zgc:91986	1546	1495	1819	1495	1588.75	zinc ion transport	protein binding /// zinc ion binding /// metal ion binding	intracellular
Dr.9524.1.A1_at	wu:fj85b02	wu:fj85b02	1743	1994	1558	1071	1591.5	---	---	---
Dr.1168.1.S1_at	caspase a	caspa	1045	1430	1597	2298	1592.5	proteolysis /// apoptosis	endopeptidase inhibitor activity /// protein binding /// peptidase activity /// cysteine-type peptidase activity /// hydrolase activity	---
Dr.19427.1.S1_at	wu:fb47c03	wu:fb47c03	1974	2406	1035	959	1593.5	---	---	---
Dr.18811.2.A1_at	zgc:92799	zgc:92799	1491	1355	2132	1406	1596	---	---	---
Dr.22611.1.A1_at	wu:fk78a11	wu:fk78a11	1739	1825	1094	1728	1596.5	---	---	---
Dr.15545.1.A1_at	translocase of outer mitochondrial membrane 40 homolog, like	tomm40l	2069	1340	1768	1213	1597.5	anion transport	voltage-gated anion channel activity	mitochondrial outer membrane
Dr.24345.1.A1_at	wu:fa99c11	wu:fa99c11	1912	1516	1428	1535	1597.75	---	---	---
Dr.17090.1.A1_at	---	---	2036	1453	1722	1184	1598.75	---	---	---
Dr.11238.1.A1_at	---	---	1527	1569	1254	2047	1599.25	---	---	---
Dr.18531.1.S1_at	similar to GRK5 protein kinase	LOC560806	515	1647	1334	2901	1599.25	protein amino acid phosphorylation /// signal transduction	protein kinase activity /// protein serine/threonine kinase activity /// G-protein coupled receptor kinase activity /// protein tyrosine kinase activity /// signal transducer activity /// ATP binding	---
Dr.12546.1.S1_at	---	---	247	2984	1287	1880	1599.5	---	---	---
Dr.14447.1.S1_at	serine/threonine/tyrosine interacting-like 1	styxl1	1966	1336	1859	1237	1599.5	protein amino acid dephosphorylation	protein tyrosine/serine/threonine phosphatase activity	---
Dr.22039.1.A1_at	wu:fd07g01	wu:fd07g01	641	2000	796	2967	1601	---	---	---
Dr.17052.1.A1_at	---	---	749	1993	1889	1774	1601.25	---	---	---
Dr.4887.1.A1_at	---	---	1545	1992	1065	1804	1601.5	---	---	---
Dr.973.1.S1_at	---	---	2032	1230	1872	1273	1601.75	---	---	---
Dr.23792.1.S1_at	S100 calcium binding protein U	s100u	2016	1456	1663	1288	1605.75	---	calcium ion binding	---
Dr.21216.1.A1_at	sarcalumenin	srl	1461	1681	1579	1708	1607.25	---	---	---
Dr.1876.1.A1_at	zgc:153297	zgc:153297	1897	1397	1826	1311	1607.75	---	---	---
Dr.16267.1.A1_at	---	---	1390	1620	1939	1483	1608	---	---	---
Dr.14718.1.A1_at	suppressor of Ty 3 homolog (S. cerevisiae)	supt3h	1887	1596	1680	1270	1608.25	transcription from RNA polymerase II promoter	DNA binding /// RNA polymerase II transcription factor activity	transcription factor complex
Dr.23324.1.A1_at	matrix metalloproteinase 14 (membrane-inserted) beta	mmp14b	1863	1417	1701	1452	1608.25	proteolysis /// calcium ion transport /// zinc ion transport /// metabolic process /// anterior/posterior axis specification /// cartilage development	catalytic activity /// metalloendopeptidase activity /// endopeptidase inhibitor activity /// calcium channel activity /// calcium ion binding /// metalloendopeptidase inhibitor activity /// peptidase activity /// metallopeptidase activity /// metallopeptidase activity /// zinc ion binding /// zinc ion binding /// hydrolase activity /// calcium channel inhibitor activity /// metal ion binding	proteinaceous extracellular matrix
Dr.1641.1.A1_at	wu:fa11e05	wu:fa11e05	1843	1323	1596	1673	1608.75	---	protein binding	---
Dr.4922.1.A1_at	E2F transcription factor 4	e2f4	1976	1401	1714	1344	1608.75	transcription /// transcription termination /// regulation of transcription, DNA-dependent /// transcription antitermination	DNA binding /// transcription factor activity	nucleus /// transcription factor complex
Dr.5806.1.A1_at	wu:fb81b09	wu:fb81b09	1760	2928	487	1262	1609.25	---	---	---
Dr.17766.1.A1_at	spinster homolog 2 (Drosophila)	spns2	771	2594	375	2700	1610	---	---	---
Dr.5231.1.S1_at	histone 2, H2, like	hist2h2l	1780	1186	2038	1438	1610.5	nucleosome assembly	DNA binding	nucleosome /// nucleus /// chromosome
Dr.11471.1.S1_at	chromatin modifying protein 5	chmp5	2045	1496	1728	1176	1611.25	transport /// protein transport	---	cytoplasm
Dr.25574.1.A1_at	piwi-like 2 (Drosophila)	piwil2	2106	1286	1836	1218	1611.5	---	nucleic acid binding	---
Dr.7099.1.S1_at	ribonuclease, RNase K b	rnasekb	1695	1590	1611	1550	1611.5	---	---	---
Dr.906.1.S1_at	---	---	1828	1530	1834	1256	1612	---	---	---
Dr.10509.1.A1_at	wu:fb69h10	wu:fb69h10	1732	1702	1454	1561	1612.25	---	---	---
Dr.4233.1.A1_at	wu:fk35g07	wu:fk35g07	1531	1562	1757	1599	1612.25	---	---	---
Dr.14942.1.S1_at	wu:fk23f11	wu:fk23f11	1664	1503	1811	1474	1613	---	---	---
Dr.17716.1.S1_at	---	---	1504	2238	1300	1410	1613	---	---	---
Dr.13105.1.A1_at	similar to WAS protein family, member 3	LOC562750	1393	1623	658	2782	1614	---	---	---
Dr.253.1.A1_at	wu:fd58g02	wu:fd58g02	1683	1655	1778	1346	1615.5	---	---	---
Dr.18724.1.A1_at	wu:fc29g12	wu:fc29g12	1222	1388	1633	2222	1616.25	---	---	---
Dr.16252.1.A1_at	CREB binding protein (Rubinstein-Taybi syndrome)	crebbp	2084	1593	1567	1226	1617.5	regulation of transcription, DNA-dependent /// histone acetylation /// regulation of transcription	transcription cofactor activity /// transcription coactivator activity /// histone acetyltransferase activity /// protein binding /// zinc ion binding	histone acetyltransferase complex /// nucleus
Dr.1368.3.S2_at	tyrosine 3-monooxygenase/tryptophan 5-monooxygenase activation protein, beta polypeptide 1	ywhab1	2145	1176	1910	1241	1618	---	protein domain specific binding	cytoplasm
Dr.13021.1.A1_at	---	---	1387	2037	1450	1600	1618.5	---	---	---
Dr.25690.1.A1_at	poly(A) polymerase beta (testis specific)	papolb	1647	1357	1853	1617	1618.5	transcription /// RNA 3'-end processing /// RNA polyadenylation	RNA binding /// polynucleotide adenylyltransferase activity /// nucleotidyltransferase activity	nucleus
Dr.18441.1.A1_at	solute carrier family 7 (cationic amino acid transporter, y+ system), member 7	slc7a7	1791	1389	1777	1518	1618.75	transport /// amino acid transport	amino acid transmembrane transporter activity	membrane /// integral to membrane
Dr.15802.2.S1_a_at	crystallin, beta A4	cryba4	1478	1313	1561	2124	1619	---	---	---
Dr.7769.1.S1_at	zgc:113564	zgc:113564	1453	1479	1669	1878	1619.75	proteolysis	serine-type peptidase activity	---
Dr.12688.1.A1_at	Protein tyrosine kinase 2.2	ptk2.2	1477	1368	1380	2263	1622	protein amino acid phosphorylation /// signal complex assembly	nucleotide binding /// protein kinase activity /// protein tyrosine kinase activity /// signal transducer activity /// ATP binding /// kinase activity /// transferase activity	cytoskeleton /// focal adhesion
Dr.7950.1.A1_at	wu:fc88h04	wu:fc88h04	886	1279	1954	2386	1626.25	---	---	---
Dr.13336.2.S1_a_at	---	---	742	1126	1575	3063	1626.5	---	---	---
Dr.25120.4.S1_at	Hypothetical LOC556254	LOC556254	1935	2409	1185	977	1626.5	---	---	---
Dr.6315.1.A1_at	wu:fj33b10	wu:fj33b10	821	2671	1473	1553	1629.5	---	---	---
Dr.18785.2.S1_at	zgc:123314	zgc:123314	1998	1452	1709	1365	1631	---	---	---
Dr.7774.1.S1_at	N-acetyltransferase 5	nat5	2152	1393	1705	1279	1632.25	metabolic process	N-acetyltransferase activity /// acyltransferase activity /// transferase activity	---
Dr.18557.1.S1_at	similar to mp86 /// similar to mp86	LOC100148015 /// LOC564001	1997	1519	1498	1524	1634.5	protein amino acid phosphorylation	protein serine/threonine kinase activity /// protein tyrosine kinase activity /// ATP binding	---
Dr.12854.1.A1_at	si:dkey-21k10.1	si:dkey-21k10.1	2295	1599	1191	1457	1635.5	protein amino acid dephosphorylation /// dephosphorylation	protein tyrosine phosphatase activity /// receptor activity /// hydrolase activity /// phosphatase activity	---
Dr.9878.1.S1_at	ATPase, Na+/K+ transporting, alpha 3b polypeptide	atp1a3b	1648	1391	1635	1871	1636.25	transport /// ion transport /// cation transport /// potassium ion transport /// metabolic process /// monovalent inorganic cation transport /// proton transport /// sperm motility /// regulation of cellular pH	nucleotide binding /// catalytic activity /// potassium channel activity /// ATP binding /// monovalent inorganic cation transmembrane transporter activity /// ATPase activity, coupled to transmembrane movement of ions, phosphorylative mechanism /// hydrolase activity /// hydrolase activity, acting on acid anhydrides, catalyzing transmembrane movement of substances /// potassium channel inhibitor…	membrane /// integral to membrane
Dr.3373.1.S1_at	collagen type XVIII, alpha 1	col18a1	2196	1472	1716	1164	1637	phosphate transport /// cell adhesion /// collagen catabolic process	structural molecule activity /// binding	extracellular region /// cytoplasm /// extracellular matrix
Dr.7503.1.A1_a_at	---	---	1704	1382	1643	1819	1637	---	---	---
Dr.23368.1.A1_at	wu:fl05f04	wu:fl05f04	1569	1703	1563	1715	1637.5	---	---	---
Dr.3076.1.A1_a_at	wu:fc51g12	wu:fc51g12	2083	1411	1776	1286	1639	microtubule-based movement	nucleotide binding /// motor activity /// microtubule motor activity /// ATP binding	microtubule /// microtubule associated complex
Dr.12809.1.A1_at	zgc:73259	zgc:73259	1207	1625	1700	2025	1639.25	carbohydrate metabolic process /// glycogen metabolic process	---	---
Dr.20912.1.S1_at	activated leukocyte cell adhesion molecule	alcam	1914	1937	1218	1490	1639.75	cell adhesion /// multicellular organismal development /// negative regulation of signal transduction	protein binding /// identical protein binding	signal recognition particle, endoplasmic reticulum targeting /// membrane /// integral to membrane
Dr.21797.1.S1_at	deafness, autosomal dominant 5	dfna5	1460	2070	1166	1872	1642	regulation of biosynthetic process /// ear morphogenesis /// inner ear morphogenesis	---	---
Dr.5350.1.A1_at	Enhancer of mRNA decapping 3 homolog (S. cerevisiae)	edc3	2007	1524	1763	1284	1644.5	---	---	cytoplasm
Dr.5517.2.S1_at	---	---	989	1273	2327	1989	1644.5	---	---	---
Dr.14082.1.A1_at	---	---	1902	2133	1419	1126	1645	---	---	---
Dr.11143.1.A1_at	---	---	809	2195	1586	1991	1645.25	---	---	---
Dr.9255.2.S1_at	zgc:92013	zgc:92013	1955	1486	1823	1317	1645.25	carbohydrate metabolic process	catalytic activity /// alpha-L-fucosidase activity /// cation binding	---
Dr.4596.1.A1_at	wu:fc74b12	wu:fc74b12	1849	1930	1481	1322	1645.5	---	---	---
Dr.8173.1.S1_at	pre-B-cell leukemia transcription factor 3b	pbx3b	1253	1206	1358	2767	1646	regulation of transcription, DNA-dependent /// regulation of transcription	DNA binding /// transcription factor activity /// sequence-specific DNA binding	nucleus
Dr.18351.1.A1_at	similar to protein-kinase, interferon-inducible double stranded RNA dependent inhibitor, repressor of (P58 repressor) /// zgc:86870	LOC100151084 /// zgc:86870	2127	1348	1817	1293	1646.25	---	nucleic acid binding	---
Dr.4361.1.A1_at	Suppression of tumorigenicity 5	st5	1679	1473	1655	1781	1647	---	---	---
Dr.19401.1.A1_at	---	---	533	2290	1796	1971	1647.5	---	---	---
Dr.26301.1.A1_at	similar to putative utrophin	LOC571265	1837	1510	1527	1716	1647.5	---	---	---
Dr.1735.1.A1_at	chloride intracellular channel 1	clic1	2058	1517	1766	1257	1649.5	chloride transport	voltage-gated chloride channel activity	membrane
Dr.1867.1.S1_at	spermine synthase	sms	2340	1377	1632	1249	1649.5	---	catalytic activity /// transferase activity	---
Dr.23948.1.S1_at	similar to polytropic murine leukamia virus receptor SYG1	DKEY-60B12.7	2102	1451	1797	1250	1650	---	---	plasma membrane /// membrane /// integral to membrane
Dr.5364.1.A1_at	solute carrier family 38, member 3	slc38a3	1817	1534	1849	1400	1650	---	---	membrane /// integral to membrane
Dr.5372.4.A1_at	zgc:56418	zgc:56418	2177	1272	1848	1306	1650.75	nucleosome assembly	DNA binding	nucleosome /// nucleus /// chromosome
Dr.9125.1.S1_at	synaptotagmin XI	syt11	1883	1259	1523	1943	1652	transport	transporter activity	synaptic vesicle /// membrane
Dr.21676.1.A1_at	wu:fc35d06	wu:fc35d06	438	2588	1086	2501	1653.25	---	---	---
Dr.3981.1.A1_at	---	---	1350	1927	1404	1932	1653.25	---	---	---
Dr.19222.1.S2_at	fibroblast growth factor receptor 2	fgfr2	1475	1779	1560	1802	1654	protein amino acid phosphorylation /// negative regulation of signal transduction	nucleotide binding /// protein kinase activity /// protein tyrosine kinase activity /// transmembrane receptor protein tyrosine kinase activity /// receptor activity /// ATP binding /// kinase activity /// transferase activity /// fibroblast growth factor binding	signal recognition particle, endoplasmic reticulum targeting /// membrane /// integral to membrane
Dr.13885.1.A1_at	---	---	1990	1563	1645	1420	1654.5	---	---	---
Dr.15343.1.A1_at	wu:fd20h09	wu:fd20h09	1337	2021	1488	1782	1657	---	---	---
Dr.16200.1.A1_at	---	---	864	1847	1196	2721	1657	---	---	---
Dr.25291.3.A1_at	protein phosphatase 1, catalytic subunit, beta isoform	ppp1cb	2078	1281	1952	1320	1657.75	iron ion transport /// cellular iron ion homeostasis	phosphoprotein phosphatase activity /// iron ion binding /// hydrolase activity	---
Dr.123.1.S1_at	cholinergic receptor, nicotinic, alpha polypeptide 1	chrna1	1476	1370	1928	1863	1659.25	transport /// ion transport /// neuromuscular synaptic transmission /// motor axon guidance /// negative regulation of signal transduction /// regulation of axon extension /// receptor clustering /// skeletal muscle fiber development	receptor activity /// nicotinic acetylcholine-activated cation-selective channel activity /// ion channel activity /// extracellular ligand-gated ion channel activity /// cation channel activity /// neurotransmitter receptor activity	signal recognition particle, endoplasmic reticulum targeting /// plasma membrane /// membrane /// integral to membrane /// cell junction /// synapse /// postsynaptic membrane
Dr.1854.1.A1_at	wu:fc96c10	wu:fc96c10	2190	1413	1793	1246	1660.5	---	---	---
Dr.5470.1.A1_at	RCD1 required for cell differentiation1 homolog (S. pombe)	rqcd1	2074	1457	1809	1303	1660.75	transcription /// transcription termination /// regulation of transcription, DNA-dependent /// transcription antitermination	---	nucleus
Dr.26382.1.A1_at	Zgc:158392	zgc:158667	2319	2385	1042	899	1661.25	coenzyme A biosynthetic process	pantothenate kinase activity /// ATP binding	---
Dr.14549.2.S1_a_at	ubiquitin-conjugating enzyme E2R 2	ube2r2	1567	1766	1890	1426	1662.25	post-translational protein modification /// regulation of protein metabolic process	ligase activity /// small conjugating protein ligase activity	---
Dr.4838.1.A1_at	---	---	688	1722	1867	2372	1662.25	---	---	---
Dr.17404.1.A1_at	frequenin homolog a (Drosophila)	freqa	1636	1678	1247	2090	1662.75	calcium ion transport /// semicircular canal morphogenesis	calcium channel activity /// calcium ion binding /// calcium channel inhibitor activity	---
Dr.12684.1.S2_at	nuclear factor (erythroid-derived 2)-like 2	nfe2l2	1741	2905	163	1849	1664.5	regulation of transcription, DNA-dependent /// regulation of transcription /// positive regulation of transcription, DNA-dependent	DNA binding /// DNA binding /// DNA binding /// transcription factor activity /// transcription factor activity /// sequence-specific DNA binding /// protein heterodimerization activity /// protein dimerization activity	nucleus /// transcription factor complex
Dr.15200.1.A1_x_at	---	---	1522	2099	1542	1498	1665.25	---	---	---
Dr.17900.3.S1_at	zgc:112438	zgc:112438	1467	2397	883	1914	1665.25	---	---	---
Dr.24937.1.S1_at	structural maintenance of chromosomes 3	smc3	2210	1213	1942	1296	1665.25	mitotic sister chromatid cohesion /// chromosome organization and biogenesis	protein binding /// ATP binding /// ATPase activity	chromosome
Dr.22984.1.A1_at	wu:fj82b05	wu:fj82b05	431	2704	379	3151	1666.25	---	---	---
Dr.7140.1.A1_at	connexin 28.9 /// connexin 32.2	cx28.9 /// cx32.2	1265	2622	1365	1416	1667	cell communication	---	plasma membrane /// gap junction /// connexon complex /// membrane /// integral to membrane /// cell junction
Dr.26223.1.A1_at	---	---	1794	2623	1216	1040	1668.25	---	---	---
Dr.11866.1.S1_at	general transcription factor IIB	gtf2b	2089	1258	1986	1343	1669	transcription initiation /// regulation of transcription, DNA-dependent /// translational initiation /// regulation of transcription	translation initiation factor activity /// protein binding /// zinc ion binding /// transcription regulator activity	nucleus /// transcription factor complex
Dr.5710.1.S1_at	wu:fb07a05	wu:fb07a05	965	1870	1637	2212	1671	---	---	---
Dr.1183.1.A1_at	---	---	1551	1548	1463	2123	1671.25	---	---	---
Dr.11831.1.S1_at	---	---	1605	2059	1692	1329	1671.25	---	---	---
Dr.21754.1.A1_at	squamous cell carcinoma antigen recognised by T cells 3	sart3	2048	1476	1884	1285	1673.25	spliceosome assembly /// RNA processing /// exocrine pancreas development	nucleotide binding /// nucleic acid binding /// calcium ion binding	intracellular
Dr.240.1.A1_at	tissue inhibitor of metalloproteinase 2	timp2	2142	1481	1828	1244	1673.75	---	protein binding /// metalloendopeptidase inhibitor activity	extracellular region /// proteinaceous extracellular matrix
Dr.15829.1.S1_at	zgc:103440	zgc:103440	1838	1527	1894	1441	1675	---	---	---
Dr.7482.1.A1_at	wu:fj36a06	wu:fj36a06	1498	1610	1687	1905	1675	---	---	---
Dr.25764.1.A1_at	zgc:77366	zgc:77366	1611	1511	1397	2182	1675.25	---	nucleotide binding /// nucleic acid binding	---
Dr.7083.1.S1_at	---	---	1728	1778	1610	1598	1678.5	---	---	---
Dr.3494.1.A1_at	glutaredoxin 3	glrx3	1879	1478	1856	1504	1679.25	cell redox homeostasis	electron carrier activity /// protein disulfide oxidoreductase activity	---
Dr.15281.1.A1_at	hypothetical protein LOC100148446	LOC100148446	1284	1792	1738	1906	1680	---	protein binding /// metalloendopeptidase inhibitor activity	extracellular region /// proteinaceous extracellular matrix
Dr.1484.1.A1_at	wu:fb14g01	wu:fb14g01	1417	1813	1918	1582	1682.5	---	---	---
Dr.15192.1.A1_at	hypothetical LOC791965	LOC791965	403	2177	1649	2502	1682.75	oxidation reduction	monooxygenase activity /// iron ion binding /// electron carrier activity /// oxidoreductase activity /// heme binding /// metal ion binding	---
Dr.23559.1.S1_at	zgc:92763	zgc:92763	1426	1605	1629	2075	1683.75	---	protein disulfide oxidoreductase activity	outer membrane-bounded periplasmic space
Dr.2990.1.S1_at	wu:fb76h05	wu:fb76h05	1334	1209	1132	3060	1683.75	---	---	---
Dr.18084.1.A1_at	similar to leucine zipper, putative tumor suppressor 2	LOC570926	1756	2215	1364	1412	1686.75	---	---	---
Dr.12376.1.A1_at	BMP binding endothelial regulator	bmper	480	2308	1136	2843	1691.75	blood vessel development /// hemopoiesis /// regulation of BMP signaling pathway	protein binding /// extracellular matrix binding	proteinaceous extracellular matrix /// extracellular space
Dr.5934.1.A1_at	zgc:85981	zgc:85981	1009	2071	1882	1817	1694.75	proteolysis	carboxypeptidase activity /// zinc ion binding	---
Dr.15277.1.A1_at	---	---	1693	1698	1501	1898	1697.5	---	---	---
Dr.20284.1.A1_at	wu:fb72d07	wu:fb72d07	1602	2436	1197	1555	1697.5	---	---	---
Dr.14761.1.A1_at	---	---	1331	1293	1963	2207	1698.5	---	---	---
Dr.17866.1.S1_at	wu:fa12f04	wu:fa12f04	1608	1800	1627	1766	1700.25	---	---	---
Dr.4881.1.A1_at	wu:fb48h07	wu:fb48h07	1864	2443	1436	1059	1700.5	---	---	---
Dr.6460.1.S1_at	zgc:92606	zgc:92606	2099	1404	1937	1362	1700.5	---	---	---
Dr.4541.1.A1_at	wu:fc56a06	wu:fc56a06	1940	1520	1703	1640	1700.75	---	---	---
Dr.21388.1.A1_at	wu:fc12f04	wu:fc12f04	1916	1592	1875	1422	1701.25	---	---	---
Dr.4697.2.A1_at	cell division cycle 42	cdc42	2082	1265	2086	1373	1701.5	small GTPase mediated signal transduction /// cell division	nucleotide binding /// GTP binding	intracellular /// membrane
Dr.3214.1.A1_at	hypothetical protein LOC100147979	LOC100147979	2122	1410	1917	1364	1703.25	---	---	---
Dr.15456.1.A1_at	zgc:174263	zgc:174263	1701	2445	1461	1207	1703.5	---	nucleic acid binding /// zinc ion binding	intracellular
Dr.16960.1.A1_at	---	---	861	1763	1877	2317	1704.5	---	---	---
Dr.3613.1.S1_at	ceruloplasmin	cp	1339	1575	1965	1939	1704.5	copper ion transport /// oxidation reduction	copper ion transmembrane transporter activity /// copper ion binding /// oxidoreductase activity /// metal ion binding	---
Dr.16874.1.S1_at	zgc:66135	zgc:66135	2013	2031	1574	1202	1705	biosynthetic process	mannose-1-phosphate guanylyltransferase activity /// acyltransferase activity /// transferase activity /// nucleotidyltransferase activity	---
Dr.3959.1.A1_at	zgc:92102	zgc:92102	1833	1577	1865	1546	1705.25	---	---	---
Dr.1712.1.A1_at	zgc:101613	zgc:101613	2182	1322	1938	1380	1705.5	nucleosome assembly	---	nucleus
Dr.23191.1.A1_at	wu:fk50g02	wu:fk50g02	1547	1412	2261	1605	1706.25	---	---	---
Dr.3898.1.A1_at	wu:fc56c08	wu:fc56c08	1873	1598	1665	1693	1707.25	---	---	---
Dr.20521.1.A1_at	---	---	979	1292	1838	2734	1710.75	---	---	---
Dr.11691.1.A1_at	zgc:110270	zgc:110270	2010	1604	1675	1560	1712.25	---	---	endoplasmic reticulum
Dr.14613.1.A1_at	---	---	666	2300	1487	2396	1712.25	---	---	---
Dr.14852.1.A1_at	zgc:153800	zgc:153800	2042	1497	1883	1434	1714	---	---	---
Dr.3686.1.A1_at	monoamine oxidase	mao	1448	1856	1694	1862	1715	catecholamine metabolic process /// neurotransmitter catabolic process /// biogenic amine catabolic process /// oxidation reduction	amine oxidase activity /// amine oxidase activity /// amine oxidase activity /// electron carrier activity /// oxidoreductase activity	mitochondrion /// mitochondrial outer membrane /// membrane /// integral to membrane
Dr.23467.1.S1_at	caveolin 2	cav2	1758	1907	1602	1596	1715.75	---	---	Golgi membrane /// Golgi apparatus /// membrane /// integral to membrane
Dr.6535.1.A1_at	zgc:153695	zgc:153695	2501	1469	1668	1228	1716.5	---	nucleotide binding /// nucleic acid binding /// RNA binding	---
Dr.4212.1.S1_at	lactate dehydrogenase A4	ldha	1933	2016	1557	1368	1718.5	response to hypoxia /// carbohydrate metabolic process /// glycolysis /// metabolic process /// anaerobic glycolysis /// cellular carbohydrate metabolic process /// oxidation reduction	catalytic activity /// L-lactate dehydrogenase activity /// binding /// oxidoreductase activity /// oxidoreductase activity, acting on the CH-OH group of donors, NAD or NADP as acceptor	cytoplasm
Dr.21670.1.A1_at	---	---	300	2760	1657	2166	1720.75	---	---	---
Dr.9905.1.A1_at	zgc:162600	zgc:162600	1694	1220	1904	2065	1720.75	biosynthetic process	prenyltransferase activity	integral to membrane
Dr.3875.1.A1_at	id:ibd1017	id:ibd1017	1953	1683	1798	1453	1721.75	---	---	---
Dr.14261.2.A1_at	annexin A3b /// hypothetical protein LOC791784	anxa3b /// LOC791784	1813	1677	1893	1511	1723.5	calcium ion transport	phospholipase inhibitor activity /// calcium channel activity /// calcium ion binding /// calcium-dependent phospholipid binding /// calcium channel inhibitor activity	---
Dr.8060.1.S1_at	mesoderm specific transcript	mest	1932	1441	1712	1812	1724.25	proteolysis	catalytic activity /// aminopeptidase activity /// hydrolase activity	---
Dr.12760.1.A1_at	zgc:73355	zgc:73355	1954	1443	1417	2086	1725	---	cytochrome-c oxidase activity	---
Dr.15582.1.S1_at	similar to AN1, ubiquitin-like, homolog	LOC100148477	2172	1719	1671	1338	1725	---	---	---
Dr.1442.2.S2_a_at	amyloid beta (A4) precursor protein a	appa	2169	1420	1909	1407	1726.25	---	serine-type endopeptidase inhibitor activity /// binding	integral to membrane
Dr.7135.1.S1_at	serine incorporator 1	serinc1	2195	1376	1978	1361	1727.5	---	---	membrane
Dr.13058.1.A1_at	sb:cb734	sb:cb734	1662	1255	2140	1854	1727.75	---	---	---
Dr.16347.1.A1_at	---	---	1209	1464	1464	2776	1728.25	---	---	---
Dr.1213.1.A1_at	hypothetical protein LOC794484 /// si:ch211-244b2.4	LOC794484 /// si:ch211-244b2.4	2003	1997	1724	1193	1729.25	---	nucleic acid binding /// zinc ion binding	---
Dr.604.1.S1_at	notch homolog 2	notch2	1984	1554	1851	1531	1730	liver development /// Notch signaling pathway /// multicellular organismal development /// cell differentiation /// tissue regeneration /// regulation of developmental process	receptor activity /// calcium ion binding	membrane /// integral to membrane
Dr.11695.1.A1_at	zgc:92278	zgc:92278	2044	1541	1944	1394	1730.75	---	nucleotide binding /// nucleic acid binding	---
Dr.17225.1.S1_at	sb:cb124	sb:cb124	1249	1248	1843	2591	1732.75	---	---	---
Dr.21733.1.A1_at	wu:fc50b12	wu:fc50b12	1010	2380	1707	1835	1733	---	---	---
Dr.10620.1.S1_at	troponin T3b, skeletal, fast	tnnt3b	1130	1058	1950	2795	1733.25	---	---	---
Dr.14345.1.A1_at	Bardet-Biedl syndrome 7	bbs7	2064	1352	2033	1485	1733.5	heart looping /// determination of left/right symmetry /// melanosome transport /// cilium biogenesis /// intracellular transport /// gut morphogenesis /// pigment granule aggregation in cell center	---	---
Dr.6816.1.S1_at	similar to Activating signal cointegrator 1 complex subunit 3-like 1	CH211-251J10.5	1882	1398	1578	2076	1733.5	---	nucleotide binding /// nucleic acid binding /// helicase activity /// calcium ion binding /// ATP binding /// ATP-dependent helicase activity /// hydrolase activity /// nucleoside-triphosphatase activity	---
Dr.1368.7.S1_at	transmembrane protein 30A	tmem30a	1826	1919	1717	1475	1734.25	---	---	membrane /// integral to membrane
Dr.17186.1.S1_at	zgc:56126	zgc:56126	2067	1576	1925	1370	1734.5	response to toxin	catalytic activity /// epoxide hydrolase activity	microsome /// membrane
Dr.10244.1.S1_at	death effector domain-containing 1	dedd1	2052	1460	1785	1643	1735	regulation of apoptosis	protein binding	---
Dr.22249.1.A1_at	---	---	1836	1695	1431	1982	1736	---	---	---
Dr.21757.1.A1_at	---	---	1348	2543	1573	1481	1736.25	---	---	---
Dr.1309.1.S1_at	---	---	2006	1551	1880	1512	1737.25	---	---	---
Dr.21742.1.A1_at	wu:fc51a12	wu:fc51a12	2440	1723	1683	1104	1737.5	---	---	---
Dr.12437.1.A1_at	TSC22 domain family, member 3	tsc22d3	2031	1701	1901	1318	1737.75	regulation of transcription, DNA-dependent	transcription factor activity	---
Dr.4226.1.A1_at	---	---	466	1711	2161	2618	1739	---	---	---
Dr.25270.1.S1_at	---	---	1957	1446	1693	1861	1739.25	---	---	---
Dr.14346.1.A1_a_at	similar to COASTER	LOC557758	1523	1782	1988	1665	1739.5	---	---	---
Dr.13861.1.A1_at	---	---	1824	1385	1860	1890	1739.75	---	---	---
Dr.1864.1.A1_at	zgc:175222	zgc:175222	2165	1535	1926	1334	1740	---	---	---
Dr.21896.1.A1_at	hypothetical LOC559863	LOC559863	1488	2208	1330	1946	1743	intracellular signaling cascade	---	---
Dr.21415.1.A1_at	im:7149356	im:7149356	2230	1455	1968	1321	1743.5	---	---	---
Dr.965.1.S1_at	zgc:112378	zgc:112378	1642	1459	1750	2130	1745.25	phosphate transport /// collagen catabolic process	---	extracellular region /// cytoplasm
Dr.18662.1.S1_at	chemokine CCL-C5a	CH211-89F7.4	1068	1064	2431	2419	1745.5	immune response	cytokine activity /// chemokine activity	extracellular region /// extracellular space
Dr.13119.2.A1_at	---	---	1886	3078	761	1260	1746.25	---	---	---
Dr.19772.1.A1_at	novel protein similar to ANKRD47, H.sapiens ankyrin repeat domain 47 (ANKRD47)	CH211-243P7.1	922	2310	1278	2481	1747.75	---	---	---
Dr.22297.1.A1_at	---	---	1659	3121	776	1437	1748.25	---	---	---
Dr.10986.1.A1_at	Zgc:175186	zgc:175186	1627	1914	1737	1721	1749.75	zinc ion transport	zinc ion binding /// metal ion binding	---
Dr.26295.1.A1_at	---	---	1418	2251	1250	2081	1750	---	---	---
Dr.492.1.A1_at	wu:fa05f02	wu:fa05f02	1192	2132	1552	2129	1751.25	---	---	---
Dr.16191.1.A1_at	a disintegrin and metalloproteinase domain 9	adam9	730	1489	1689	3099	1751.75	proteolysis /// integrin-mediated signaling pathway	metalloendopeptidase activity /// zinc ion binding	---
Dr.12906.1.A1_at	---	---	2024	1509	1981	1497	1752.75	---	---	---
Dr.10201.1.S1_at	selenoprotein W, 1	sepw1	1999	1440	2068	1509	1754	cell redox homeostasis	selenium binding	cytoplasm
Dr.14065.1.A1_at	---	---	1358	1788	1679	2191	1754	---	---	---
Dr.3664.1.S1_at	im:7139060	im:7139060	2202	1629	1681	1507	1754.75	---	---	---
Dr.1467.2.S1_a_at	paired box gene 9	pax9	1637	1182	1899	2307	1756.25	transcription /// transcription termination /// regulation of transcription, DNA-dependent /// multicellular organismal development /// transcription antitermination /// regulation of transcription	DNA binding	nucleus
Dr.23629.1.S1_at	wu:fb34c12	wu:fb34c12	1815	1943	1822	1448	1757	---	---	---
Dr.5515.1.A1_at	zgc:85963	zgc:85963	2107	1437	2012	1473	1757.25	---	actin binding /// structural molecule activity /// binding /// cytoskeletal protein binding	cytoplasm /// cytoskeleton /// extrinsic to membrane
Dr.20517.1.S1_at	N-myc downstream regulated family member 3a	ndrg3a	2060	1467	1935	1568	1757.5	---	---	---
Dr.6473.1.A1_at	wu:fj48a08	wu:fj48a08	1834	1060	1510	2630	1758.5	---	---	---
Dr.11074.2.A1_at	---	---	1750	3115	1023	1147	1758.75	---	---	---
Dr.23922.1.A1_at	wu:fd52d02	wu:fd52d02	1598	1857	1652	1929	1759	---	---	---
Dr.20160.1.S1_at	zgc:73142	zgc:73142	443	1928	1553	3113	1759.25	dopamine receptor signaling pathway	dopamine receptor binding	integral to membrane
Dr.26331.1.A1_at	---	---	2025	1622	1969	1421	1759.25	---	---	---
Dr.18205.1.A1_at	---	---	1980	1542	2001	1515	1759.5	---	---	---
Dr.3645.1.S1_at	plasminogen	plg	342	1648	2170	2878	1759.5	proteolysis /// blood coagulation	catalytic activity /// serine-type endopeptidase activity /// endopeptidase inhibitor activity /// calcium ion binding /// peptidase activity /// hydrolase activity	---
Dr.4194.1.A1_at	heterogeneous nuclear ribonucleoprotein U-like 1	hnrnpul1	2228	1419	2061	1333	1760.25	---	nucleic acid binding	ribonucleoprotein complex
Dr.11344.1.A1_at	wu:fb09b10	wu:fb09b10	2015	1662	1900	1465	1760.5	---	---	---
Dr.17784.1.A1_at	---	---	1903	1656	1802	1688	1762.25	---	---	---
Dr.1089.1.S1_at	thrombospondin 3a	thbs3a	1557	1280	2110	2104	1762.75	calcium ion transport /// cell adhesion /// cell-matrix adhesion /// negative regulation of signal transduction /// cell-cell adhesion	structural molecule activity /// calcium channel activity /// calcium ion binding /// calcium ion binding /// protein binding /// heparin binding /// calcium channel inhibitor activity	extracellular region /// extracellular region /// signal recognition particle, endoplasmic reticulum targeting
Dr.2024.2.A1_at	wu:fc04b02	wu:fc04b02	2005	1829	1789	1432	1763.75	---	---	---
Dr.4595.1.A1_at	YY1 transcription factor a	yy1a	2147	1913	1706	1290	1764	---	nucleic acid binding /// zinc ion binding	intracellular
Dr.19602.1.S1_at	zgc:154009	zgc:154009	1663	1988	1293	2120	1766	---	structural molecule activity	intermediate filament
Dr.12047.1.A1_at	wu:fb38h10	wu:fb38h10	1173	2143	1564	2193	1768.25	---	---	---
Dr.16993.1.A1_at	hypothetical LOC798514	LOC798514	572	436	3086	2979	1768.25	---	---	---
Dr.21395.1.A1_at	---	---	1529	1547	2209	1795	1770	---	---	---
Dr.12345.1.A1_at	similar to Receptor-type tyrosine-protein phosphatase beta precursor (Protein-tyrosine phosphatase beta) (R-PTP-beta)	LOC100149130	2111	1758	1857	1355	1770.25	---	---	---
Dr.5157.1.A1_at	wu:fc43f03	wu:fc43f03	2194	1573	1912	1405	1771	---	---	---
Dr.26034.1.A1_at	protein kinase, cAMP-dependent, regulatory, type I, alpha (tissue specific extinguisher 1)	prkar1a	2129	1803	1814	1341	1771.75	regulation of protein amino acid phosphorylation /// signal transduction	nucleotide binding /// cAMP-dependent protein kinase regulator activity /// kinase activity	cAMP-dependent protein kinase complex
Dr.5502.1.A1_at	similar to Desmoplakin (DP) (250/210 kDa paraneoplastic pemphigus antigen)	LOC563615	2000	1831	1842	1417	1772.5	---	---	---
Dr.22678.1.A1_at	---	---	1835	1490	1613	2167	1776.25	---	---	---
Dr.16413.1.A1_at	---	---	1765	1020	1688	2634	1776.75	---	---	---
Dr.24898.1.S1_at	chromosome 20 open reading frame 149 homolog (human)	c20orf149	2298	1675	1841	1309	1780.75	---	---	---
Dr.9487.1.A1_at	wu:fj81d02	wu:fj81d02	1441	1915	1922	1845	1780.75	---	---	---
Dr.18105.1.A1_at	N-myristoyltransferase 2	nmt2	1968	1650	1891	1615	1781	N-terminal protein myristoylation	glycylpeptide N-tetradecanoyltransferase activity /// acyltransferase activity /// transferase activity	---
Dr.17395.1.A1_at	---	---	753	1108	2315	2961	1784.25	---	---	---
Dr.22705.1.A1_at	im:7138837	im:7138837	1952	1653	1980	1552	1784.25	---	ligase activity	---
Dr.16339.1.A1_at	---	---	1573	1310	1756	2500	1784.75	---	---	---
Dr.6172.1.A1_at	hypothetical LOC567192	LOC567192	1726	1797	1612	2007	1785.5	---	---	---
Dr.18181.3.S1_at	---	---	1759	1826	892	2668	1786.25	---	---	---
Dr.2066.1.A1_at	zgc:136346	zgc:136346	2225	1632	1960	1331	1787	---	---	---
Dr.8014.1.S1_at	B-cell translocation gene 1	btg1	2008	1651	1862	1630	1787.75	---	---	---
Dr.15783.1.S1_at	zgc:92630	zgc:92630	473	2722	1530	2434	1789.75	metabolic process	catalytic activity /// binding /// oxidoreductase activity	---
Dr.15949.2.S1_a_at	ras homolog gene family, member Ad	rhoad	2412	1379	1947	1425	1790.75	intracellular protein transport /// nucleocytoplasmic transport /// signal transduction /// small GTPase mediated signal transduction	nucleotide binding /// GTPase activity /// protein binding /// GTP binding	intracellular /// membrane
Dr.410.1.A1_at	---	---	2242	1611	1966	1345	1791	---	---	---
Dr.16172.1.A1_s_at	hypothetical protein LOC402840	LOC402840	2267	1309	2109	1480	1791.25	---	---	---
Dr.25148.2.A1_at	Hypothetical LOC792097	amd1	2001	1560	1998	1606	1791.25	spermine biosynthetic process /// spermidine biosynthetic process	adenosylmethionine decarboxylase activity	---
Dr.5133.1.S1_at	hypothetical LOC569053	LOC569053	2203	1639	1782	1548	1793	---	catalytic activity	membrane
Dr.14374.1.A1_at	growth arrest and DNA-damage-inducible, alpha	gadd45a	2055	1700	1940	1478	1793.25	---	---	---
Dr.260.1.A1_at	im:7153495	im:7153495	2077	1790	1765	1545	1794.25	mRNA processing	nucleotide binding /// nucleic acid binding /// RNA binding	nucleus
Dr.7626.1.A1_at	6-phosphofructo-2-kinase/fructose-2,6-biphosphatase 3	pfkfb3	1740	1741	2052	1645	1794.5	fructose metabolic process /// fructose 2,6-bisphosphate metabolic process /// metabolic process	catalytic activity /// 6-phosphofructo-2-kinase activity /// ATP binding /// kinase activity	---
Dr.23628.1.A1_at	---	---	1747	1545	1312	2576	1795	---	---	---
Dr.15381.1.S1_at	similar to oxoglutarate (alpha-ketoglutarate) dehydrogenase (lipoamide) isoform 1 precursor /// oxoglutarate (alpha-ketoglutarate) dehydrogenase (lipoamide)	LOC564552 /// ogdh	1848	1980	1588	1777	1798.25	glycolysis /// metabolic process	oxoglutarate dehydrogenase (succinyl-transferring) activity /// thiamin pyrophosphate binding	---
Dr.13821.1.A1_at	---	---	1388	2773	499	2535	1798.75	---	---	---
Dr.20539.1.A1_at	wu:fc20g02	wu:fc20g02	1427	1814	1739	2216	1799	---	---	---
Dr.709.1.S2_at	ADP-ribosylation factor 2	arf2	1985	1628	2018	1567	1799.5	small GTPase mediated signal transduction	nucleotide binding /// GTP binding	intracellular
Dr.3644.1.A1_at	F-box protein 44	fbxo44	2132	1587	2083	1397	1799.75	protein catabolic process	protein binding	---
Dr.24387.1.A1_at	wu:fc03d12	wu:fc03d12	2198	1728	1907	1371	1801	---	---	---
Dr.3986.1.S2_at	nuclear receptor subfamily 2, group F, member 2	nr2f2	1797	1568	1806	2036	1801.75	transcription /// transcription termination /// regulation of transcription, DNA-dependent /// zinc ion transport /// transcription antitermination	DNA binding /// transcription factor activity /// steroid hormone receptor activity /// receptor activity /// ligand-dependent nuclear receptor activity /// zinc ion binding /// sequence-specific DNA binding /// metal ion binding	nucleus
Dr.14922.1.A1_at	abhydrolase domain containing 4	abhd4	1938	1525	1984	1768	1803.75	proteolysis	aminopeptidase activity /// hydrolase activity	---
Dr.15020.1.A1_at	zgc:171223	zgc:171223	2325	1649	1775	1467	1804	---	---	---
Dr.10668.1.S2_at	runt-related transcription factor 3	runx3	1842	1786	1682	1910	1805	regulation of transcription, DNA-dependent /// hemopoiesis /// hemopoiesis /// regulation of transcription /// cartilage development	DNA binding /// transcription factor activity /// ATP binding	nucleus
Dr.23923.1.A1_at	---	---	2377	1586	1858	1404	1806.25	---	---	---
Dr.3972.1.S1_at	---	---	2154	1621	1930	1533	1809.5	---	---	---
Dr.25341.1.A1_at	---	---	1154	3230	568	2289	1810.25	---	---	---
Dr.10120.1.S1_at	proteasome (prosome, macropain) subunit, alpha type, 6b	psma6b	182	1901	2166	2993	1810.5	ubiquitin-dependent protein catabolic process	endopeptidase activity /// threonine-type endopeptidase activity /// endopeptidase inhibitor activity /// peptidase activity /// hydrolase activity	cytosol /// proteasome core complex /// protein complex
Dr.9529.1.A1_at	zgc:77291	zgc:77291	2087	1558	2104	1493	1810.5	regulation of transcription, DNA-dependent /// regulation of transcription	DNA binding /// transcription factor activity /// sequence-specific DNA binding /// protein dimerization activity	nucleus
Dr.7454.2.A1_at	ATPase, Na+/K+ transporting, alpha 3a polypeptide	atp1a3a	2339	1733	1742	1429	1810.75	transport /// ion transport /// cation transport /// potassium ion transport /// metabolic process /// monovalent inorganic cation transport	nucleotide binding /// catalytic activity /// potassium channel activity /// ATP binding /// monovalent inorganic cation transmembrane transporter activity /// ATPase activity, coupled to transmembrane movement of ions, phosphorylative mechanism /// hydrolase activity /// hydrolase activity, acting on acid anhydrides, catalyzing transmembrane movement of substances /// potassium channel inhibitor…	membrane /// integral to membrane
Dr.18590.1.A1_at	structural maintenance of chromosomes flexible hinge domain containing 1	smchd1	2281	1684	1949	1335	1812.25	chromosome organization and biogenesis	protein binding /// ATP binding	chromosome
Dr.16326.1.A1_at	WD repeat domain 92	wdr92	2168	1749	2007	1327	1812.75	apoptosis	---	---
Dr.23156.1.S1_at	coiled-coil domain containing 25	ccdc25	1889	1674	2036	1656	1813.75	---	---	---
Dr.21.1.A1_at	hypothetical protein LOC553384	LOC553384	2146	1827	1876	1411	1815	heme biosynthetic process	prenyltransferase activity /// protoheme IX farnesyltransferase activity	integral to membrane /// mitochondrial membrane
Dr.16403.1.A1_at	wu:fb16f03	wu:fb16f03	1862	1614	1672	2119	1816.75	---	---	---
Dr.10576.2.A1_at	zgc:77708	zgc:77708	2297	1670	1702	1602	1817.75	proton transport /// ATP metabolic process	ATP binding /// hydrogen ion transmembrane transporter activity /// hydrolase activity /// ATPase activity, coupled to transmembrane movement of substances /// hydrogen ion transporting ATP synthase activity, rotational mechanism /// hydrogen ion transporting ATPase activity, rotational mechanism	membrane /// integral to membrane /// proton-transporting two-sector ATPase complex
Dr.18723.1.A1_at	ankyrin repeat domain 46	ankrd46	1994	1860	1779	1639	1818	---	---	membrane /// integral to membrane
Dr.4751.1.S1_x_at	aldehyde dehydrogenase 2 family (mitochondrial)a	aldh2a	723	1003	2884	2667	1819.25	cellular aldehyde metabolic process /// metabolic process /// oxidation reduction	3-chloroallyl aldehyde dehydrogenase activity /// oxidoreductase activity	---
Dr.21376.1.A1_at	wu:fc11e07	wu:fc11e07	1538	2469	1112	2159	1819.5	---	---	---
Dr.14130.1.S1_at	si:ch211-197i12.2	si:ch211-197i12.2	2360	1373	2071	1482	1821.5	---	---	---
Dr.8749.1.S1_a_at	WW domain binding protein 2	wbp2	2126	1597	1881	1682	1821.5	---	---	---
Dr.23733.2.A1_at	UBX domain protein 1	ubxn1	1991	1491	2056	1750	1822	---	---	cytoplasm
Dr.15134.1.A1_at	---	---	1437	1089	1927	2836	1822.25	---	---	---
Dr.26145.1.A1_at	---	---	1829	1898	2043	1520	1822.5	---	---	---
Dr.19992.1.A1_at	---	---	1049	1941	1773	2531	1823.5	---	---	---
Dr.17513.2.A1_x_at	si:ch211-113n10.4	si:ch211-113n10.4	225	2841	1885	2357	1827	---	nucleotide binding /// GTPase activity /// GTP binding	---
Dr.20398.2.A1_at	acyl-CoA synthetase long-chain family member 1	acsl1	1986	2036	1626	1667	1828.75	metabolic process	catalytic activity	---
Dr.18421.1.A1_at	zinc and ring finger 1	znrf1	1224	2488	1522	2092	1831.5	zinc ion transport	protein binding /// zinc ion binding /// ligase activity /// metal ion binding	lysosome /// endosome /// membrane
Dr.11035.1.A1_at	wu:fj35f12	wu:fj35f12	1219	1715	2119	2275	1832	---	---	---
Dr.22630.1.S1_at	zgc:113106	zgc:113106	2164	1753	1902	1510	1832.25	---	---	---
Dr.8338.1.A1_at	wu:fa12e11	wu:fa12e11	1175	1408	1830	2922	1833.75	---	---	---
Dr.21617.1.A1_at	---	---	1572	2224	1544	2001	1835.25	---	---	---
Dr.10561.1.A1_at	Zgc:92757	zgc:92757	2328	1817	1888	1313	1836.5	regulation of transcription, DNA-dependent /// small GTPase mediated signal transduction /// protein transport	nucleotide binding /// ATP binding /// GTP binding /// transcription factor binding	intracellular
Dr.18197.1.A1_at	---	---	2034	1727	1792	1793	1836.5	---	---	---
Dr.25884.1.A1_at	---	---	1537	3012	458	2342	1837.25	---	---	---
Dr.3483.1.A1_at	wu:fc49d09	wu:fc49d09	1305	2111	1441	2492	1837.25	---	---	---
Dr.14316.1.S1_at	---	---	1610	1261	1508	2980	1839.75	---	---	---
Dr.12234.1.A1_at	---	---	1621	1748	2164	1828	1840.25	---	---	---
Dr.18212.1.S1_at	zgc:162651	zgc:162651	1777	1659	2035	1895	1841.5	---	calcium ion binding	---
Dr.14245.1.S1_at	---	---	706	2144	1516	3002	1842	---	---	---
Dr.11062.1.A1_at	zgc:92294	zgc:92294	1900	2211	1674	1584	1842.25	---	guanyl-nucleotide exchange factor activity /// binding	cytoplasm
Dr.7359.1.A1_at	TNFAIP3 interacting protein 1	tnip1	1024	1195	2608	2545	1843	---	---	---
Dr.20856.1.S1_at	---	---	727	2022	2257	2373	1844.75	---	---	---
Dr.2597.1.A1_at	---	---	1805	1794	1854	1930	1845.75	---	---	---
Dr.2286.1.A1_a_at	wu:fc76b11	wu:fc76b11	2076	1945	1970	1393	1846	---	---	---
Dr.11201.1.S1_at	tubulin, gamma-like	tubgl	2389	1634	1962	1401	1846.5	microtubule-based process /// protein polymerization	nucleotide binding /// GTPase activity /// GTP binding	microtubule /// protein complex
Dr.5129.1.S1_at	sestrin 3	sesn3	1710	1666	1973	2039	1847	cell cycle arrest	---	nucleus
Dr.19079.1.S1_at	zgc:92169	zgc:92169	1832	1706	1898	1961	1849.25	calcium ion transport	calcium channel activity /// calcium ion binding /// calcium channel inhibitor activity	---
Dr.16932.1.A1_at	---	---	1831	1687	1959	1928	1851.25	---	---	---
Dr.10708.1.S1_at	ATPase, Na+/K+ transporting, beta 1b polypeptide	atp1b1b	649	1515	1929	3319	1853	transport /// ion transport /// potassium ion transport /// sodium ion transport	potassium channel activity /// sodium channel activity /// sodium:potassium-exchanging ATPase activity /// potassium channel inhibitor activity /// sodium channel inhibitor activity /// potassium ion binding /// sodium ion binding	membrane /// integral to membrane
Dr.2244.1.A1_at	amine oxidase (flavin containing) domain 2 /// wu:fb82e06	aof2 /// wu:fb82e06	2269	1561	2059	1525	1853.5	metabolic process	catalytic activity /// binding /// electron carrier activity /// oxidoreductase activity	---
Dr.12202.1.A1_at	hypothetical protein LOC556137	CH211-45M15.1	1853	1295	1943	2328	1854.75	---	---	---
Dr.19466.1.S1_at	si:ch211-214k9.2	si:ch211-214k9.2	2141	1676	1868	1734	1854.75	---	nucleic acid binding /// helicase activity /// ATP binding /// ATP-dependent helicase activity /// hydrolase activity	---
Dr.14986.1.S1_at	zgc:73139	zgc:73139	2531	1504	1987	1399	1855.25	---	---	---
Dr.23008.1.A1_at	wu:fj85d05	wu:fj85d05	1923	2581	1453	1470	1856.75	---	---	---
Dr.5494.1.A1_at	wu:fb49a08	wu:fb49a08	2257	2903	1569	700	1857.25	---	---	---
Dr.9986.1.A1_at	growth hormone regulated TBC protein 1a	grtp1a	1763	1871	1794	2008	1859	regulation of Rab GTPase activity	GTPase activator activity /// Rab GTPase activator activity /// hormone activity	extracellular region /// intracellular
Dr.8658.1.A1_at	similar to M-phase phosphoprotein, mpp8	DKEY-19J7.1	2140	1594	2129	1574	1859.25	DNA methylation /// chromatin assembly or disassembly	DNA binding /// chromatin binding	chromatin /// nucleus
Dr.19915.1.S1_at	hairy/enhancer-of-split related with YRPW motif 1	hey1	1858	1845	1831	1907	1860.25	transcription /// transcription termination /// regulation of transcription, DNA-dependent /// Notch signaling pathway /// multicellular organismal development /// transcription antitermination /// regulation of transcription	DNA binding /// transcription regulator activity	nucleus
Dr.4387.3.S1_at	replication factor C (activator 1) 5	rfc5	2059	1747	2099	1554	1864.75	DNA replication /// retina development in camera-type eye	nucleotide binding /// DNA binding /// DNA clamp loader activity /// ATP binding /// nucleoside-triphosphatase activity	nucleus /// DNA replication factor C complex
Dr.3482.2.A1_at	pericentriolar material 1	pcm1	2356	1557	2097	1458	1867	---	---	---
Dr.15527.1.A1_at	zgc:113138	zgc:113138	2201	1844	2000	1424	1867.25	tRNA splicing /// tRNA processing	tRNA 2'-phosphotransferase activity /// transferase activity /// transferase activity, transferring phosphorus-containing groups	---
Dr.20981.1.S1_at	ATP-binding cassette, sub-family B (MDR/TAP), member 3	abcb3	434	2840	1482	2718	1868.5	transport /// response to methylmercury	nucleotide binding /// copper ion binding /// ATP binding /// ATPase activity /// nucleoside-triphosphatase activity /// ATPase activity, coupled to transmembrane movement of substances	integral to membrane
Dr.5742.1.S1_at	ephrin B2a	efnb2a	1097	1477	1879	3023	1869	somitogenesis /// somitogenesis /// multicellular organismal development /// nervous system development /// axon target recognition /// axon target recognition /// synaptic target recognition /// anterior/posterior pattern formation /// negative regulation of signal transduction /// cell differentiation	---	signal recognition particle, endoplasmic reticulum targeting /// membrane /// integral to membrane
Dr.289.1.S1_a_at	goosecoid	gsc	1748	1771	2293	1666	1869.5	regulation of transcription, DNA-dependent /// multicellular organismal development /// brain development /// dorsal/ventral axis specification /// neural plate anterioposterior pattern formation /// regulation of transcription	DNA binding /// transcription factor activity /// sequence-specific DNA binding	nucleus
Dr.15949.3.S1_a_at	ras homolog gene family, member Ad	rhoad	2491	1507	2046	1435	1869.75	small GTPase mediated signal transduction	nucleotide binding /// GTP binding	intracellular /// membrane
Dr.25912.1.A1_at	growth hormone receptor a	ghra	1558	2056	1869	1999	1870.5	---	receptor activity /// hematopoietin/interferon-class (D200-domain) cytokine receptor activity	membrane
Dr.3749.1.A1_at	---	---	2180	1673	2105	1529	1871.75	---	---	---
Dr.3923.1.A1_at	wu:fc66h12	wu:fc66h12	1801	1940	2026	1724	1872.75	---	---	---
Dr.5074.1.A1_at	arrestin, beta 2	arrb2	2054	1736	1990	1714	1873.5	signal transduction /// muscle development /// sensory perception /// regulation of smoothened signaling pathway	---	---
Dr.16691.1.S1_at	COP9 constitutive photomorphogenic homolog subunit 4 (Arabidopsis)	cops4	2321	1514	2127	1536	1874.5	---	---	nucleus /// cytoplasm /// signalosome
Dr.5896.1.A1_at	zgc:158353	zgc:158353	1799	2103	1625	1972	1874.75	regulation of ARF GTPase activity	ARF GTPase activator activity /// zinc ion binding	---
Dr.9874.1.A1_at	calcium/calmodulin-dependent protein kinase IG	camk1g	610	1127	2559	3203	1874.75	protein amino acid phosphorylation	nucleotide binding /// protein kinase activity /// protein serine/threonine kinase activity /// ATP binding /// kinase activity /// transferase activity	---
Dr.4983.1.S1_at	glutathione peroxidase 4a	gpx4a	2158	1624	2102	1618	1875.5	response to oxidative stress /// oxidation reduction	peroxidase activity /// glutathione peroxidase activity /// selenium binding /// oxidoreductase activity /// phospholipid-hydroperoxide glutathione peroxidase activity	---
Dr.22711.1.A1_at	---	---	1724	2586	1455	1738	1875.75	---	---	---
Dr.5196.1.A1_at	wu:fj85g10	wu:fj85g10	2218	1732	1895	1661	1876.5	---	---	---
Dr.12783.1.S1_at	---	---	1633	2481	1169	2226	1877.25	---	---	---
Dr.22919.1.A1_at	wu:fc17g04	wu:fc17g04	1469	2614	834	2596	1878.25	---	---	---
Dr.1004.1.S1_at	LanC antibiotic synthetase component C-like 1 (bacterial)	lancl1	2096	2340	1767	1316	1879.75	---	catalytic activity	cytoplasm /// membrane
Dr.25133.7.S1_a_at	progesterone receptor membrane component 1	pgrmc1	2324	2006	1845	1348	1880.75	---	receptor activity /// heme binding /// transition metal ion binding	---
Dr.18751.1.S1_at	---	---	1279	2027	1248	2971	1881.25	---	---	---
Dr.21953.1.A1_at	wu:fc87a08	wu:fc87a08	2222	1823	1804	1676	1881.25	---	---	---
Dr.23747.1.A1_at	wu:fa18c08	wu:fa18c08	1070	2692	1036	2727	1881.25	---	---	---
Dr.4561.2.A1_at	COP9 constitutive photomorphogenic homolog subunit 2 (Arabidopsis)	cops2	2489	1532	2076	1433	1882.5	---	---	nucleus /// cytoplasm /// signalosome
Dr.7829.1.A1_at	zgc:73056	zgc:73056	2119	2029	1752	1632	1883	glycolysis	magnesium ion binding /// phosphopyruvate hydratase activity /// lyase activity	phosphopyruvate hydratase complex
Dr.14243.1.S1_at	similar to LOC795887 protein	LOC100148554	1232	2214	1718	2370	1883.5	---	---	---
Dr.19077.1.A1_at	zgc:136815	zgc:136815	1708	2217	1748	1864	1884.25	transcription /// transcription termination /// regulation of transcription, DNA-dependent /// zinc ion transport /// transcription antitermination	protein binding /// zinc ion binding /// metal ion binding	---
Dr.7787.1.S1_at	zgc:136826	zgc:136826	2199	1337	2304	1698	1884.5	translation /// zinc ion transport	structural constituent of ribosome /// zinc ion binding /// metal ion binding	intracellular /// ribosome /// ribonucleoprotein complex
Dr.14685.1.S1_at	LSM6 homolog, U6 small nuclear RNA associated (S. cerevisiae)	lsm6	2268	1274	2302	1702	1886.5	mRNA metabolic process	---	ribonucleoprotein complex
Dr.6528.1.A1_at	wu:fd60d11	wu:fd60d11	2215	1769	1837	1725	1886.5	---	---	---
Dr.2751.1.A1_at	wu:fc63h04	wu:fc63h04	1194	1635	2015	2703	1886.75	---	---	---
Dr.3218.1.A1_at	wu:fb36b09	wu:fb36b09	1539	1876	1996	2142	1888.25	---	---	---
Dr.26522.1.A1_at	---	---	2266	1916	1832	1541	1888.75	---	---	---
Dr.15533.1.A1_at	hypothetical protein LOC100151028	LOC100151028	1630	1772	2201	1953	1889	---	---	---
Dr.14966.1.A1_at	---	---	1931	2357	1475	1794	1889.25	---	---	---
Dr.17130.1.A1_at	---	---	2255	1579	1729	2009	1893	---	---	---
Dr.16336.1.A1_at	---	---	1846	3356	910	1462	1893.5	---	---	---
Dr.11935.1.S1_at	growth hormone inducible transmembrane protein	ghitm	2316	1631	1871	1757	1893.75	---	---	membrane /// integral to membrane
Dr.11372.1.A1_at	Similar to RNA binding motif protein 10 like (57.9 kD) (4N366)	LOC565404	1827	1341	1971	2441	1895	---	nucleic acid binding /// zinc ion binding	intracellular
Dr.12571.1.S1_at	glutamate receptor, ionotropic, AMPA 2b	gria2b	852	1294	2236	3201	1895.75	transport /// ion transport	receptor activity /// ionotropic glutamate receptor activity /// ion channel activity /// extracellular-glutamate-gated ion channel activity	membrane /// integral to membrane /// cell junction /// synapse /// postsynaptic membrane
Dr.7802.1.S1_at	---	---	2035	2189	1746	1616	1896.5	---	---	---
Dr.10544.1.A1_at	BSD domain containing 1	bsdc1	1996	1799	2091	1706	1898	---	---	---
Dr.5107.1.A1_at	---	---	1899	1793	1833	2067	1898	---	---	---
Dr.18325.1.S1_at	zgc:92795	zgc:92795	2376	1641	2037	1543	1899.25	transport /// intracellular protein transport /// protein transport /// vesicle-mediated transport	protein binding /// protein transporter activity	membrane coat
Dr.17695.1.A1_at	relaxin/insulin-like family peptide receptor 2	rxfp2	1892	2116	1827	1763	1899.5	signal transduction	G-protein coupled receptor activity /// protein binding	membrane
Dr.9155.1.S1_at	N-ethylmaleimide-sensitive factor	nsf	1322	1721	1964	2595	1900.5	Schwann cell differentiation /// Schwann cell development /// clustering of voltage-gated sodium channels /// eye morphogenesis /// swim bladder development /// myelination of anterior lateral line nerve axons /// efferent axon development in the posterior lateral line nerve /// myelination of posterior lateral line nerve axons /// afferent axon development in the posterior lateral line nerve ///…	nucleotide binding /// binding /// ATP binding /// nucleoside-triphosphatase activity	---
Dr.13863.2.A1_at	---	---	1851	1923	1896	1942	1903	---	---	---
Dr.12800.1.S1_at	protein tyrosine phosphatase-like (proline instead of catalytic arginine), member b	ptplb	2231	1761	1958	1663	1903.25	dephosphorylation	protein tyrosine phosphatase activity /// phosphatase activity	---
Dr.13902.1.S1_at	similar to solute carrier family 4, member 4	LOC100150563	1891	2076	2022	1624	1903.25	---	---	---
Dr.1455.1.S1_at	Finkel-Biskis-Reilly murine sarcoma virus (FBR-MuSV) ubiquitously expressed (fox derived); ribosomal protein S30	fau	2479	1505	2118	1513	1903.75	translation /// protein modification process	structural constituent of ribosome	intracellular /// ribosome
Dr.372.1.S1_at	l-isoaspartyl protein carboxyl methyltransferase	pcmt	2308	1833	2045	1430	1904	protein modification process	protein-L-isoaspartate (D-aspartate) O-methyltransferase activity /// methyltransferase activity /// transferase activity	cytoplasm /// endoplasmic reticulum
Dr.17425.1.A1_at	DIX domain containing 1b	dixdc1b	2004	1668	2160	1786	1904.5	---	---	---
Dr.5706.1.S1_at	zgc:171702	zgc:171702	2017	1369	2401	1832	1904.75	regulation of transcription, DNA-dependent	DNA binding /// transcription factor activity /// sequence-specific DNA binding /// protein dimerization activity	nucleus
Dr.21916.1.S1_at	zgc:112966	zgc:112966	1433	2531	1513	2143	1905	protein modification process	ubiquitin-protein ligase activity	intracellular
Dr.15501.1.S1_at	zgc:85866	zgc:85866	2332	2137	1847	1305	1905.25	regulation of cell growth	insulin-like growth factor binding	extracellular region
Dr.2266.1.A1_at	wu:fc63c11	wu:fc63c11	2274	2083	1790	1476	1905.75	---	---	---
Dr.3780.1.S1_at	microtubule-associated protein 1 light chain 3 alpha	map1lc3a	2226	2098	1906	1396	1906.5	---	---	---
Dr.9464.1.A1_at	zgc:92107	zgc:92107	2290	1824	2008	1506	1907	signal transduction	protein binding	intracellular /// cytoskeleton
Dr.25714.1.A1_at	cathepsin S, b.2	ctssb.2	1550	1584	2248	2249	1907.75	proteolysis	cysteine-type endopeptidase activity /// endopeptidase inhibitor activity /// peptidase activity /// cysteine-type peptidase activity /// hydrolase activity	---
Dr.12975.1.A1_at	---	---	1649	1836	1726	2423	1908.5	---	---	---
Dr.18457.1.A1_at	hypothetical LOC792316	LOC792316	1920	2686	1584	1446	1909	---	---	integral to membrane
Dr.21698.1.A1_at	---	---	1962	1962	1791	1931	1911.5	---	---	---
Dr.25714.2.S1_at	cathepsin S, b.2	ctssb.2	1992	1493	2030	2133	1912	proteolysis	cysteine-type endopeptidase activity /// endopeptidase inhibitor activity /// peptidase activity /// cysteine-type peptidase activity /// hydrolase activity	---
Dr.25617.1.A1_at	zgc:123274	zgc:123274	2495	1757	1956	1442	1912.5	DNA replication /// DNA replication, synthesis of RNA primer	DNA primase activity	---
Dr.21825.1.A1_at	wu:fc68b04	wu:fc68b04	954	2685	1509	2519	1916.75	---	---	---
Dr.22685.1.A1_at	zgc:91929	zgc:91929	1371	2105	1820	2377	1918.25	protein amino acid dephosphorylation /// dephosphorylation	protein tyrosine phosphatase activity /// protein tyrosine/serine/threonine phosphatase activity /// hydrolase activity /// phosphatase activity /// MAP kinase tyrosine/serine/threonine phosphatase activity	---
Dr.20070.1.S1_at	eukaryotic translation initiation factor 3, subunit C	eif3c	2240	1602	2203	1629	1918.5	translational initiation	translation initiation factor activity	eukaryotic translation initiation factor 3 complex
Dr.17220.1.A1_at	similar to Putative uncharacterized protein C10orf122	LOC566463	2305	1765	1661	1944	1918.75	---	---	---
Dr.25283.1.A1_at	ATPase, Na+/K+ transporting, beta 2a polypeptide	atp1b2a	796	1400	2543	2936	1918.75	transport /// ion transport /// potassium ion transport /// sodium ion transport	sodium:potassium-exchanging ATPase activity	membrane /// integral to membrane
Dr.2740.1.A1_at	Scm-like with four mbt domains 1	sfmbt1	2261	1963	1936	1516	1919	---	---	---
Dr.16373.1.S1_at	---	---	931	1969	1691	3086	1919.25	---	---	---
Dr.6430.1.A1_at	wu:fj20f10	wu:fj20f10	2342	1820	1985	1530	1919.25	---	---	---
Dr.10050.1.A1_at	adiponectin receptor 2	adipor2	2439	1580	2054	1612	1921.25	---	receptor activity	integral to membrane
Dr.14617.1.S1_at	desmocollin 2 like	dsc2l	2229	1918	1866	1675	1922	calcium ion transport /// homophilic cell adhesion /// heart development	calcium channel activity /// calcium ion binding /// calcium channel inhibitor activity	membrane
Dr.17960.1.S1_at	Zgc:172209	zgc:172209	2021	1835	1489	2349	1923.5	protein amino acid phosphorylation	nucleotide binding /// protein kinase activity /// protein serine/threonine kinase activity /// MAP kinase activity /// ATP binding /// kinase activity /// transferase activity	---
Dr.13060.1.S1_at	OTU domain containing 5	otud5	2176	1699	2124	1701	1925	---	---	---
Dr.17684.1.S1_at	zgc:55634	zgc:55634	2183	1730	2162	1625	1925	microtubule-based process	GTP binding	microtubule
Dr.11990.1.A1_at	---	---	2260	2345	1772	1326	1925.75	---	---	---
Dr.5234.1.A1_at	wu:fc50e03	wu:fc50e03	2081	1880	1550	2200	1927.75	---	---	---
Dr.8738.1.A1_at	wu:fc59c03	wu:fc59c03	959	1054	2807	2892	1928	---	---	---
Dr.14228.1.S1_at	zgc:103688	zgc:103688	2258	1351	2572	1537	1929.5	mRNA metabolic process	---	ribonucleoprotein complex
Dr.10041.2.S1_at	wu:fk89a06	wu:fk89a06	1384	1998	2042	2299	1930.75	---	---	---
Dr.12871.1.A1_at	---	---	1688	2169	1813	2055	1931.25	---	---	---
Dr.16063.1.S1_at	---	---	1857	1933	1903	2033	1931.5	---	---	---
Dr.6200.1.A1_at	wu:fj52a04	wu:fj52a04	943	2191	2089	2503	1931.5	---	---	---
Dr.3264.1.A1_at	wu:fc55h04	wu:fc55h04	2354	1977	1892	1508	1932.75	---	---	---
Dr.23536.1.A1_at	si:dkeyp-38g6.2	si:dkeyp-38g6.2	1769	2222	1644	2099	1933.5	DNA metabolic process	nucleotide binding /// DNA binding /// ATP binding /// DNA-dependent ATPase activity /// nucleoside-triphosphatase activity	---
Dr.9844.1.A1_at	---	---	1186	1942	2004	2620	1938	---	---	---
Dr.14977.1.A1_at	---	---	1971	2130	1769	1883	1938.25	---	---	---
Dr.1542.1.A1_at	zgc:77734	zgc:77734	1597	2379	1913	1868	1939.25	---	acyl-CoA binding /// binding	---
Dr.2960.1.A1_at	zgc:112265	zgc:112265	1753	2199	1908	1902	1940.5	---	---	---
Dr.26001.1.A1_at	---	---	2237	2634	1502	1391	1941	---	---	---
Dr.24633.2.S1_a_at	zgc:109888	zgc:109888	2428	1502	2242	1595	1941.75	translation /// zinc ion transport	structural constituent of ribosome /// zinc ion binding /// metal ion binding	intracellular /// ribosome /// ribonucleoprotein complex
Dr.21870.1.A1_at	Ubiquitin-conjugating enzyme E2G 1 (UBC7 homolog, yeast)	ube2g1	2088	2752	111	2824	1943.75	post-translational protein modification /// regulation of protein metabolic process	ligase activity /// small conjugating protein ligase activity	---
Dr.9237.1.A1_at	wu:fc19a02	wu:fc19a02	1579	2131	1662	2404	1944	---	---	---
Dr.21042.1.S1_at	pre-B-cell leukemia transcription factor 1a	pbx1a	311	3103	1140	3227	1945.25	regulation of transcription, DNA-dependent /// regulation of transcription	DNA binding /// transcription factor activity /// sequence-specific DNA binding	nucleus
Dr.2845.1.A1_at	similar to Serine/threonine-protein kinase WNK1 (Protein kinase with no lysine 1) (Protein kinase, lysine-deficient 1) (Kinase deficient protein) (Erythrocyte 65 kDa protein) (p65)	LOC100150662	2085	1638	2292	1767	1945.5	---	---	---
Dr.11275.1.S1_at	DnaJ (Hsp40) homolog, subfamily C, member 19	dnajc19	2095	1754	1983	1955	1946.75	transport /// protein transport /// intracellular protein transport across a membrane	heat shock protein binding	mitochondrion /// mitochondrial inner membrane /// membrane /// integral to membrane
Dr.24882.1.S1_at	ATPase, Na+/K+ transporting, beta 2a polypeptide	atp1b2a	1669	1746	1945	2428	1947	transport /// ion transport /// potassium ion transport /// sodium ion transport	sodium:potassium-exchanging ATPase activity	membrane /// integral to membrane
Dr.5573.1.S1_at	ADP-ribosylation factor-like 11	arl11	2224	3258	1098	1208	1947	small GTPase mediated signal transduction	nucleotide binding /// GTP binding	intracellular
Dr.3096.1.A1_at	translocase of inner mitochondrial membrane 17 homolog A (yeast)	timm17a	2304	1890	2051	1544	1947.25	intracellular protein transport /// protein transport	protein transporter activity /// P-P-bond-hydrolysis-driven protein transmembrane transporter activity	mitochondrial inner membrane /// mitochondrial inner membrane presequence translocase complex
Dr.5569.1.S1_at	---	---	2219	2026	1951	1593	1947.25	---	---	---
Dr.18811.1.S1_at	zgc:92799	zgc:92799	2262	1720	2064	1744	1947.5	---	---	---
Dr.18079.1.S1_at	---	---	1495	3059	1736	1502	1948	---	---	---
Dr.23664.1.A1_at	wu:fb30f12	wu:fb30f12	1987	1866	1846	2096	1948.75	---	---	---
Dr.12194.1.A1_at	myxovirus (influenza virus) resistance C	DKEY-204L11.2	2184	2004	1972	1636	1949	---	---	---
Dr.9423.1.S1_at	zgc:73329	zgc:73329	2451	1582	2196	1570	1949.75	---	---	---
Dr.4161.1.A1_at	zgc:92215	zgc:92215	2019	1902	2237	1646	1951	translation /// tRNA aminoacylation for protein translation /// histidyl-tRNA aminoacylation	nucleotide binding /// aminoacyl-tRNA ligase activity /// histidine-tRNA ligase activity /// ATP binding	cytoplasm
Dr.16591.1.A1_at	similar to CG30010 CG30010-PA	LOC556730	2175	1729	1839	2062	1951.25	---	---	---
Dr.4008.2.S1_a_at	wu:fd10h03	wu:fd10h03	2134	1869	2175	1628	1951.5	---	---	---
Dr.11458.1.A1_at	im:7162391	im:7162391	2403	1874	2009	1523	1952.25	---	---	---
Dr.14461.1.A1_at	zgc:123113	zgc:123113	2487	1626	2133	1566	1953	proteolysis	metallopeptidase activity /// hydrolase activity /// protein dimerization activity	---
Dr.3517.1.S1_at	zinc finger protein 207, b	znf207b	2026	1832	1991	1969	1954.5	---	extracellular matrix structural constituent /// zinc ion binding	proteinaceous extracellular matrix /// intracellular
Dr.23733.1.S1_at	UBX domain protein 1	ubxn1	2291	1707	2048	1780	1956.5	---	---	cytoplasm
Dr.5740.1.S1_at	neurogenic differentiation 2	neurod2	698	1141	2763	3230	1958	transcription /// transcription termination /// regulation of transcription, DNA-dependent /// multicellular organismal development /// nervous system development /// cell differentiation /// transcription antitermination /// regulation of transcription	DNA binding /// transcription regulator activity	nucleus
Dr.14224.1.A1_at	---	---	695	1853	2485	2810	1960.75	---	---	---
Dr.3596.1.A1_at	wu:fb72d11	wu:fb72d11	1736	1775	2317	2021	1962.25	---	---	---
Dr.5295.1.A1_at	dystrobrevin, gamma	dtng	2370	1735	2113	1633	1962.75	---	calcium ion binding /// zinc ion binding	---
Dr.9225.1.A1_at	similar to aldehyde oxidase 3	LOC100148138	1385	3031	922	2515	1963.25	---	---	---
Dr.5008.1.S1_at	zgc:92045	zgc:92045	2246	1840	2011	1764	1965.25	---	---	---
Dr.8171.1.S1_at	presenilin2	psen2	1960	1921	2103	1877	1965.25	Notch signaling pathway /// intracellular signaling cascade	endopeptidase inhibitor activity /// peptidase activity /// hydrolase activity	Golgi membrane /// endoplasmic reticulum /// endoplasmic reticulum membrane /// Golgi apparatus /// membrane /// integral to membrane
Dr.10110.1.S1_a_at	polymerase (RNA) II (DNA directed) polypeptide E	polr2e	2490	1665	2135	1578	1967	transcription	DNA binding /// DNA-directed RNA polymerase activity	nucleus
Dr.10011.1.A1_at	DCN1, defective in cullin neddylation 1, domain containing 2 (S. cerevisiae)	dcun1d2	2098	1952	2002	1818	1967.5	---	---	---
Dr.12523.1.A1_at	zgc:162199	zgc:162199	2253	1725	2184	1710	1968	---	---	---
Dr.14234.2.A1_at	zgc:86755	zgc:86755	2378	1946	2062	1489	1968.75	transport	---	membrane /// integral to membrane
Dr.26325.1.A1_at	---	---	2062	1767	1977	2074	1970	---	---	---
Dr.19496.1.A1_at	ns:073-h07-2	ns:073-h07-2	1718	654	2666	2863	1975.25	---	---	---
Dr.14078.1.A1_at	si:dkeyp-84a8.1	si:dkeyp-84a8.1	2065	2289	1515	2038	1976.75	negative regulation of transcription	transcription repressor activity	nucleus
Dr.23185.1.S1_at	similar to GTPase, IMAP family member 7	LOC100148920	1117	2454	1941	2395	1976.75	---	---	---
Dr.4832.1.A1_at	si:dkeyp-93c5.1	si:dkeyp-93c5.1	1604	3319	1232	1752	1976.75	---	---	---
Dr.18649.1.A1_at	similar to von Willebrand factor precursor (vWF)	LOC100000914	1612	2562	1415	2322	1977.75	---	---	---
Dr.17812.1.A1_at	hypothetical protein LOC100003564	LOC100003564	1908	1506	1711	2790	1978.75	---	---	---
Dr.1282.2.S1_at	ribosomal protein S26, like	rps26l	2460	1550	2318	1588	1979	translation	structural constituent of ribosome	intracellular /// ribosome
[truncated: 1,389 more rows]
