# Supplementary material for: A microarray analysis of sex- and gonad-biased gene expression in the zebrafish: Evidence for masculinization of the transcriptome
Source: BMC Genomics. 2009 Dec 3;10:579. doi: 10.1186/1471-2164-10-579 (PMC2797025; doi:10.1186/1471-2164-10-579)
Supplement: Additional file 2 — Annotation information and expression rankings for all female-enriched genes. Microsoft Excel® spreadsheet containing all female-enriched GeneChip® probe sets, gene identifiers, fold change rank for each absolute expression analysis, overall mean rank, and annotation details if available. [file 1471-2164-10-579-S2.XLS]

## Sheet: Sheet1
Additional file 2. Annotation information and expression rankings for all female-enriched genes.
GeneChip® Probeset #	Gene Title	Gene Symbol	GCOS fold rank	GC-RMA fold rank	PM-MM fold rank	PM-Only fold rank	Mean rank	go biological process term	go molecular function term	go cellular component term
Dr.25156.2.A1_x_at	wu:fd20g04	wu:fd20g04	14	5	2	1	5.5	---	---	---
Dr.4412.2.S1_at	wu:fd14c01	wu:fd14c01	7	12	4	5	7	---	---	---
Dr.15028.1.S1_s_at	zgc:174165	zgc:174165	15	26	12	3	14	---	sugar binding	membrane
Dr.728.2.A1_at	zgc:165539	zgc:165539	16	20	19	2	14.25	---	---	---
Dr.17519.2.A1_at	similar to mCG6879	LOC100008344	1	2	1	65	17.25	---	---	---
Dr.718.1.S1_at	similar to Latrophilin-2 precursor (Calcium-independent alpha-latrotoxin receptor 2) (Latrophilin homolog 1) (Lectomedin-1)	LOC794813	41	14	7	8	17.5	---	---	---
Dr.24219.4.S1_x_at	hypothetical LOC573106	LOC573106	3	3	23	45	18.5	---	---	---
Dr.7378.1.S1_at	---	---	4	11	29	33	19.25	---	---	---
Dr.728.3.S1_x_at	zgc:173770	zgc:173770	33	6	33	6	19.5	---	---	---
Dr.17488.1.S1_at	zona pellucida glycoprotein 2, like 1	zp2l1	13	15	16	36	20	---	---	---
Dr.19902.2.A1_a_at	Zgc:173837	zgc:173837	8	1	18	57	21	---	---	---
Dr.4039.6.A1_at	similar to K06A9.1b	LOC557883	6	4	5	72	21.75	---	---	---
Dr.25133.5.A1_at	zgc:171474	zgc:171474	46	8	10	24	22	---	---	---
Dr.20136.1.S1_at	wu:fi40a06	wu:fi40a06	20	17	8	44	22.25	---	---	---
Dr.25009.5.A1_at	wu:fi19d08	wu:fi19d08	10	21	24	38	23.25	---	---	---
Dr.19831.1.A1_x_at	---	---	23	31	20	21	23.75	---	---	---
Dr.14821.1.A1_at	si:dkeyp-98a7.10	si:dkeyp-98a7.10	30	35	15	16	24	---	sugar binding	membrane
Dr.25133.9.A1_x_at	wu:fd20f07 /// wu:fd20g04 /// zgc:152652 /// zgc:171750	wu:fd20f07 /// wu:fd20g04 /// zgc:152652 /// zgc:171750	9	49	25	13	24	---	---	---
Dr.19831.1.A1_at	---	---	11	56	3	27	24.25	---	---	---
Dr.25133.3.S1_at	zgc:171750	zgc:171750	36	18	30	19	25.75	---	---	---
Dr.4039.1.A1_x_at	hypothetical LOC100007645 /// zgc:173770 /// zgc:63622	LOC100007645 /// zgc:173770 /// zgc:63622	54	32	22	4	28	---	---	---
Dr.15135.1.A1_at	zgc:174165	zgc:174165	61	25	21	9	29	---	sugar binding	membrane
Dr.20132.1.A1_at	si:ch211-250e5.16	si:ch211-250e5.16	47	42	9	20	29.5	---	sugar binding	membrane
Dr.25594.1.A1_at	zona pellucida glycoprotein 3a.1	zp3a.1	37	39	17	28	30.25	---	---	---
Dr.13748.1.S1_at	---	---	24	57	36	7	31	---	---	---
Dr.728.5.A1_at	zgc:109753 /// zgc:173837	zgc:109753 /// zgc:173837	34	13	45	35	31.75	---	---	---
Dr.4039.5.A1_x_at	hypothetical LOC100007645	LOC100007645	55	24	44	11	33.5	---	---	---
Dr.19902.2.A1_x_at	Zgc:173837	zgc:173837	26	7	34	71	34.5	---	---	---
Dr.8001.4.A1_at	---	---	48	10	40	41	34.75	---	---	---
Dr.24219.2.A1_at	zgc:111868	zgc:111868	35	9	70	29	35.75	---	---	---
Dr.25137.1.S1_x_at	DEAD (Asp-Glu-Ala-Asp) box polypeptide 41	ddx41	43	40	48	14	36.25	---	nucleic acid binding /// ATP binding /// ATP-dependent helicase activity	---
Dr.25133.2.A1_x_at	zgc:171750	zgc:171750	53	37	38	22	37.5	---	---	---
Dr.24203.1.S1_at	linker histone H1M	h1m	19	71	14	47	37.75	nucleosome assembly	DNA binding	nucleosome /// nucleus /// chromosome
Dr.20114.1.A1_at	similar to mCG6879	LOC100008344	5	22	6	121	38.5	---	---	---
Dr.5719.2.A1_at	wu:fi42e03	wu:fi42e03	21	50	52	31	38.5	---	---	---
Dr.25133.10.A1_x_at	zgc:171750	zgc:171750	44	27	28	58	39.25	---	---	---
Dr.25009.3.A1_at	wu:fd14c10	wu:fd14c10	27	45	31	56	39.75	---	---	---
Dr.25133.11.S1_at	carbonic anhydrase XV b	ca15b	42	60	39	18	39.75	one-carbon compound metabolic process /// zinc ion transport	carbonate dehydratase activity /// zinc ion binding /// metal ion binding	---
Dr.1508.1.S1_at	acid phosphatase 5a, tartrate resistant	acp5a	76	23	32	30	40.25	---	hydrolase activity	---
Dr.20877.1.S1_at	zgc:55877	zgc:55877	12	34	47	73	41.5	protein import into nucleus /// intracellular protein transport	binding /// protein transporter activity	nucleus /// nuclear pore /// cytoplasm
Dr.12305.1.S1_at	hypothetical LOC100002310	LOC100002310	45	61	35	32	43.25	---	---	---
Dr.23435.2.S1_at	---	---	51	48	61	17	44.25	---	---	---
Dr.24219.3.S1_at	zgc:171977	zgc:171977	32	19	53	78	45.5	---	---	---
Dr.14888.1.A1_at	pre-mRNA processing factor 8 /// zgc:171779	prpf8 /// zgc:171779	69	38	55	23	46.25	nuclear mRNA splicing, via spliceosome	---	spliceosome
Dr.4412.2.S1_a_at	wu:fd14c01 /// zgc:55557	wu:fd14c01 /// zgc:55557	82	53	51	10	49	---	---	---
Dr.8001.2.S1_at	hypothetical protein LOC100148225	LOC100148225	59	64	49	26	49.5	---	---	---
Dr.19916.2.A1_s_at	zgc:111913 /// zgc:114014 /// zona pellucida glycoprotein 2	zgc:111913 /// zgc:114014 /// zp2	31	36	71	61	49.75	glutamine metabolic process /// nitrogen compound metabolic process	catalytic activity /// carbamoyl-phosphate synthase activity /// binding /// sugar binding	extracellular region /// viral envelope
Dr.4412.19.S1_a_at	wu:fd14c01 /// zgc:55557	wu:fd14c01 /// zgc:55557	72	59	56	12	49.75	---	---	---
Dr.25526.2.A1_x_at	Sal-like 4 (Drosophila)	sall4	2	110	54	34	50	embryonic pectoral fin morphogenesis /// positive regulation of fibroblast growth factor receptor signaling pathway	nucleic acid binding /// zinc ion binding	intracellular
Dr.24876.1.A1_at	similar to rhamnose binding lectin STL2	LOC563686	66	52	43	40	50.25	---	sugar binding	membrane
Dr.2596.2.A1_x_at	MpV17 transgene, murine homolog, glomerulosclerosis	mpv17	39	68	11	83	50.25	---	---	mitochondrion /// mitochondrial inner membrane /// membrane /// integral to membrane
Dr.25137.2.S1_a_at	DEAD (Asp-Glu-Ala-Asp) box polypeptide 41	ddx41	17	16	76	102	52.75	---	nucleic acid binding /// ATP binding /// ATP-dependent helicase activity	---
Dr.25166.2.S1_at	zona pellucida glycoprotein 3a.2	zp3a.2	28	43	62	82	53.75	mismatch repair	ATP binding /// mismatched DNA binding	---
Dr.25133.4.A1_x_at	wu:fd20f07 /// zgc:171750	wu:fd20f07 /// zgc:171750	29	30	81	76	54	---	---	---
Dr.261.2.A1_at	zgc:122991 /// zgc:63694	zgc:122991 /// zgc:63694	67	41	42	68	54.5	transport /// amino acid transport	amino acid transmembrane transporter activity	membrane /// integral to membrane
Dr.5719.1.A1_at	claudin d	cldnd	60	69	41	48	54.5	calcium-independent cell-cell adhesion	structural molecule activity /// protein binding /// identical protein binding	plasma membrane /// tight junction /// tight junction /// membrane /// integral to membrane /// cell junction
Dr.23423.2.S1_s_at	zgc:111913 /// zgc:114014 /// zona pellucida glycoprotein 2 /// zona pellucida glycoprotein 2.2 /// zona pellucida glycoprotein 2.3	zgc:111913 /// zgc:114014 /// zp2 /// zp2.2 /// zp2.3	64	65	72	25	56.5	glutamine metabolic process /// nitrogen compound metabolic process	catalytic activity /// carbamoyl-phosphate synthase activity /// binding /// sugar binding	extracellular region /// viral envelope
Dr.2596.2.A1_a_at	MpV17 transgene, murine homolog, glomerulosclerosis	mpv17	83	73	27	46	57.25	nucleosome assembly	DNA binding /// sugar binding	nucleosome /// nucleus /// chromosome /// mitochondrion /// mitochondrial inner membrane /// membrane /// integral to membrane
Dr.23439.4.S1_at	zgc:111913	zgc:111913	65	86	26	54	57.75	glutamine metabolic process /// nitrogen compound metabolic process	catalytic activity /// carbamoyl-phosphate synthase activity /// binding /// sugar binding	extracellular region /// viral envelope
Dr.6928.2.S1_x_at	quinoid dihydropteridine reductase b2	qdprb2	75	70	50	49	61	metabolic process	catalytic activity /// binding	---
Dr.728.1.S1_x_at	similar to mucin 4 /// hypothetical LOC100007645 /// similar to K06A9.1b /// similar to K06A9.1b /// zgc:113968 /// zgc:165539 /// zgc:173770 /// zgc:63622	LOC100000152 /// LOC100007645 /// LOC100008140 /// LOC557883 /// zgc:113968 /// zgc:165539 /// zgc:173770 /// zgc:63622	100	82	67	15	66	transport	---	nuclear pore
Dr.12506.2.A1_at	Wu:fj40d12	wu:fj40d12	73	63	46	84	66.5	transport /// intracellular protein transport /// protein transport /// vesicle-mediated transport	protein binding /// protein transporter activity	membrane coat /// clathrin coat of trans-Golgi network vesicle /// clathrin adaptor complex
Dr.1991.1.A1_s_at	globoside alpha-1,3-N-acetylgalactosaminyltransferase 1, like 4	gbgt1l4	38	94	82	52	66.5	carbohydrate metabolic process	transferase activity, transferring hexosyl groups	membrane
Dr.12502.3.S1_x_at	novel galactose binding lectin domain containing protein /// novel protein containing galactose binding lectin domain /// si:ch73-189n23.1 /// zgc:152936 /// zgc:171781 /// zgc:174228	DKEY-240E12.6 /// DKEY-270E21.1 /// si:ch73-189n23.1 /// zgc:152936 /// zgc:171781 /// zgc:174228	81	76	60	50	66.75	---	sugar binding	membrane
Dr.6928.3.S1_x_at	zgc:171517	zgc:171517	56	72	98	42	67	metabolic process	catalytic activity /// binding	---
Dr.25137.1.S1_at	DEAD (Asp-Glu-Ala-Asp) box polypeptide 41	ddx41	63	66	90	51	67.5	---	nucleic acid binding /// ATP binding /// ATP-dependent helicase activity	---
Dr.6928.2.S1_at	quinoid dihydropteridine reductase b2	qdprb2	74	78	59	60	67.75	metabolic process	catalytic activity /// binding	---
Dr.22945.1.S1_at	hypothetical LOC795535	LOC795535	70	77	69	67	70.75	---	---	Golgi membrane
Dr.4575.1.A1_at	CAS1 domain containing 1	casd1	98	67	79	39	70.75	negative regulation of signal transduction	---	signal recognition particle, endoplasmic reticulum targeting /// membrane /// integral to membrane
Dr.13711.1.S1_at	si:ch211-14a17.7	si:ch211-14a17.7	93	54	63	75	71.25	---	---	---
Dr.14853.1.S1_at	zgc:113984	zgc:113984	52	28	117	89	71.5	nucleosome assembly	DNA binding	nucleosome /// nucleus /// chromosome
Dr.4412.3.A1_x_at	similar to CG6004 CG6004-PB /// spectrin alpha 2	LOC555475 /// spna2	22	33	127	105	71.75	clustering of voltage-gated sodium channels	calcium ion binding	node of Ranvier /// paranode region of axon
Dr.4039.3.S1_at	si:ch211-125e6.12	si:ch211-125e6.12	90	81	84	43	74.5	---	binding /// sugar binding	---
Dr.4412.7.S1_x_at	similar to predicted protein	LOC100148161	18	44	132	108	75.5	---	---	---
Dr.12259.1.S1_at	B-cell translocation gene 4	btg4	78	91	65	69	75.75	---	---	---
Dr.14267.1.A1_at	similar to histone cluster 1, H2aa	LOC573838	57	51	108	88	76	nucleosome assembly	DNA binding	nucleosome /// nucleus /// chromosome
Dr.4412.9.A1_x_at	---	---	49	29	130	97	76.25	---	---	---
Dr.4412.11.A1_x_at	similar to CG6004 CG6004-PB	LOC555475	58	47	118	100	80.75	---	---	---
Dr.12502.2.S1_x_at	novel galactose binding lectin domain containing protein /// novel protein containing galactose binding lectin domain /// si:ch73-189n23.1 /// zgc:152936 /// zgc:171781 /// zgc:174228	DKEY-240E12.6 /// DKEY-270E21.1 /// si:ch73-189n23.1 /// zgc:152936 /// zgc:171781 /// zgc:174228	89	83	74	80	81.5	---	sugar binding	membrane
Dr.11475.1.S1_at	zona pellucida protein C	zpcx	85	62	80	106	83.25	---	---	---
Dr.621.1.S1_at	cth1	cth1	68	88	68	110	83.5	---	nucleic acid binding /// zinc ion binding	---
Dr.15160.1.A1_at	---	---	50	58	102	126	84	---	---	---
Dr.16637.1.A1_at	Hypothetical protein LOC560538	LOC560538	71	132	64	70	84.25	---	---	---
Dr.18319.1.S1_at	si:dkeyp-50f7.2	si:dkeyp-50f7.2	111	92	73	63	84.75	---	---	---
Dr.2596.5.A1_x_at	MpV17 transgene, murine homolog, glomerulosclerosis	mpv17	84	114	57	87	85.5	---	---	mitochondrion /// mitochondrial inner membrane /// membrane /// integral to membrane
Dr.25195.1.S1_at	similar to putative galactose-binding protein /// zgc:136254 /// zgc:152720 /// zgc:158494 /// zgc:174237	LOC561528 /// zgc:136254 /// zgc:152720 /// zgc:158494 /// zgc:174237	87	80	92	86	86.25	---	protein binding	---
Dr.8001.1.S1_x_at	similar to Zona pellucida glycoprotein 3.2 /// hypothetical protein LOC100148225 /// zgc:173556 /// zgc:66160 /// zona pellucida glycoprotein 3 /// zona pellucida glycoprotein 3.2	LOC100007710 /// LOC100148225 /// zgc:173556 /// zgc:66160 /// zp3 /// zp3.2	112	85	87	64	87	---	---	viral envelope
Dr.12439.2.S1_a_at	similar to latrophilin 2 /// similar to novel rhamnose binding lectin /// hypothetical LOC564145 /// hypothetical protein LOC798039 /// si:dkeyp-98a7.5	LOC561392 /// LOC798111 /// MGC171851 /// MGC171851 /// si:dkeyp-98a7.5	116	99	83	53	87.75	---	hormone activity /// sugar binding	extracellular region /// membrane
Dr.258.1.S1_at	POU domain, class 5, transcription factor 1	pou5f1	95	79	99	79	88	endoderm formation /// transcription /// transcription termination /// regulation of transcription, DNA-dependent /// multicellular organismal development /// ectoderm development /// brain development /// mesoderm development /// anatomical structure morphogenesis /// embryonic pattern specification /// dorsal/ventral pattern formation /// morphogenesis of embryonic epithelium /// transcription …	DNA binding /// transcription factor activity /// transcription factor activity /// sequence-specific DNA binding	nucleus
Dr.23435.1.S1_at	zona pellucida glycoprotein 2.2 /// zona pellucida glycoprotein 2.3	zp2.2 /// zp2.3	79	89	89	99	89	---	binding /// sugar binding	extracellular region /// viral envelope
Dr.17493.1.S1_s_at	hypothetical protein LOC560538	LOC560538	94	141	37	85	89.25	---	---	---
Dr.4412.8.S1_x_at	zgc:171446	zgc:171446	77	74	110	98	89.75	---	endopeptidase inhibitor activity /// protein binding	extracellular region
Dr.2596.4.S1_at	si:dkeyp-46h3.2	si:dkeyp-46h3.2	92	97	97	74	90	nucleosome assembly	DNA binding /// sugar binding	nucleosome /// nucleus /// chromosome /// membrane
Dr.7345.1.S1_at	hypothetical protein LOC554876 /// zgc:113424	LOC554876 /// zgc:113424	62	90	78	132	90.5	regulation of transcription, DNA-dependent	DNA binding /// transcription factor activity /// sequence-specific DNA binding	nucleus
Dr.13996.1.A1_at	zona pellucida glycoprotein 3c	zp3c	103	84	86	92	91.25	---	---	---
Dr.14476.1.S1_at	wu:fi41b10 /// zgc:153499	wu:fi41b10 /// zgc:153499	102	95	88	81	91.5	---	sugar binding	membrane
Dr.4412.8.S1_at	si:dkey-46g23.3 /// zgc:171446	si:dkey-46g23.3 /// zgc:171446	91	75	111	95	93	---	endopeptidase inhibitor activity /// protein binding	extracellular region
Dr.7743.1.S1_at	forkhead box H1	foxh1	96	123	13	141	93.25	blood vessel development /// transcription /// transcription termination /// regulation of transcription, DNA-dependent /// determination of left/right symmetry /// specification of organ position /// negative regulation of transcription /// negative regulation of transcription /// floor plate formation /// transcription antitermination /// embryonic heart tube development /// cell migration invo…	DNA binding /// transcription factor activity /// transcription regulator activity /// transcription regulator activity /// sequence-specific DNA binding /// sequence-specific DNA binding	nucleus /// nucleus
Dr.23439.2.S1_s_at	zgc:111913 /// zgc:114014 /// zona pellucida glycoprotein 2 /// zona pellucida glycoprotein 2.2 /// zona pellucida glycoprotein 2.3	zgc:111913 /// zgc:114014 /// zp2 /// zp2.2 /// zp2.3	131	103	85	55	93.5	glutamine metabolic process /// nitrogen compound metabolic process	catalytic activity /// carbamoyl-phosphate synthase activity /// binding /// sugar binding	extracellular region /// viral envelope
Dr.8001.5.A1_x_at	similar to Zona pellucida glycoprotein 3.2	LOC100007710	123	96	93	66	94.5	---	---	viral envelope
Dr.8001.1.S1_a_at	similar to Zona pellucida glycoprotein 3.2 /// hypothetical protein LOC100148225 /// zgc:173556 /// zgc:66160 /// zona pellucida glycoprotein 3 /// zona pellucida glycoprotein 3.2	LOC100007710 /// LOC100148225 /// zgc:173556 /// zgc:66160 /// zp3 /// zp3.2	118	98	95	77	97	---	---	viral envelope
Dr.16637.1.A1_x_at	Hypothetical protein LOC560538	LOC560538	110	152	66	62	97.5	---	---	---
Dr.17248.2.S1_at	---	---	80	109	109	101	99.75	---	---	---
Dr.831.1.A1_at	zgc:63792	zgc:63792	106	102	103	94	101.25	carbohydrate metabolic process /// chitin metabolic process /// chitin catabolic process	catalytic activity /// hydrolase activity, hydrolyzing O-glycosyl compounds /// chitinase activity /// chitin binding /// cation binding	extracellular region
Dr.14015.1.S1_at	im:7140333	im:7140333	25	46	107	235	103.25	---	---	---
Dr.6928.3.S1_at	zgc:171517	zgc:171517	40	87	120	176	105.75	metabolic process	catalytic activity /// binding	---
Dr.1991.1.A1_at	globoside alpha-1,3-N-acetylgalactosaminyltransferase 1, like 4	gbgt1l4	99	156	58	113	106.5	carbohydrate metabolic process	transferase activity, transferring hexosyl groups	membrane
Dr.12340.1.A1_at	zygote arrest 1	zar1	124	111	100	93	107	multicellular organismal development	---	cytoplasm
Dr.15190.1.S1_at	---	---	104	113	116	96	107.25	---	---	---
Dr.953.1.S1_at	baculoviral IAP repeat-containing 5B	birc5b	88	93	106	145	108	---	---	intracellular
Dr.4412.5.A1_at	retinol saturase (all-trans-retinol 13,14-reductase) like	retsatl	86	55	139	153	108.25	nucleosome assembly	DNA binding /// electron carrier activity /// oxidoreductase activity	nucleosome /// nucleus /// chromosome
Dr.25722.1.A1_at	zgc:165518	zgc:165518	107	108	105	114	108.5	---	endopeptidase inhibitor activity /// protein binding /// phosphopantetheine binding	extracellular region
Dr.13204.1.A1_at	si:dkey-208k4.2	si:dkey-208k4.2	125	106	94	111	109	---	nucleic acid binding /// zinc ion binding	intracellular
Dr.25552.2.S1_at	hypothetical LOC565483	CH211-163L21.6	121	105	101	109	109	---	---	---
Dr.17106.1.S1_at	zgc:56231	zgc:56231	97	101	119	122	109.75	microtubule-based movement	nucleotide binding /// motor activity /// microtubule motor activity /// ATP binding	microtubule /// microtubule associated complex
Dr.4412.8.S1_a_at	similar to Alpha-2-macroglobulin precursor (Alpha-2-M) /// si:dkey-46g23.3 /// zgc:171445 /// zgc:171446	LOC793100 /// si:dkey-46g23.3 /// zgc:171445 /// zgc:171446	126	118	91	104	109.75	---	endopeptidase inhibitor activity /// protein binding	extracellular region
Dr.13760.1.S1_at	hypothetical LOC796588	LOC796588	101	112	125	107	111.25	---	---	---
Dr.25738.1.A1_x_at	hypothetical protein LOC100151096 /// zgc:165551 /// zgc:175135	LOC100151096 /// zgc:165551 /// zgc:175135	184	137	75	59	113.75	nucleosome assembly	DNA binding	nucleosome /// nucleus
Dr.25738.1.A1_at	hypothetical protein LOC100151096 /// zgc:165551 /// zgc:175135	LOC100151096 /// zgc:165551 /// zgc:175135	216	126	77	37	114	nucleosome assembly	DNA binding	nucleosome /// nucleus
Dr.13960.1.S1_at	S100 calcium binding protein A1	s100a1	115	115	96	144	117.5	calcium ion transport	calcium channel activity /// calcium ion binding /// calcium channel inhibitor activity	---
Dr.17248.1.A1_at	hypothetical protein LOC100149984	LOC100149984	105	119	114	134	118	---	---	---
Dr.25527.1.A1_x_at	zgc:171426	zgc:171426	127	120	112	115	118.5	---	endopeptidase inhibitor activity /// protein binding	extracellular region
Dr.14516.1.A1_at	nanos homolog (Drosophila)	nanos	122	107	124	125	119.5	oocyte growth /// female gamete generation	nucleic acid binding /// RNA binding /// zinc ion binding	---
Dr.307.1.S1_at	decapentaplegic and Vg-related 1	dvr1	114	134	113	120	120.25	cell proliferation /// negative regulation of signal transduction /// growth	growth factor activity	extracellular region /// signal recognition particle, endoplasmic reticulum targeting
Dr.7745.1.A1_at	wu:fi34b01	wu:fi34b01	139	127	104	112	120.5	---	---	---
Dr.6370.1.A1_at	zgc:162592	zgc:162592	117	117	133	119	121.5	signal transduction /// G-protein coupled receptor protein signaling pathway	rhodopsin-like receptor activity /// signal transducer activity /// receptor activity /// G-protein coupled receptor activity	integral to membrane
Dr.12439.4.A1_x_at	heterogeneous nuclear ribonucleoprotein K /// similar to latrophilin 2 /// similar to novel rhamnose binding lectin /// hypothetical LOC564145 /// hypothetical protein LOC798039 /// si:dkeyp-98a7.5	hnrnpk /// LOC561392 /// LOC798111 /// MGC171851 /// MGC171851 /// si:dkeyp-98a7.5	141	139	123	91	123.5	---	nucleic acid binding /// RNA binding /// sugar binding	membrane /// ribonucleoprotein complex
Dr.25527.1.A1_at	zgc:171426	zgc:171426	130	128	122	116	124	---	endopeptidase inhibitor activity /// protein binding	extracellular region
Dr.6632.1.S1_at	si:ch211-139a5.6	si:ch211-139a5.6	113	104	136	146	124.75	proteolysis /// blood coagulation	catalytic activity /// serine-type endopeptidase activity /// endopeptidase inhibitor activity /// scavenger receptor activity /// calcium ion binding /// peptidase activity /// hydrolase activity	membrane
Dr.15108.1.S1_at	wu:fi12b10	wu:fi12b10	108	100	152	140	125	translational elongation	nucleotide binding /// translation elongation factor activity /// GTPase activity /// GTP binding	cytoplasm
Dr.6604.2.A1_a_at	zgc:77112	zgc:77112	119	121	143	117	125	---	---	---
Dr.6689.1.S1_at	similar to egg envelope glycoprotein	LOC798996	140	129	135	103	126.75	---	---	---
Dr.8153.1.S1_at	claudin g	cldng	134	140	115	118	126.75	translation /// calcium-independent cell-cell adhesion	structural constituent of ribosome /// structural molecule activity /// protein binding /// identical protein binding	intracellular /// ribosome /// plasma membrane /// tight junction /// tight junction /// membrane /// integral to membrane /// cell junction
Dr.7734.1.S1_a_at	MCM3 minichromosome maintenance deficient 3 (S. cerevisiae), like	mcm3l	120	122	126	143	127.75	DNA replication initiation	nucleotide binding /// DNA binding /// ATP binding /// nucleoside-triphosphatase activity	nucleus
Dr.841.1.A1_at	zgc:162969	zgc:162969	138	116	138	131	130.75	RNA processing	RNA binding	nucleus /// ribonucleoprotein complex
Dr.13601.2.S1_at	zgc:162349	zgc:162349	132	130	141	123	131.5	---	nucleic acid binding /// zinc ion binding	intracellular
Dr.15885.1.A1_at	zgc:103540	zgc:103540	158	124	128	128	134.5	cell cycle /// cell division	---	nucleus
Dr.13601.1.A1_at	zgc:162349	zgc:162349	145	142	129	124	135	---	nucleic acid binding /// zinc ion binding	intracellular
Dr.8207.1.S2_at	connexin 44.2	cx44.2	137	125	142	138	135.5	cell communication	---	gap junction /// connexon complex /// membrane /// integral to membrane /// cell junction
Dr.25133.6.S1_at	si:ch211-132b12.8	si:ch211-132b12.8	128	133	140	142	135.75	---	---	nucleus
Dr.26340.1.A1_at	zgc:153017	zgc:153017	148	135	149	127	139.75	---	---	---
Dr.25583.1.A1_at	hypothetical LOC100006609	LOC100006609	136	131	150	156	143.25	---	---	---
Dr.25529.3.S1_at	phosphate regulating gene with homologues to endopeptidases on the X chromosome	phex	160	157	134	129	145	proteolysis /// zinc ion transport	endopeptidase inhibitor activity /// metalloendopeptidase inhibitor activity /// peptidase activity /// metallopeptidase activity /// zinc ion binding /// hydrolase activity	membrane
Dr.16654.1.S1_at	similar to avidin	LOC567678	154	151	147	130	145.5	---	---	---
Dr.6400.1.A1_at	similar to protein associated with topoisomerase II homolog 2	LOC556271	143	143	170	139	148.75	---	---	---
Dr.4453.1.S1_at	protein phosphatase 1, regulatory (inhibitor) subunit 3B	ppp1r3b	133	175	155	136	149.75	carbohydrate metabolic process /// glycogen metabolic process	---	---
Dr.6697.1.A1_at	si:dkeyp-114g9.1	si:dkeyp-114g9.1	162	146	162	137	151.75	---	---	---
Dr.25147.1.S1_at	zona pellucida glycoprotein 3 b	zp3b	167	148	158	135	152	---	---	---
Dr.25529.2.A1_at	phosphate regulating gene with homologues to endopeptidases on the X chromosome	phex	151	136	165	157	152.25	proteolysis /// zinc ion transport	endopeptidase inhibitor activity /// metalloendopeptidase inhibitor activity /// peptidase activity /// metallopeptidase activity /// zinc ion binding /// hydrolase activity	membrane
Dr.20479.1.S1_at	zgc:158780	zgc:158780	135	138	131	209	153.25	---	---	---
Dr.15403.1.A1_at	---	---	109	150	144	212	153.75	---	---	---
Dr.8207.1.S1_at	connexin 44.2	cx44.2	146	147	167	163	155.75	cell communication	---	gap junction /// connexon complex /// membrane /// integral to membrane /// cell junction
Dr.14309.1.S1_a_at	zgc:55855	zgc:55855	165	145	163	158	157.75	---	nucleotide binding /// nucleic acid binding /// RNA binding	---
Dr.7337.1.S1_at	solute carrier family 16 (monocarboxylic acid transporters), member 3	slc16a3	155	163	179	149	161.5	transport /// organic anion transport	transporter activity /// secondary active monocarboxylate transmembrane transporter activity	integral to membrane
Dr.3806.1.S1_at	zgc:55888	zgc:55888	142	144	182	181	162.25	proteolysis	catalytic activity /// serine-type endopeptidase activity /// endopeptidase inhibitor activity /// peptidase activity /// hydrolase activity	---
Dr.23039.1.S1_at	---	---	152	155	159	187	163.25	---	---	---
Dr.24219.5.S1_at	zgc:112226	zgc:112226	198	166	161	133	164.5	proteolysis	cysteine-type endopeptidase activity /// endopeptidase inhibitor activity /// peptidase activity /// cysteine-type peptidase activity /// hydrolase activity	---
Dr.15119.2.S1_at	---	---	147	189	137	186	164.75	---	---	---
Dr.284.2.A1_a_at	orthodenticle homolog 1	otx1	144	199	151	171	166.25	regulation of transcription, DNA-dependent /// multicellular organismal development /// inner ear morphogenesis /// regulation of transcription	DNA binding /// transcription factor activity /// sequence-specific DNA binding	nucleus
Dr.12572.1.S1_at	v-mos Moloney murine sarcoma viral oncogene homolog	mos	156	165	186	159	166.5	protein amino acid phosphorylation	nucleotide binding /// protein kinase activity /// protein serine/threonine kinase activity /// ATP binding /// kinase activity /// transferase activity	---
Dr.15043.1.S1_at	si:ch211-239e6.4	si:ch211-239e6.4	187	169	146	164	166.5	---	---	---
Dr.16612.1.S1_at	si:ch211-14a17.6	si:ch211-14a17.6	153	153	183	178	166.75	---	---	---
Dr.7149.1.S1_at	zgc:56161	zgc:56161	178	154	153	183	167	---	nucleotide binding /// DNA binding /// helicase activity /// ATP binding /// hydrolase activity /// nucleoside-triphosphatase activity	nucleus
Dr.16634.1.A1_at	---	---	168	158	169	180	168.75	---	---	---
Dr.8153.3.A1_at	phosphate regulating gene with homologues to endopeptidases on the X chromosome	phex	157	171	176	172	169	proteolysis /// zinc ion transport	endopeptidase inhibitor activity /// metalloendopeptidase inhibitor activity /// peptidase activity /// metallopeptidase activity /// zinc ion binding /// hydrolase activity	membrane
Dr.13653.1.A1_at	zgc:158856	zgc:158856	174	159	194	151	169.5	---	---	---
Dr.12654.1.S1_at	ELOVL family member 6, elongation of long chain fatty acids like /// similar to elongation of very long chain fatty acids-like 6-like	elovl6l /// LOC100150288	179	173	184	150	171.5	---	---	integral to membrane
Dr.9054.1.A1_at	wu:fi30e01	wu:fi30e01	163	149	178	196	171.5	---	---	---
Dr.12337.1.S1_at	zgc:55413	zgc:55413	181	180	174	160	173.75	protein modification process	zinc ion binding /// palmitoyl-(protein) hydrolase activity	intracellular
Dr.13728.1.A1_at	si:ch211-51n14.2	si:ch211-51n14.2	161	201	145	188	173.75	protein amino acid glycosylation	sialyltransferase activity /// transferase activity /// transferase activity, transferring glycosyl groups	Golgi apparatus /// membrane /// integral to membrane /// integral to Golgi membrane
Dr.17198.1.A1_at	zgc:113447	zgc:113447	210	176	168	148	175.5	---	---	---
Dr.23436.1.S1_at	tubulin, alpha 4 like	tuba4l	169	162	204	170	176.25	microtubule-based process /// microtubule-based movement /// protein polymerization	nucleotide binding /// GTPase activity /// structural molecule activity /// GTP binding	microtubule /// protein complex
Dr.7010.1.S1_at	zgc:55879	zgc:55879	173	178	180	174	176.25	---	---	integral to membrane
Dr.15753.1.A1_at	---	---	129	227	154	200	177.5	---	---	---
Dr.5925.1.A1_at	wu:fi04f09	wu:fi04f09	177	164	198	179	179.5	---	---	---
Dr.19450.1.S1_at	zgc:55983	zgc:55983	212	196	164	147	179.75	zinc ion transport	zinc ion binding /// metal ion binding	---
Dr.20935.1.S1_at	myosin regulatory light chain interacting protein	mylip	189	186	190	154	179.75	zinc ion transport /// gastrulation	binding /// protein binding /// zinc ion binding /// ligase activity /// metal ion binding	cytoplasm /// cytoplasm /// cytoskeleton
Dr.7285.1.A1_at	similar to AMPA receptor binding protein	CH73-250D21.1	185	191	181	169	181.5	---	receptor activity /// protein binding	---
Dr.13606.1.A1_at	sorting nexin 10a	snx10a	186	188	192	161	181.75	cell communication	protein binding /// phosphoinositide binding	---
Dr.20468.1.A1_at	zgc:162879	zgc:162879	171	190	206	162	182.25	calcium ion transport /// small GTPase mediated signal transduction /// protein transport	nucleotide binding /// calcium channel activity /// calcium ion binding /// GTP binding /// calcium channel inhibitor activity	cytoplasm
Dr.7003.2.S1_at	bone morphogenetic protein 15	bmp15	159	179	202	191	182.75	oocyte maturation /// oocyte maturation	growth factor activity	extracellular region
Dr.14499.1.S1_at	globoside alpha-1,3-N-acetylgalactosaminyltransferase 1, like 1	gbgt1l1	199	226	156	152	183.25	carbohydrate metabolic process	transferase activity, transferring hexosyl groups	membrane
Dr.614.1.S2_at	Orb/CPEB-related RNA-binding protein	zorba	193	185	200	155	183.25	mRNA processing /// regulation of translation	nucleotide binding /// nucleic acid binding /// RNA binding /// zinc ion binding	intracellular /// cytoplasm
Dr.716.1.A1_at	hypothetical protein LOC100150536	LOC100150536	180	192	166	195	183.25	cell cycle	---	nucleus /// mitochondrion /// Golgi apparatus /// plasma membrane /// membrane
Dr.16832.2.S1_at	fatty acid amide hydrolase 2b	faah2b	172	168	195	215	187.5	---	hydrolase activity /// carbon-nitrogen ligase activity, with glutamine as amido-N-donor	membrane /// integral to membrane
Dr.4561.1.S1_at	very low density lipoprotein receptor	vldlr	191	182	189	190	188	---	---	---
Dr.5112.1.S1_at	SRY-box containing gene 11b	sox11b	207	177	209	165	189.5	regulation of transcription, DNA-dependent	DNA binding	---
Dr.9953.1.S1_at	sb:cb98	sb:cb98	176	197	212	177	190.5	---	---	---
Dr.9080.1.A1_at	wu:fi43g04	wu:fi43g04	202	204	199	166	192.75	---	---	---
Dr.13244.1.A1_at	zgc:152987	zgc:152987	205	193	210	167	193.75	---	---	---
Dr.7743.1.S2_at	forkhead box H1	foxh1	175	181	208	211	193.75	blood vessel development /// transcription /// transcription termination /// regulation of transcription, DNA-dependent /// determination of left/right symmetry /// specification of organ position /// negative regulation of transcription /// negative regulation of transcription /// floor plate formation /// transcription antitermination /// embryonic heart tube development /// cell migration invo…	DNA binding /// transcription factor activity /// transcription regulator activity /// transcription regulator activity /// sequence-specific DNA binding /// sequence-specific DNA binding	nucleus /// nucleus
Dr.4410.1.A1_x_at	zgc:114123	zgc:114123	196	195	172	213	194	---	---	---
Dr.16716.1.S1_at	dynein light chain 2, like	dnl2l	211	167	191	208	194.25	microtubule-based process	microtubule motor activity	microtubule associated complex
Dr.11530.1.A1_at	zgc:152863	zgc:152863	164	200	203	223	197.5	---	---	---
Dr.25529.1.S1_at	phosphate regulating gene with homologues to endopeptidases on the X chromosome	phex	195	172	219	218	201	proteolysis /// zinc ion transport	endopeptidase inhibitor activity /// metalloendopeptidase inhibitor activity /// peptidase activity /// metallopeptidase activity /// zinc ion binding /// hydrolase activity	membrane
Dr.10724.1.S1_at	eomesodermin homolog a	eomesa	233	160	217	197	201.75	endoderm formation /// endoderm formation /// regulation of transcription, DNA-dependent /// cell migration involved in gastrulation /// regulation of transcription /// regulation of transcription /// determination of dorsal identity	DNA binding /// DNA binding /// transcription factor activity /// protein binding /// transcription activator activity	nucleus /// nucleus /// cytoplasm
Dr.15064.1.A1_at	hypothetical LOC566247	LOC566247	280	183	160	189	203	---	---	---
Dr.7322.1.A1_at	splA/ryanodine receptor domain and SOCS box containing 1	spsb1	208	203	220	184	203.75	intracellular signaling cascade	---	---
Dr.17251.1.A1_at	hypothetical LOC563037	LOC563037	235	206	173	203	204.25	proteolysis	catalytic activity /// serine-type endopeptidase activity /// scavenger receptor activity /// peptidase activity /// hydrolase activity	membrane /// integral to membrane
Dr.13992.1.A1_at	hypothetical protein LOC100150930 /// zgc:171776	LOC100150930 /// zgc:171776	272	194	262	90	204.5	---	sugar binding	membrane
Dr.7657.1.A1_at	ST3 beta-galactoside alpha-2,3-sialyltransferase 2, like	st3gal2l	232	161	193	232	204.5	protein amino acid glycosylation	beta-galactoside alpha-2,3-sialyltransferase activity /// sialyltransferase activity /// transferase activity /// transferase activity, transferring glycosyl groups	Golgi apparatus /// membrane /// integral to membrane /// integral to Golgi membrane
Dr.6109.1.A1_at	zgc:66432	zgc:66432	219	216	205	182	205.5	---	---	---
Dr.6337.1.S1_at	cytochrome P450, subfamily XIA, polypeptide 1	cyp11a1	214	220	218	173	206.25	C21-steroid hormone biosynthetic process /// heme biosynthetic process /// iron ion transport /// cellular iron ion homeostasis /// positive regulation of microtubule polymerization /// oxidation reduction	monooxygenase activity /// iron ion binding /// cholesterol monooxygenase (side-chain-cleaving) activity /// cholesterol monooxygenase (side-chain-cleaving) activity /// electron carrier activity /// oxidoreductase activity /// heme binding /// metal ion binding	mitochondrion
Dr.13590.1.S1_at	im:7158796	im:7158796	230	213	227	168	209.5	---	---	---
Dr.3466.1.A1_at	zgc:77292	zgc:77292	224	214	207	193	209.5	metabolic process	calcium ion binding /// acyltransferase activity	---
Dr.5112.1.S2_at	SRY-box containing gene 11b	sox11b	209	223	215	192	209.75	regulation of transcription, DNA-dependent	DNA binding	---
Dr.7003.1.A1_at	bone morphogenetic protein 15	bmp15	183	174	243	244	211	oocyte maturation /// oocyte maturation	growth factor activity	extracellular region
Dr.19931.1.S1_at	tryptophan hydroxylase 1 (tryptophan 5-monooxygenase) a	tph1a	206	198	234	216	213.5	proteolysis /// metabolic process /// aromatic amino acid family metabolic process /// serotonin biosynthetic process	cysteine-type endopeptidase activity /// monooxygenase activity /// tryptophan 5-monooxygenase activity /// iron ion binding /// amino acid binding	---
Dr.24663.1.S1_at	zgc:56565	zgc:56565	231	221	232	185	217.25	---	---	---
Dr.25526.1.S1_at	sal-like 4 (Drosophila)	sall4	201	209	185	274	217.25	embryonic pectoral fin morphogenesis /// positive regulation of fibroblast growth factor receptor signaling pathway	nucleic acid binding /// zinc ion binding	intracellular
Dr.9494.1.A1_at	wu:fj82b07	wu:fj82b07	182	184	175	330	217.75	intracellular signaling cascade	---	---
Dr.2155.1.S1_at	polo-like kinase 3 (Drosophila)	plk3	222	229	201	221	218.25	protein amino acid phosphorylation	nucleotide binding /// protein kinase activity /// protein serine/threonine kinase activity /// protein binding /// ATP binding /// kinase activity /// transferase activity	---
Dr.7332.1.A1_at	hypothetical LOC560699	CH211-214C7.4	200	208	235	230	218.25	---	---	---
Dr.9471.1.A1_at	caprin family member 2	caprin2	192	202	214	265	218.25	regulation of cell growth	---	cytoplasm
Dr.18483.1.S1_at	---	---	166	231	229	249	218.75	---	---	---
Dr.20582.1.S1_at	RNA binding protein with multiple splicing 2 /// Orb/CPEB-related RNA-binding protein	rbpms2 /// zorba	221	217	226	217	220.25	mRNA processing /// regulation of translation	nucleotide binding /// nucleic acid binding /// RNA binding	cytoplasm
Dr.5094.3.A1_at	---	---	238	256	187	204	221.25	---	---	---
Dr.10548.1.S1_at	SRY-box containing gene 19b	sox19b	204	210	247	231	223	transcription /// transcription termination /// regulation of transcription, DNA-dependent /// multicellular organismal development /// transcription antitermination /// positive regulation of transcription factor activity	DNA binding /// transcription factor activity	chromatin /// nucleus /// transcription factor complex
Dr.7744.2.S1_a_at	zgc:153952	zgc:153952	223	233	213	224	223.25	protein amino acid phosphorylation	protein kinase activity /// protein serine/threonine kinase activity /// ATP binding	---
Dr.17068.1.A1_at	zgc:66479	zgc:66479	229	218	211	237	223.75	---	---	---
Dr.5623.1.S1_at	zgc:55345	zgc:55345	247	222	231	198	224.5	lipid metabolic process /// lipid catabolic process	catalytic activity /// lipoprotein lipase activity /// hydrolase activity	---
Dr.16832.1.A1_at	fatty acid amide hydrolase 2b	faah2b	170	215	233	293	227.75	---	hydrolase activity /// carbon-nitrogen ligase activity, with glutamine as amido-N-donor	membrane /// integral to membrane
Dr.9737.1.S1_at	serine hydroxymethyltransferase 1 (soluble) /// wu:fd16e03	shmt1 /// wu:fd16e03	240	239	223	210	228	glycine metabolic process /// L-serine metabolic process /// one-carbon compound metabolic process	catalytic activity /// glycine hydroxymethyltransferase activity /// glycine hydroxymethyltransferase activity /// glycine hydroxymethyltransferase activity /// methyltransferase activity /// transferase activity /// pyridoxal phosphate binding	nucleus /// cytoplasm /// cytosol
Dr.9174.1.S1_at	zgc:55673	zgc:55673	248	224	238	214	231	---	---	---
Dr.2494.1.A1_at	zgc:101663	zgc:101663	243	272	171	239	231.25	carbohydrate metabolic process	DNA binding /// alpha-1,3-mannosylglycoprotein 4-beta-N-acetylglucosaminyltransferase activity /// transferase activity /// transferase activity, transferring glycosyl groups /// transferase activity, transferring hexosyl groups /// metal ion binding	Golgi membrane /// Golgi apparatus /// membrane /// integral to membrane
Dr.6652.1.S2_at	scavenger receptor class B, member 1	scarb1	234	247	222	226	232.25	cell adhesion	receptor activity	lysosome /// membrane
Dr.20019.1.S1_at	Thy-1 cell surface antigen	thy1	249	228	257	201	233.75	---	---	---
Dr.20582.1.S2_at	RNA binding protein with multiple splicing 2 /// Orb/CPEB-related RNA-binding protein	rbpms2 /// zorba	213	248	254	222	234.25	mRNA processing /// regulation of translation	nucleotide binding /// nucleic acid binding /// RNA binding	cytoplasm
Dr.25952.1.A1_s_at	very low density lipoprotein receptor	vldlr	188	249	225	275	234.25	---	---	---
Dr.15820.1.S1_at	similar to Cystatin-F precursor (Leukocystatin) (Cystatin-7) (Cystatin-like metastasis-associated protein) (CMAP)	LOC792416	190	170	309	269	234.5	---	---	---
Dr.13745.3.A1_x_at	hypothetical LOC100003370	LOC100003370	242	304	197	199	235.5	---	---	---
Dr.25140.7.A1_a_at	tumor-associated calcium signal transducer /// zgc:110304	tacstd /// zgc:110304	239	238	259	206	235.5	---	---	plasma membrane /// perinuclear region of cytoplasm
Dr.24984.1.S1_at	hydroxy-delta-5-steroid dehydrogenase, 3 beta- and steroid delta-isomerase 1	hsd3b1	225	207	258	255	236.25	steroid biosynthetic process /// steroid biosynthetic process /// metabolic process /// oxidation reduction	catalytic activity /// 3-beta-hydroxy-delta5-steroid dehydrogenase activity /// binding /// oxidoreductase activity /// isomerase activity	---
Dr.11137.1.A1_at	phosphorylase, glycogen; liver (Hers disease, glycogen storage disease type VI)	pygl	237	219	253	245	238.5	carbohydrate metabolic process	phosphorylase activity /// transferase activity /// transferase activity, transferring glycosyl groups /// pyridoxal phosphate binding	---
Dr.15967.1.A1_at	tryptophan hydroxylase 1 (tryptophan 5-monooxygenase) a	tph1a	227	295	177	267	241.5	proteolysis /// metabolic process /// aromatic amino acid family metabolic process /// serotonin biosynthetic process	cysteine-type endopeptidase activity /// monooxygenase activity /// tryptophan 5-monooxygenase activity /// iron ion binding /// amino acid binding	---
DrAffx.2.16.S1_at	phorbol-12-myristate-13-acetate-induced protein 1	pmaip1	313	243	216	202	243.5	positive regulation of apoptosis /// positive regulation of caspase activity	---	---
Dr.7313.2.S1_at	zgc:73340	zgc:73340	281	258	251	194	246	metabolic process	methyltransferase activity	---
Dr.11422.2.S1_at	MCM6 minichromosome maintenance deficient 6, like	mcm6l	258	211	275	246	247.5	DNA replication initiation	nucleotide binding /// DNA binding /// ATP binding	nucleus
Dr.6652.1.S1_at	scavenger receptor class B, member 1	scarb1	241	253	256	241	247.75	cell adhesion	receptor activity	lysosome /// membrane
Dr.18358.1.S1_at	zgc:152977 /// zgc:63504	zgc:152977 /// zgc:63504	228	241	260	266	248.75	small GTPase mediated signal transduction /// myoblast fusion	nucleotide binding /// calcium ion binding /// GTP binding	intracellular /// membrane /// integral to membrane
Dr.19274.1.S1_at	DEAD/H (Asp-Glu-Ala-Asp/His) box polypeptide 19 (DBP5 homolog, yeast)	ddx19	264	252	245	234	248.75	---	nucleic acid binding /// helicase activity /// ATP binding /// ATP-dependent helicase activity /// hydrolase activity	---
Dr.14810.1.A1_at	zgc:103560	zgc:103560	257	237	266	236	249	---	---	---
Dr.9044.1.A1_at	myosin, heavy polypeptide 9, non-muscle	myh9	197	322	188	290	249.25	signal transduction	nucleotide binding /// motor activity /// actin binding /// protein binding /// ATP binding /// actin filament binding	intracellular /// myosin complex
Dr.7330.1.A1_at	similar to CUB domain-containing protein 1	LOC560859	292	251	221	243	251.75	---	---	---
Dr.4565.1.A1_at	hypothetical protein LOC100001369 /// zgc:162945	CH211-107O10.2 /// zgc:162945	262	260	264	227	253.25	---	---	---
Dr.16826.1.A1_at	si:ch211-119o8.6	si:ch211-119o8.6	256	235	255	268	253.5	zinc ion transport	nucleic acid binding /// protein binding /// zinc ion binding /// metal ion binding	intracellular
Dr.12337.2.A1_a_at	zgc:55413 /// zgc:77118	zgc:55413 /// zgc:77118	203	212	353	248	254	protein modification process	zinc ion binding /// palmitoyl-(protein) hydrolase activity	intracellular
Dr.20120.1.S1_at	zgc:92313	zgc:92313	217	291	237	273	254.5	proteolysis	catalytic activity /// serine-type endopeptidase activity /// endopeptidase inhibitor activity /// peptidase activity /// hydrolase activity	---
Dr.2175.1.A1_at	zgc:193933	zgc:193933	263	244	294	220	255.25	regulation of transcription, DNA-dependent /// regulation of transcription	DNA binding /// transcription factor activity /// sequence-specific DNA binding	nucleus
Dr.26518.1.A1_x_at	tumor-associated calcium signal transducer /// zgc:110304	tacstd /// zgc:110304	255	285	278	205	255.75	---	---	plasma membrane /// perinuclear region of cytoplasm
Dr.18575.1.S1_a_at	chromobox homolog 2 (Drosophila Pc class)	cbx2	291	245	241	251	257	chromatin assembly or disassembly	chromatin binding	chromatin /// nucleus
Dr.3582.1.A1_at	zgc:174906	zgc:174906	260	267	269	233	257.25	signal transduction /// regulation of apoptosis	protein binding	intracellular
Dr.6570.1.S1_at	Cbp/p300-interacting transactivator, with Glu/Asp-rich carboxy-terminal domain, 3	cited3	265	271	236	262	258.5	regulation of transcription	transcription regulator activity	nucleus
Dr.17503.1.A1_at	Zgc:174908	zgc:174908	254	278	248	261	260.25	---	catalytic activity	---
Dr.23385.1.A1_at	phorbol-12-myristate-13-acetate-induced protein 1	pmaip1	251	242	302	247	260.5	positive regulation of apoptosis /// positive regulation of caspase activity	---	---
Dr.1222.1.A1_at	---	---	277	255	272	240	261	---	---	---
Dr.15119.1.A1_at	---	---	253	234	282	281	262.5	---	---	---
Dr.2142.1.S1_at	mical-like 2	micall2	259	259	276	260	263.5	zinc ion transport	zinc ion binding /// metal ion binding	---
Dr.9000.1.S1_at	hydroxysteroid (17-beta) dehydrogenase 12a	hsd17b12a	283	266	279	229	264.25	steroid biosynthetic process /// metabolic process /// lipid biosynthetic process /// oxidation reduction	catalytic activity /// estradiol 17-beta-dehydrogenase activity /// binding /// oxidoreductase activity	endoplasmic reticulum /// endoplasmic reticulum membrane /// membrane /// integral to membrane
Dr.14839.1.S1_at	zgc:113293	zgc:113293	271	268	281	238	264.5	---	---	---
Dr.4410.1.A1_a_at	zgc:114123	zgc:114123	236	225	249	355	266.25	---	---	---
Dr.1012.1.A1_at	retinol dehydrogenase 10	rdh10	325	275	261	219	270	metabolic process /// oxidation reduction	catalytic activity /// binding /// oxidoreductase activity	endoplasmic reticulum /// endoplasmic reticulum membrane /// microsome /// membrane /// integral to membrane
Dr.284.1.S1_a_at	orthodenticle homolog 1	otx1	284	246	148	407	271.25	regulation of transcription, DNA-dependent /// multicellular organismal development /// inner ear morphogenesis /// regulation of transcription	DNA binding /// transcription factor activity /// sequence-specific DNA binding	nucleus
Dr.14746.1.A1_at	snail homolog 3	snai3	273	311	246	258	272	---	nucleic acid binding /// zinc ion binding	intracellular
Dr.13743.2.A1_a_at	similar to alveolin	LOC797085	266	284	284	259	273.25	proteolysis	metallopeptidase activity /// zinc ion binding	---
Dr.6325.1.A1_at	similar to FH2 domain containing 1	LOC569206	290	274	228	303	273.75	---	---	---
Dr.12480.1.S1_at	im:6902407	im:6902407	308	281	290	228	276.75	---	---	---
Dr.18507.1.S1_at	zgc:171747	zgc:171747	299	341	244	225	277.25	---	---	---
Dr.17478.1.A1_at	nucleoplasmin 2	npm2	252	286	323	253	278.5	---	nucleic acid binding	nucleus
Dr.17348.1.A1_at	zgc:163014	zgc:163014	250	283	296	292	280.25	---	---	---
Dr.15881.1.S1_at	retinol binding protein 1b, cellular	rbp1b	307	317	230	280	283.5	transport	transporter activity /// binding /// lipid binding	---
Dr.7982.1.S1_at	tumor necrosis factor, alpha-induced protein 8	tnfaip8	275	261	316	289	285.25	---	---	---
Dr.13663.1.A1_at	zgc:112399	zgc:112399	431	343	196	175	286.25	zinc ion transport	nucleic acid binding /// zinc ion binding /// metal ion binding	intracellular /// nucleus
Dr.5555.1.S1_at	cyclin A1	ccna1	294	292	307	254	286.75	cell cycle /// cell division	---	nucleus
Dr.2313.1.S1_at	zgc:56067	zgc:56067	261	290	310	294	288.75	---	nucleotide binding /// nucleic acid binding /// RNA binding /// nuclease activity /// exonuclease activity /// poly(A)-specific ribonuclease activity /// hydrolase activity /// metal ion binding	nucleus /// cytoplasm
Dr.17319.1.A1_at	zgc:152968	zgc:152968	345	307	242	263	289.25	---	nucleic acid binding /// exonuclease activity /// zinc ion binding	intracellular
Dr.2215.1.A1_at	zgc:112971	zgc:112971	220	230	271	436	289.25	---	---	---
Dr.11422.1.A1_at	MCM6 minichromosome maintenance deficient 6, like	mcm6l	289	305	297	271	290.5	DNA replication initiation	nucleotide binding /// DNA binding /// ATP binding	nucleus
Dr.9988.1.A1_at	wu:fd44f11	wu:fd44f11	295	314	303	250	290.5	---	---	---
Dr.17356.1.S1_at	similar to kelch domain containing 3	LOC794025	302	205	288	369	291	---	---	---
Dr.26371.1.A1_at	zgc:92313	zgc:92313	293	312	263	299	291.75	proteolysis	catalytic activity /// serine-type endopeptidase activity /// endopeptidase inhibitor activity /// peptidase activity /// hydrolase activity	---
Dr.11243.1.A1_at	similar to Protein FAM101B	LOC561585	320	303	265	283	292.75	phosphate metabolic process	magnesium ion binding /// inorganic diphosphatase activity	cytoplasm
Dr.15920.1.A1_at	hypothetical LOC100006312	LOC100006312	150	334	268	423	293.75	---	---	---
Dr.7310.1.S1_at	cyclin B2	ccnb2	323	302	308	242	293.75	cell cycle /// cell division	---	nucleus
Dr.13745.2.A1_x_at	hypothetical LOC100003370	LOC100003370	346	401	224	207	294.5	---	---	---
Dr.10741.1.S1_at	purinergic receptor P2X, ligand-gated ion channel, 4a	p2rx4a	317	280	286	297	295	transport /// ion transport /// cation transport	receptor activity /// ATP-gated cation channel activity /// ion channel activity /// ATP binding	membrane /// integral to membrane
Dr.7313.1.A1_at	zgc:73340	zgc:73340	270	306	326	278	295	metabolic process	methyltransferase activity	---
Dr.7744.2.S1_at	zgc:153952	zgc:153952	276	270	312	325	295.75	protein amino acid phosphorylation	protein kinase activity /// protein serine/threonine kinase activity /// ATP binding	---
Dr.7744.1.S1_at	zgc:153952	zgc:153952	300	323	287	276	296.5	protein amino acid phosphorylation	protein kinase activity /// protein serine/threonine kinase activity /// ATP binding	---
Dr.25684.1.S1_at	homeodomain leucine zipper gene	homez	339	279	239	332	297.25	regulation of transcription, DNA-dependent /// regulation of transcription	DNA binding /// DNA binding /// transcription factor activity /// sequence-specific DNA binding	nucleus /// nucleus
Dr.17291.1.A1_at	hypothetical LOC555985	LOC555985	326	296	304	264	297.5	---	---	---
Dr.8196.1.S1_at	atonal homolog 2a	atoh2a	267	187	344	403	300.25	transcription /// transcription termination /// regulation of transcription, DNA-dependent /// multicellular organismal development /// nervous system development /// cell differentiation /// transcription antitermination /// regulation of transcription /// positive regulation of neurogenesis	DNA binding /// transcription regulator activity	nucleus
Dr.15261.2.A1_at	cytoplasmic polyadenylation element binding protein 4	cpeb4	372	232	292	306	300.5	---	nucleotide binding /// nucleic acid binding /// RNA binding	---
Dr.103.1.S1_at	id:ibd5122	id:ibd5122	285	294	343	285	301.75	---	---	---
Dr.18435.1.A1_at	zona pellucida glycoprotein 2, like 2	zp2l2	296	298	289	326	302.25	---	---	---
Dr.10562.1.A1_at	olfactomedin 2	olfm2	333	236	283	365	304.25	neural crest cell development	---	membrane
Dr.7672.1.S1_at	hypermethylated in cancer 1 like /// similar to Hypermethylated in cancer 1 like	hic1l /// LOC792473	279	257	305	382	305.75	zinc ion transport	nucleic acid binding /// protein binding /// zinc ion binding /// metal ion binding	intracellular /// nucleus
Dr.25009.1.S1_a_at	vitellogenin 1	vtg1	373	240	273	340	306.5	lipid transport /// G-protein coupled receptor protein signaling pathway /// blood coagulation /// response to estradiol stimulus /// response to chemical stimulus /// response to estrogen stimulus	lipid transporter activity /// thrombin receptor activity	integral to membrane
Dr.18454.1.A1_at	F-box protein 30	fbxo30	305	277	295	350	306.75	---	zinc ion binding	---
Dr.16713.1.S1_at	galactosylceramidase b	galcb	347	336	293	252	307	carbohydrate metabolic process /// galactosylceramide catabolic process	catalytic activity /// galactosylceramidase activity /// cation binding	---
Dr.17423.1.A1_a_at	---	---	343	308	321	257	307.25	---	---	---
Dr.7692.1.A1_at	occludin /// zgc:113992	ocln /// zgc:113992	306	318	340	272	309	---	structural molecule activity	tight junction /// membrane /// integral to membrane
Dr.20610.1.S1_at	claudin 7	cldn7	297	328	345	270	310	---	structural molecule activity	plasma membrane /// tight junction /// membrane /// integral to membrane /// cell junction
Dr.6975.1.A1_at	zgc:66107	zgc:66107	312	288	339	308	311.75	RNA processing	RNA binding	nucleus /// ribonucleoprotein complex
Dr.13625.1.A1_at	siaz-interacting nuclear protein /// zgc:136513	sinup /// zgc:136513	268	354	328	298	312	neural plate development	---	nucleus /// nucleus
Dr.29.1.S1_at	cyclin E	ccne	314	321	324	295	313.5	cell cycle /// cell division	kinase activity	nucleus
Dr.16809.1.S1_at	si:dkey-8l13.1	si:dkey-8l13.1	322	319	313	302	314	---	---	---
Dr.6570.1.S2_at	Cbp/p300-interacting transactivator, with Glu/Asp-rich carboxy-terminal domain, 3	cited3	310	315	357	277	314.75	regulation of transcription	transcription regulator activity	nucleus
Dr.850.1.A1_at	similar to novel zinc finger protein /// similar to novel zinc finger protein /// similar to novel zinc finger protein /// si:dkeyp-2e4.2	DKEYP-2E4.2 /// LOC100148177 /// LOC100148684 /// si:dkeyp-2e4.2	282	309	335	344	317.5	---	nucleic acid binding /// zinc ion binding	intracellular
Dr.13604.1.S1_at	glycogenin 1	gyg1	351	310	356	256	318.25	carbohydrate biosynthetic process	transferase activity, transferring hexosyl groups	---
Dr.6767.1.A1_at	---	---	330	299	327	317	318.25	---	---	---
Dr.14004.1.S1_at	zgc:55452	zgc:55452	311	325	362	279	319.25	post-translational protein modification /// regulation of protein metabolic process	ligase activity /// small conjugating protein ligase activity	---
Dr.8947.2.S1_at	similar to thrombospondin (162.1 kD) (5I321) /// zgc:153795	LOC562432 /// zgc:153795	303	330	331	313	319.25	---	serine-type endopeptidase inhibitor activity	---
Dr.11532.1.S1_at	F-box protein 32	fbxo32	269	263	349	400	320.25	---	---	---
Dr.1741.1.A1_at	similar to zinc finger protein 111	LOC568537	319	289	325	353	321.5	---	---	---
Dr.25405.1.A1_at	SRY-box containing gene 19b	sox19b	315	333	363	288	324.75	transcription /// transcription termination /// regulation of transcription, DNA-dependent /// multicellular organismal development /// transcription antitermination /// positive regulation of transcription factor activity	DNA binding /// transcription factor activity	chromatin /// nucleus /// transcription factor complex
Dr.11895.1.A1_at	zgc:152887	zgc:152887	336	346	318	300	325	lipid metabolic process /// fatty acid metabolic process /// metabolic process	catalytic activity /// ligase activity	mitochondrion
Dr.8280.1.S2_at	decapentaplegic and Vg-related 1, RNA binding protein	dvr1rbp	304	352	360	286	325.5	regulation of translation	nucleotide binding /// nucleic acid binding /// RNA binding	nucleus /// cytoplasm
Dr.8682.1.S1_at	RNA binding motif protein 4.1	rbm4.1	374	297	317	314	325.5	zinc ion transport	nucleotide binding /// nucleic acid binding /// RNA binding /// zinc ion binding /// metal ion binding	nucleus
Dr.13273.1.S1_at	zgc:86635	zgc:86635	287	331	372	316	326.5	regulation of transcription, DNA-dependent /// small GTPase mediated signal transduction /// protein transport	nucleotide binding /// ATP binding /// GTP binding /// transcription factor binding	intracellular
Dr.24217.1.S1_at	zgc:55584	zgc:55584	309	300	381	320	327.5	regulation of transcription, DNA-dependent /// zinc ion transport	nucleic acid binding /// DNA binding /// zinc ion binding /// metal ion binding	cytoplasm
Dr.19053.1.S1_at	zgc:171747	zgc:171747	324	273	341	375	328.25	---	---	---
Dr.17492.1.A1_at	---	---	358	250	350	357	328.75	---	---	---
Dr.11420.1.S1_at	BAI1-associated protein 2-like 1a	baiap2l1a	298	383	330	310	330.25	signal transduction /// nervous system development /// filopodium formation	receptor activity /// kinase activity	---
Dr.5428.1.S1_at	inhibitor of DNA binding 2, dominant negative helix-loop-helix protein, a	id2a	331	316	380	305	333	regulation of transcription	transcription regulator activity	nucleus
Dr.20896.1.S1_at	solute carrier family 2 (facilitated glucose transporter), member 15b	slc2a15b	288	301	298	447	333.5	transport /// dicarboxylic acid transport /// transmembrane transport	transporter activity /// sodium:dicarboxylate symporter activity /// substrate-specific transmembrane transporter activity	membrane /// integral to membrane
Dr.6236.1.A1_at	wu:fd16d01	wu:fd16d01	328	339	366	301	333.5	---	---	---
Dr.13440.1.S1_at	asparagine-linked glycosylation 1 homolog (yeast, beta-1,4-mannosyltransferase)	alg1	340	366	300	333	334.75	biosynthetic process	DNA binding /// transferase activity /// transferase activity, transferring glycosyl groups	---
Dr.24978.1.S1_at	CCR4-NOT transcription complex, subunit 6	cnot6	329	326	367	322	336	---	protein binding	---
Dr.7896.1.A1_at	---	---	365	337	274	368	336	---	---	---
Dr.5926.1.A1_at	zgc:152968	zgc:152968	371	355	270	349	336.25	---	nucleic acid binding /// exonuclease activity /// zinc ion binding	intracellular
Dr.3727.1.S1_a_at	axin 2 (conductin, axil)	axin2	338	320	299	392	337.25	multicellular organismal development /// Wnt receptor signaling pathway	signal transducer activity	intracellular /// cytoplasm
Dr.8286.1.S1_at	lymphocyte enhancer binding factor 1	lef1	350	287	394	341	343	neural crest cell migration /// regulation of transcription, DNA-dependent /// Wnt receptor signaling pathway /// hypothalamus development	DNA binding /// DNA binding /// DNA bending activity	---
Dr.16053.1.S1_at	zgc:175091	zgc:175091	318	363	385	318	346	---	---	---
Dr.18807.1.S1_at	BCL2-related ovarian killer b	bokb	348	361	383	307	349.75	apoptosis /// regulation of apoptosis /// positive regulation of apoptosis	---	---
Dr.2174.1.A1_at	occludin b	oclnb	366	369	387	296	354.5	---	structural molecule activity	tight junction /// membrane /// integral to membrane
Dr.8752.2.A1_at	zgc:77294	zgc:77294	332	429	320	337	354.5	---	---	---
Dr.13727.1.S1_at	similar to zinc finger protein 14 (KOX 6)	LOC100150909	390	332	365	334	355.25	---	---	---
Dr.15998.1.A1_at	sb:cb1095	sb:cb1095	368	349	378	327	355.5	---	---	---
Dr.18466.1.A1_at	F-box protein 16 /// F-box protein 16	CH211-239I23.2 /// fbxo16	370	381	352	319	355.5	---	---	---
Dr.17427.1.A1_at	similar to integrator complex subunit 5	LOC564642	342	344	358	379	355.75	---	---	---
Dr.842.1.A1_at	wu:fa55b05	wu:fa55b05	355	324	359	389	356.75	---	---	---
Dr.25187.3.S1_at	si:dkey-42i9.4	si:dkey-42i9.4	321	338	429	343	357.75	---	---	---
Dr.917.1.S1_at	glyceraldehyde-3-phosphate dehydrogenase	gapdh	385	347	402	304	359.5	glucose metabolic process /// glycolysis /// metabolic process /// oxidation reduction	catalytic activity /// glyceraldehyde-3-phosphate dehydrogenase (phosphorylating) activity /// binding /// glyceraldehyde-3-phosphate dehydrogenase activity /// oxidoreductase activity /// NAD binding	cytoplasm
Dr.12608.1.S1_at	LAG1 homolog, ceramide synthase 2 (S. cerevisiae)	lass2	432	293	361	354	360	regulation of transcription, DNA-dependent /// regulation of transcription	DNA binding /// transcription factor activity /// sequence-specific DNA binding	nucleus /// membrane /// integral to membrane
Dr.15101.2.S1_at	DiGeorge syndrome critical region gene 8	dgcr8	245	264	250	696	363.75	---	RNA binding /// double-stranded RNA binding /// protein binding	intracellular
Dr.7250.1.A1_at	zgc:110239	zgc:110239	367	351	416	321	363.75	proteolysis	cysteine-type endopeptidase activity /// endopeptidase inhibitor activity /// peptidase activity /// cysteine-type peptidase activity /// hydrolase activity	---
Dr.6157.1.S1_at	si:ch73-13b6.3	si:ch73-13b6.3	395	415	364	284	364.5	---	---	---
Dr.17340.1.S1_at	histamine N-methyltransferase	hnmt	402	358	314	386	365	---	methyltransferase activity /// transferase activity /// histamine N-methyltransferase activity	cytoplasm
Dr.25051.1.S1_at	lamin B1	lmnb1	375	371	379	338	365.75	---	structural molecule activity	intermediate filament
Dr.25706.2.S1_a_at	WEE1 homolog 2 (S. pombe)	wee2	360	397	368	346	367.75	protein amino acid phosphorylation	nucleotide binding /// protein kinase activity /// protein serine/threonine kinase activity /// ATP binding /// kinase activity /// transferase activity	---
Dr.12054.1.A1_at	wu:fj22e11	wu:fj22e11	381	362	403	328	368.5	---	---	---
Dr.16552.1.S1_at	hypothetical LOC558158	LOC558158	429	350	369	331	369.75	protein folding	heat shock protein binding /// unfolded protein binding	---
Dr.20232.1.A1_at	zgc:92222	zgc:92222	274	409	337	459	369.75	transport	transporter activity	membrane /// integral to membrane
Dr.96.1.A1_at	similar to complement protein component C7-1	LOC570832	218	265	475	524	370.5	---	---	---
Dr.8724.1.S1_at	ubiquitin carboxyl-terminal esterase L1 (ubiquitin thiolesterase)	uchl1	420	389	391	287	371.75	ubiquitin-dependent protein catabolic process	ubiquitin thiolesterase activity /// hydrolase activity	intracellular
Dr.13750.1.S1_at	---	---	388	396	395	309	372	---	---	---
Dr.12638.1.A1_at	major facilitator superfamily domain containing 4	mfsd4	468	376	333	312	372.25	transport	transporter activity	membrane /// integral to membrane
Dr.17242.1.A1_at	zgc:76924	zgc:76924	352	368	421	351	373	---	nucleic acid binding /// zinc ion binding	---
Dr.4409.1.S1_at	CD9 antigen, like	cd9l	349	393	389	363	373.5	---	---	membrane /// integral to membrane
Dr.3862.1.A1_at	---	---	377	377	393	348	373.75	---	---	---
Dr.6829.1.A1_at	v-myc myelocytomatosis viral oncogene homolog 1, lung carcinoma derived (avian) a	mycl1a	386	378	398	335	374.25	regulation of transcription, DNA-dependent /// regulation of transcription, DNA-dependent /// regulation of transcription	DNA binding /// transcription factor activity /// transcription factor activity /// transcription regulator activity	nucleus /// nucleus
Dr.15313.2.S1_at	zgc:85662	zgc:85662	387	391	332	390	375	metabolic process	nucleotidyltransferase activity	---
Dr.18363.1.S1_at	hypothetical protein LOC553480	LOC553480	394	367	400	347	377	signal transduction /// intracellular signaling cascade	electron carrier activity /// iron-sulfur cluster binding	intracellular
Dr.4042.1.A1_at	zgc:158367	zgc:158367	407	386	392	323	377	---	zinc ion binding	intracellular
Dr.25706.3.S1_a_at	WEE1 homolog 2 (S. pombe)	wee2	399	404	351	356	377.5	protein amino acid phosphorylation	nucleotide binding /// protein kinase activity /// protein serine/threonine kinase activity /// ATP binding /// kinase activity /// transferase activity	---
Dr.11545.1.S1_at	ets variant gene 5 (ets-related molecule) /// ets variant gene 5 (ets-related molecule)	DKEY-189G17.1 /// etv5	391	254	347	529	380.25	regulation of transcription, DNA-dependent	DNA binding /// transcription factor activity /// sequence-specific DNA binding	nucleus
Dr.6157.2.A1_at	si:ch73-13b6.3	si:ch73-13b6.3	427	458	355	282	380.5	---	---	---
Dr.8752.1.A1_x_at	zgc:77294	zgc:77294	369	384	409	362	381	---	---	---
Dr.19627.1.A1_at	hypothetical LOC100004917	LOC100004917	357	313	334	525	382.25	---	---	---
Dr.9304.1.S1_at	dual specificity phosphatase 4 /// similar to Dual specificity protein phosphatase 4 (Mitogen-activated protein kinase phosphatase 2) (MAP kinase phosphatase 2) (MKP-2) (Dual specificity protein phosphatase hVH2)	dusp4 /// LOC100150518	417	441	342	336	384	M phase of mitotic cell cycle /// protein amino acid dephosphorylation /// dephosphorylation	protein tyrosine phosphatase activity /// protein tyrosine/serine/threonine phosphatase activity /// hydrolase activity /// phosphatase activity /// MAP kinase tyrosine/serine/threonine phosphatase activity	intracellular
Dr.14771.1.S1_at	forkhead box O3A	foxo3a	452	353	306	437	387	regulation of transcription, DNA-dependent	DNA binding /// transcription factor activity /// sequence-specific DNA binding	nucleus
Dr.19734.1.A1_at	---	---	572	474	121	395	390.5	---	---	---
Dr.20686.1.A1_at	---	---	400	392	433	339	391	---	---	---
Dr.15043.1.S1_s_at	si:ch211-239e6.4	si:ch211-239e6.4	362	370	459	374	391.25	---	---	---
Dr.25442.1.A1_at	elongation of very long chain fatty acids (FEN1/Elo2, SUR4/Elo3, yeast)-like 4	elovl4	491	345	354	388	394.5	---	---	integral to membrane
Dr.26383.1.A1_at	zgc:158780	zgc:158780	414	402	419	352	396.75	---	---	---
Dr.15848.1.S1_at	---	---	469	408	311	401	397.25	---	---	---
Dr.25324.1.A1_at	---	---	337	360	422	470	397.25	---	---	---
Dr.16834.1.A1_at	---	---	453	388	388	361	397.5	---	---	---
Dr.14899.1.A1_at	zgc:110173	zgc:110173	341	365	336	557	399.75	protein transport	---	---
Dr.2220.1.S1_at	wu:fc25g08	wu:fc25g08	479	454	267	399	399.75	---	---	---
Dr.366.1.S1_at	origin recognition complex, subunit 1-like	orc1l	353	428	438	380	399.75	---	nucleotide binding /// DNA binding /// ATP binding /// nucleoside-triphosphatase activity	---
Dr.5760.1.S1_at	activin A receptor, type IB	acvr1b	403	374	375	460	403	endoderm formation /// endoderm formation /// mesoderm formation /// protein amino acid phosphorylation /// transmembrane receptor protein serine/threonine kinase signaling pathway /// endodermal cell fate determination /// dorsal/ventral pattern formation /// fin regeneration	nucleotide binding /// protein kinase activity /// protein serine/threonine kinase activity /// transmembrane receptor protein serine/threonine kinase activity /// protein tyrosine kinase activity /// receptor activity /// transforming growth factor beta receptor activity /// ATP binding /// kinase activity /// transferase activity	membrane
Dr.23024.1.A1_at	ets variant gene 5 (ets-related molecule)	etv5	419	390	386	419	403.5	regulation of transcription, DNA-dependent	DNA binding /// transcription factor activity /// sequence-specific DNA binding	nucleus
Dr.16411.1.A1_at	---	---	405	382	454	378	404.75	---	---	---
Dr.7805.1.S1_at	rogdi homolog (Drosophila)	rogdi	335	411	491	384	405.25	---	---	---
Dr.16734.1.S1_at	zgc:110677	zgc:110677	422	398	428	381	407.25	negative regulation of signal transduction	---	extracellular region /// signal recognition particle, endoplasmic reticulum targeting
Dr.9182.1.A1_at	zgc:113078	zgc:113078	449	394	346	443	408	---	---	---
Dr.428.1.S1_at	MID1 interacting protein 1	mid1ip1	456	433	420	324	408.25	nucleosome assembly	DNA binding	nucleosome /// nucleus /// chromosome
Dr.5570.1.S1_a_at	zgc:77836	zgc:77836	316	329	396	594	408.75	calcium ion transport	calcium channel activity /// calcium ion binding /// sugar binding /// transferase activity /// transferase activity, transferring glycosyl groups /// calcium channel inhibitor activity /// manganese ion binding	Golgi apparatus /// membrane /// integral to membrane
Dr.13634.1.A1_at	similar to cut-like 2	LOC100149471	378	282	277	699	409	---	---	---
Dr.24337.1.A1_at	zgc:66337	zgc:66337	382	348	490	421	410.25	---	---	---
Dr.8696.1.A1_at	zgc:66455	zgc:66455	361	327	462	492	410.5	---	calcium ion binding	---
Dr.20173.1.S1_at	lysosomal membrane glycoprotein 2	lamp2	447	436	431	329	410.75	---	---	membrane
Dr.9443.1.A1_at	disabled homolog 2 (Drosophila)	dab2	392	416	456	391	413.75	receptor-mediated endocytosis /// Notch signaling pathway	---	---
Dr.581.1.S1_at	one-eyed pinhead	oep	393	419	434	410	414	endoderm formation /// mesoderm formation /// somitogenesis /// determination of left/right symmetry /// mesoderm development /// germ cell migration /// floor plate formation /// adrenal gland development /// notochord development /// paraxial mesoderm development /// mesendoderm development /// induction of positive chemotaxis	---	external side of plasma membrane
Dr.2701.1.A1_at	wu:fc35e07	wu:fc35e07	424	420	444	371	414.75	---	---	---
Dr.18405.1.A1_at	zgc:92591	zgc:92591	380	444	458	383	416.25	nucleosome assembly	DNA binding	nucleosome /// nucleus /// chromosome
Dr.20610.1.S1_s_at	claudin 7	cldn7	421	412	471	364	417	---	structural molecule activity	plasma membrane /// tight junction /// membrane /// integral to membrane /// cell junction
Dr.10424.2.S1_at	zgc:110182	zgc:110182	458	418	410	393	419.75	---	---	---
Dr.9165.1.S1_at	zgc:55843	zgc:55843	410	400	467	411	422	zinc ion transport	zinc ion binding /// metal ion binding	---
Dr.13734.1.A1_at	---	---	412	357	322	605	424	---	---	---
Dr.17938.1.S1_at	zgc:158607	zgc:158607	389	439	463	405	424	---	DNA binding	---
Dr.3159.1.A1_at	zgc:101616	zgc:101616	443	421	448	387	424.75	cell cycle /// mitosis /// cell division	---	---
Dr.555.1.S1_at	neurogenin 1	neurog1	506	359	348	487	425	transcription /// transcription termination /// regulation of transcription, DNA-dependent /// multicellular organismal development /// nervous system development /// nervous system development /// nervous system development /// nervous system development /// peripheral nervous system development /// hindbrain morphogenesis /// forebrain neuron development /// forebrain neuron development /// cel…	DNA binding /// protein binding /// transcription regulator activity	nucleus
Dr.19969.1.S1_at	hypothetical protein LOC407678	LOC407678	286	387	338	690	425.25	regulation of transcription, DNA-dependent /// multicellular organismal development /// regulation of transcription	DNA binding /// transcription factor activity /// sequence-specific DNA binding	nucleus
Dr.946.1.A1_at	similar to MGC85050 protein	LOC100005937	415	490	425	372	425.5	---	---	---
Dr.11137.2.A1_a_at	phosphorylase, glycogen; liver (Hers disease, glycogen storage disease type VI)	pygl	301	269	472	665	426.75	carbohydrate metabolic process	phosphorylase activity /// transferase activity /// transferase activity, transferring glycosyl groups /// pyridoxal phosphate binding	---
Dr.17270.1.A1_at	---	---	500	437	404	366	426.75	---	---	---
Dr.10037.2.S1_at	serine peptidase inhibitor, Kunitz type 1 b	spint1b	416	417	432	448	428.25	epidermis development	serine-type endopeptidase inhibitor activity	---
Dr.25712.1.A1_at	si:dkey-42i9.8	si:dkey-42i9.8	396	442	437	442	429.25	---	---	---
Dr.14272.1.A1_at	zgc:153258	zgc:153258	482	422	397	417	429.5	zinc ion transport	protein binding /// zinc ion binding /// metal ion binding	intracellular
Dr.8752.2.A1_x_at	zgc:77294	zgc:77294	344	380	486	518	432	---	---	---
Dr.24945.1.S1_at	origin recognition complex, subunit 6 homolog-like (yeast)	orc6l	446	445	480	360	432.75	DNA replication	DNA binding	nuclear origin of replication recognition complex
Dr.5851.1.S1_at	zgc:65979	zgc:65979	434	453	495	359	435.25	transport /// protein transport /// mRNA transport /// intracellular protein transport across a membrane	---	nucleus /// nuclear pore
Dr.18118.1.S1_at	sb:cb188	sb:cb188	513	375	430	429	436.75	---	---	---
Dr.305.1.S1_at	retinoic acid receptor, alpha b	rarab	454	407	405	481	436.75	transcription /// transcription termination /// regulation of transcription, DNA-dependent /// zinc ion transport /// transcription antitermination	DNA binding /// transcription factor activity /// steroid hormone receptor activity /// retinoic acid receptor activity /// receptor activity /// ligand-dependent nuclear receptor activity /// zinc ion binding /// sequence-specific DNA binding /// metal ion binding	nucleus
Dr.14684.1.S1_at	hypothetical protein LOC100151622	LOC100151622	461	425	489	373	437	---	---	---
Dr.12138.2.A1_at	exostoses (multiple) 1a	ext1a	485	356	408	506	438.75	heparan sulfate proteoglycan biosynthetic process	transferase activity /// transferase activity, transferring glycosyl groups /// glucuronosyl-N-acetylglucosaminyl-proteoglycan 4-alpha-N-acetylglucosaminyltransferase activity /// glucuronosyl-N-acetylglucosaminyl-proteoglycan 4-alpha-N-acetylglucosaminyltransferase activity /// N-acetylglucosaminyl-proteoglycan 4-beta-glucuronosyltransferase activity /// N-acetylglucosaminyl-proteoglycan 4-beta-…	endoplasmic reticulum /// endoplasmic reticulum membrane /// membrane /// integral to membrane /// integral to endoplasmic reticulum membrane
Dr.14747.1.A1_at	solute carrier family 2 (facilitated glucose transporter), member 15b	slc2a15b	359	467	451	480	439.25	transport /// transmembrane transport	transporter activity /// substrate-specific transmembrane transporter activity	membrane /// integral to membrane
Dr.25706.1.S1_at	WEE1 homolog 2 (S. pombe)	wee2	440	450	470	408	442	protein amino acid phosphorylation	nucleotide binding /// protein kinase activity /// protein serine/threonine kinase activity /// protein tyrosine kinase activity /// ATP binding /// kinase activity /// transferase activity	---
Dr.25160.1.S1_at	metallothionein 2	mt2	401	531	497	345	443.5	response to metal ion /// response to cadmium ion /// response to methylmercury	metal ion binding	---
Dr.26399.1.A1_at	par-6 partitioning defective 6 homolog gamma B (C. elegans)	pard6gb	483	423	426	450	445.5	---	protein binding	---
Dr.16831.1.S1_at	zgc:123209	zgc:123209	364	424	399	597	446	protein amino acid phosphorylation	nucleotide binding /// protein kinase activity /// protein serine/threonine kinase activity /// ATP binding /// kinase activity /// transferase activity	nucleus
Dr.17461.1.A1_at	zgc:158388	zgc:158388	451	364	315	656	446.5	regulation of ARF GTPase activity	ARF GTPase activator activity /// zinc ion binding	---
Dr.26430.1.A1_at	regulator of chromosome condensation 1	rcc1	426	435	523	404	447	---	---	---
Dr.6999.1.A1_at	---	---	384	451	528	425	447	---	---	---
Dr.20488.1.S1_at	guanine nucleotide binding protein (G protein), alpha inhibiting activity polypeptide 2	gnai2	413	403	501	476	448.25	signal transduction /// G-protein coupled receptor protein signaling pathway	nucleotide binding /// signal transducer activity /// GTP binding /// guanyl nucleotide binding	---
Dr.1968.1.S1_at	zgc:56390	zgc:56390	397	452	530	420	449.75	---	nucleotide binding /// nucleic acid binding /// zinc ion binding	intracellular
Dr.26118.1.S1_at	arrestin domain containing 2	arrdc2	409	262	506	635	453	---	---	---
Dr.17953.1.S1_at	zgc:123271	zgc:123271	408	372	464	569	453.25	transport /// ion transport /// potassium ion transport	ion channel activity /// potassium channel activity	membrane /// integral to membrane
Dr.18713.1.A1_at	zgc:172323	zgc:172323	493	340	406	574	453.25	---	structural molecule activity	---
Dr.7782.1.A1_at	zgc:113186	zgc:113186	428	414	510	463	453.75	dephosphorylation /// phospholipid dephosphorylation	inositol or phosphatidylinositol phosphatase activity /// protein tyrosine phosphatase activity /// hydrolase activity /// phosphatase activity	---
Dr.18449.1.S1_at	zgc:63942	zgc:63942	425	489	488	426	457	---	---	---
Dr.6031.1.A1_at	polymerase (DNA directed), lambda	poll	455	457	496	422	457.5	DNA replication /// DNA repair	DNA binding /// catalytic activity /// DNA-directed DNA polymerase activity /// sequence-specific DNA binding	intracellular
Dr.16791.1.S1_at	---	---	444	335	638	414	457.75	---	---	---
Dr.9531.1.A1_at	myosin, heavy chain 9, non-muscle, like-2	myh9l2	450	438	533	413	458.5	---	nucleotide binding /// motor activity /// actin binding /// ATP binding	myosin complex
Dr.18404.1.A1_at	zgc:174896	zgc:174896	433	399	476	532	460	---	---	---
Dr.15170.1.S1_s_at	zinc finger and BTB domain containing 2a /// zgc:56194	zbtb2a /// zgc:56194	437	497	487	431	463	proteolysis /// zinc ion transport	protein binding /// metallopeptidase activity /// zinc ion binding /// metal ion binding	intracellular /// nucleus
Dr.16405.1.S1_at	zgc:56429	zgc:56429	526	456	370	503	463.75	proteolysis	peptidase activity	---
Dr.5279.1.A1_at	ST3 beta-galactoside alpha-2,3-sialyltransferase 5	st3gal5	418	475	543	427	465.75	protein amino acid glycosylation	sialyltransferase activity /// transferase activity /// transferase activity, transferring glycosyl groups /// lactosylceramide alpha-2,3-sialyltransferase activity /// lactosylceramide alpha-2,3-sialyltransferase activity	Golgi apparatus /// membrane /// integral to membrane /// integral to Golgi membrane
Dr.14233.1.S1_at	CD82 antigen	cd82	619	385	447	416	466.75	---	---	membrane /// integral to membrane
Dr.17236.2.S1_at	similar to Tumor necrosis factor ligand superfamily member 10 (TNF-related apoptosis inducing ligand) (TRAIL protein) /// tumor necrosis factor (ligand) superfamily, member 10 like 4	LOC573101 /// tnfsf10l4	587	405	441	439	468	immune response	cytokine activity /// tumor necrosis factor receptor binding	extracellular space /// membrane /// integral to membrane
Dr.296.1.S1_at	creatine kinase, brain	ckb	484	488	504	398	468.5	---	catalytic activity /// creatine kinase activity /// kinase activity /// transferase activity /// transferase activity, transferring phosphorus-containing groups	---
Dr.6692.1.A1_at	similar to TatD DNase domain-containing deoxyribonuclease 2	LOC557931	459	520	502	396	469.25	---	endodeoxyribonuclease activity, producing 5'-phosphomonoesters	---
Dr.6091.1.S1_at	ras homolog gene family, member Q	rhoq	478	470	377	558	470.75	small GTPase mediated signal transduction	nucleotide binding /// GTP binding	intracellular /// membrane
Dr.14739.1.S1_at	geminin, DNA replication inhibitor	gmnn	470	446	562	409	471.75	negative regulation of DNA replication	---	---
Dr.15754.1.A1_at	F-box and leucine-rich repeat protein 2	fbxl2	591	537	291	469	472	---	protein binding	---
Dr.18443.1.S1_at	zgc:56628	zgc:56628	597	460	424	412	473.25	zinc ion transport	zinc ion binding /// metal ion binding	---
Dr.25238.1.A1_x_at	target of myb1 (chicken)	tom1	488	508	517	385	474.5	intracellular protein transport	---	intracellular
Dr.17743.1.A1_at	zgc:66482	zgc:66482	503	481	500	418	475.5	negative regulation of signal transduction	---	signal recognition particle, endoplasmic reticulum targeting /// membrane /// integral to membrane
Dr.13984.1.A1_at	---	---	566	466	412	467	477.75	---	---	---
Dr.1691.13.S1_at	---	---	463	379	484	595	480.25	---	---	---
Dr.17253.1.A1_at	synaptotagmin XIII	syt13	577	569	418	358	480.5	---	---	---
Dr.7643.1.S1_at	family with sequence similarity 116, member B	fam116b	554	463	520	394	482.75	---	ATP binding /// phosphotransferase activity, alcohol group as acceptor	---
Dr.8665.1.A1_at	zgc:101568	zgc:101568	528	530	411	466	483.75	GPI anchor biosynthetic process /// GPI anchor biosynthetic process	protein transporter activity	Golgi membrane /// Golgi membrane /// endoplasmic reticulum /// endoplasmic reticulum membrane /// endoplasmic reticulum membrane /// Golgi apparatus /// membrane /// integral to membrane
Dr.20483.1.S1_at	zgc:85736	zgc:85736	494	395	494	554	484.25	transport /// ion transport /// calcium ion transport	ion channel activity /// chloride channel activity /// calcium channel activity /// calcium ion binding /// calcium channel inhibitor activity /// chloride channel inhibitor activity /// chloride ion binding	plasma membrane /// membrane /// integral to membrane
Dr.3208.1.S1_at	2-aminoethanethiol (cysteamine) dioxygenase a	adoa	460	494	461	522	484.25	---	oxidoreductase activity, acting on single donors with incorporation of molecular oxygen, incorporation of two atoms of oxygen	---
Dr.15480.1.A1_at	zgc:162611	zgc:162611	465	515	507	458	486.25	---	---	---
Dr.16014.1.S1_at	zgc:101897	zgc:101897	481	461	559	444	486.25	metabolic process	glutathione transferase activity	cytoplasm
Dr.3992.1.S1_at	protein phosphatase 4 (formerly X), catalytic subunit	ppp4c	525	518	505	397	486.25	iron ion transport /// cellular iron ion homeostasis	phosphoprotein phosphatase activity /// iron ion binding /// hydrolase activity	---
Dr.7700.1.A1_at	si:dkey-180p18.2	si:dkey-180p18.2	436	455	591	468	487.5	---	---	integral to membrane
Dr.10516.1.S2_at	family with sequence similarity 46, member C	fam46c	438	406	417	691	488	---	---	---
Dr.13849.1.S1_at	zgc:153251	zgc:153251	625	443	514	370	488	---	---	---
Dr.17235.1.A1_s_at	alpha 2,8-sialyltransferase ST8Sia I/V/VI-r1	LOC751830	504	507	468	477	489	protein amino acid glycosylation	sialyltransferase activity /// transferase activity /// transferase activity, transferring glycosyl groups	Golgi apparatus /// membrane /// integral to membrane /// integral to Golgi membrane
Dr.17209.1.A1_at	hypothetical protein LOC553492	LOC553492	194	410	157	1198	489.75	regulation of transcription	DNA binding	---
Dr.8594.1.S1_at	zgc:100919	zgc:100919	467	477	589	433	491.5	transport	transporter activity /// lipid binding	membrane /// integral to membrane
Dr.7491.1.S1_at	alkylglycerone phosphate synthase	agps	510	472	485	502	492.25	---	catalytic activity /// oxidoreductase activity /// FAD binding	---
Dr.1084.1.A1_at	zgc:101676	zgc:101676	496	496	527	451	492.5	transport /// intracellular protein transport /// protein transport /// vesicle-mediated transport	protein binding /// protein transporter activity	membrane coat /// clathrin coat of trans-Golgi network vesicle /// clathrin adaptor complex
Dr.531.1.S1_at	mRNA decapping enzyme	dcps	376	567	499	534	494	deadenylation-dependent decapping of nuclear-transcribed mRNA	catalytic activity /// protein binding /// hydrolase activity	---
Dr.21037.1.S1_at	mucolipin 2	mcoln2	507	459	474	537	494.25	transport /// ion transport	ion channel activity	membrane /// integral to membrane
Dr.9626.1.A1_at	homocysteine-inducible, endoplasmic reticulum stress-inducible, ubiquitin-like domain member 1	herpud1	442	483	602	455	495.5	regulation of transcription, DNA-dependent /// protein modification process	DNA binding /// ligand-dependent nuclear receptor activity	nucleus
Dr.23936.1.A1_at	si:rp71-1g18.1	si:rp71-1g18.1	495	479	569	440	495.75	---	nucleic acid binding /// zinc ion binding	intracellular
Dr.15.1.S1_a_at	snail homolog 1a (Drosophila)	snai1a	517	495	539	446	499.25	epithelial to mesenchymal transition /// zinc ion transport /// gastrulation /// mesodermal cell migration /// cell migration involved in gastrulation /// cell migration involved in gastrulation	nucleic acid binding /// zinc ion binding /// zinc ion binding /// metal ion binding	intracellular /// nucleus /// nucleus /// nucleus
Dr.19318.1.A1_at	zgc:101741	zgc:101741	552	491	457	500	500	transport /// dicarboxylic acid transport	transporter activity /// sodium:dicarboxylate symporter activity	membrane /// integral to membrane
Dr.17236.1.A1_at	similar to Tumor necrosis factor ligand superfamily member 10 (TNF-related apoptosis inducing ligand) (TRAIL protein) /// tumor necrosis factor (ligand) superfamily, member 10 like 4	LOC573101 /// tnfsf10l4	501	484	427	589	500.25	immune response	cytokine activity /// tumor necrosis factor receptor binding	extracellular space /// membrane /// integral to membrane
Dr.17723.1.S1_at	wu:fb76e01	wu:fb76e01	533	471	561	438	500.75	---	---	---
Dr.6511.1.S1_at	B-cell translocation gene 2	btg2	537	545	525	402	502.25	---	---	---
Dr.12209.1.S1_at	im:7150662	im:7150662	522	493	524	473	503	biosynthetic process	catalytic activity /// transferase activity, transferring nitrogenous groups /// pyridoxal phosphate binding	---
Dr.4811.1.S1_at	translocation associated membrane protein 2	tram2	540	476	565	435	504	---	---	membrane /// integral to membrane
Dr.25278.2.S1_at	zgc:101568	zgc:101568	508	413	581	516	504.5	GPI anchor biosynthetic process /// GPI anchor biosynthetic process	protein transporter activity	Golgi membrane /// Golgi membrane /// endoplasmic reticulum /// endoplasmic reticulum membrane /// endoplasmic reticulum membrane /// Golgi apparatus /// membrane /// integral to membrane
Dr.4603.1.A1_at	wu:fc76h12	wu:fc76h12	584	498	521	415	504.5	---	---	---
Dr.13689.1.S1_at	zgc:66449	zgc:66449	562	525	483	456	506.5	---	---	---
Dr.25238.1.A1_at	target of myb1 (chicken)	tom1	590	558	508	377	508.25	intracellular protein transport	---	intracellular
Dr.25713.2.S1_at	similar to Zinc finger protein 84 (Zinc finger protein HPF2)	LOC799717	553	502	546	432	508.25	---	---	---
Dr.5335.2.S1_at	topoisomerase (DNA) I, like	top1l	626	465	435	507	508.25	DNA topological change /// DNA unwinding during replication	DNA binding /// DNA topoisomerase type I activity /// DNA topoisomerase (ATP-hydrolyzing) activity /// isomerase activity	chromosome
Dr.24248.1.S1_at	jumonji domain containing 2A, like	jmjd2al	516	434	531	561	510.5	zinc ion transport	nucleic acid binding /// protein binding /// zinc ion binding /// metal ion binding	---
Dr.18777.1.S1_at	zgc:56706	zgc:56706	530	562	509	445	511.5	---	---	---
Dr.18071.1.S1_at	traf and tnf receptor associated protein	ttrap	472	512	593	471	512	determination of left/right symmetry /// gastrulation /// negative regulation of transforming growth factor beta receptor signaling pathway /// convergent extension involved in gastrulation	receptor activity	nucleus
Dr.19642.2.S1_at	zgc:92566	zgc:92566	574	582	443	452	512.75	---	---	---
Dr.4897.1.S1_at	multiple coagulation factor deficiency 2	mcfd2	462	543	587	472	516	calcium ion transport	calcium channel activity /// calcium ion binding /// calcium channel inhibitor activity	---
Dr.14001.2.S1_at	pituitary tumor-transforming 1 interacting protein	pttg1ip	473	542	592	461	517	---	---	---
Dr.25573.1.A1_at	wu:fj80h11	wu:fj80h11	430	487	590	571	519.5	cellular process	catalytic activity	---
Dr.13697.1.S1_at	zgc:110774	zgc:110774	593	524	453	510	520	---	---	---
Dr.14726.1.S1_a_at	zgc:162603	zgc:162603	439	563	545	536	520.75	proteolysis	catalytic activity /// metalloendopeptidase activity /// zinc ion binding /// metal ion binding	---
Dr.13188.2.A1_a_at	A kinase (PRKA) anchor protein 1	akap1	379	427	601	679	521.5	---	nucleic acid binding /// RNA binding	---
Dr.25051.1.S2_at	lamin B1	lmnb1	567	556	554	428	526.25	---	structural molecule activity	intermediate filament
Dr.16655.1.S1_at	zgc:56518	zgc:56518	476	499	620	514	527.25	---	---	---
Dr.19642.1.A1_at	zgc:92566	zgc:92566	692	482	511	430	528.75	---	---	---
Dr.11137.2.A1_x_at	phosphorylase, glycogen; liver (Hers disease, glycogen storage disease type VI)	pygl	676	695	384	367	530.5	carbohydrate metabolic process	phosphorylase activity /// transferase activity /// transferase activity, transferring glycosyl groups /// pyridoxal phosphate binding	---
Dr.13718.1.A1_at	---	---	334	478	757	553	530.5	---	---	---
Dr.4974.1.S1_at	S-phase kinase-associated protein 2 (p45)	skp2	600	561	522	441	531	proteolysis	cysteine-type endopeptidase activity	---
Dr.14838.1.A1_at	---	---	445	432	705	547	532.25	---	---	---
Dr.24867.1.A1_at	oxysterol binding protein-like 7	osbpl7	464	541	603	521	532.25	transport /// lipid transport /// steroid metabolic process	---	---
Dr.17209.2.A1_at	hypothetical protein LOC553492	LOC553492	406	503	280	942	532.75	regulation of transcription	DNA binding	---
Dr.3763.1.S1_at	LIM domain and actin binding 1	lima1	532	480	641	478	532.75	zinc ion transport	zinc ion binding /// metal ion binding	---
Dr.18452.1.S1_at	similar to Polyadenylate-binding protein 2 (Poly(A)-binding protein 2) (Poly(A)-binding protein II) (PABII) (Polyadenylate-binding nuclear protein 1) (Nuclear poly(A)-binding protein 1)	LOC796580	514	522	643	457	534	---	---	---
Dr.17293.1.A1_at	hypothetical LOC569661	LOC569661	561	469	477	630	534.25	---	---	---
Dr.22748.1.A1_at	WD repeat domain 41	wdr41	624	613	439	462	534.5	---	---	---
Dr.13613.1.A1_at	zgc:64042	zgc:64042	633	449	442	615	534.75	---	motor activity /// ATP binding	myosin complex
Dr.25420.3.S1_at	thioredoxin domain containing 5	txndc5	622	526	478	513	534.75	cell redox homeostasis	isomerase activity	endoplasmic reticulum
Dr.834.1.S1_at	zgc:153242	zgc:153242	498	547	614	482	535.25	---	---	---
Dr.11661.1.S1_at	yippee-like 3	ypel3	515	529	621	479	536	---	---	---
Dr.3374.2.S1_at	cathepsin B, a	ctsba	559	534	598	453	536	proteolysis /// regulation of catalytic activity	cysteine-type endopeptidase activity /// endopeptidase inhibitor activity /// peptidase activity /// cysteine-type peptidase activity /// hydrolase activity	---
Dr.16595.1.S1_at	si:dkeyp-55f12.4	si:dkeyp-55f12.4	492	560	600	493	536.25	---	---	---
Dr.7738.1.A1_at	aldehyde dehydrogenase 18 family, member A1	aldh18a1	489	568	608	483	537	proline biosynthetic process /// metabolic process /// amino acid biosynthetic process	catalytic activity /// glutamate 5-kinase activity /// glutamate-5-semialdehyde dehydrogenase activity /// oxidoreductase activity /// transferase activity	cytoplasm
Dr.9345.1.A1_at	sb:cb474	sb:cb474	620	521	537	474	538	---	---	---
Dr.3932.1.S1_at	procollagen-proline, 2-oxoglutarate 4-dioxygenase (proline 4-hydroxylase), alpha polypeptide I	p4ha1	527	574	557	499	539.25	protein metabolic process /// collagen catabolic process	binding /// iron ion binding /// oxidoreductase activity /// oxidoreductase activity, acting on single donors with incorporation of molecular oxygen, incorporation of two atoms of oxygen /// oxidoreductase activity, acting on paired donors, with incorporation or reduction of molecular oxygen, 2-oxoglutarate as one donor, and incorporation of one atom each of oxygen into both donors	---
Dr.7614.1.A1_at	wu:fj66h03	wu:fj66h03	668	653	465	376	540.5	---	---	---
Dr.16264.1.A1_at	similar to actin filament associated protein 1-like 1 /// zgc:114084	LOC100005669 /// zgc:114084	678	462	560	464	541	---	---	---
Dr.19488.1.A1_at	family with sequence similarity 46, member C	fam46c	383	602	637	542	541	---	---	---
Dr.12681.1.S1_at	---	---	521	619	541	486	541.75	---	---	---
Dr.9565.1.S1_at	ectodermal-neural cortex (with BTB-like domain)	enc1	519	513	584	551	541.75	---	protein binding	---
Dr.25346.1.A1_at	phosphatidic acid phosphatase type 2 domain containing 1B	ppapdc1b	558	552	564	497	542.75	---	catalytic activity	membrane
Dr.4576.1.S1_at	cytotoxic granule-associated RNA binding protein 1	tia1	523	607	558	491	544.75	---	nucleotide binding /// nucleic acid binding	---
Dr.19613.1.S1_at	sb:cb474	sb:cb474	278	516	446	940	545	---	---	---
Dr.12830.1.A1_at	---	---	666	578	542	406	548	---	---	---
Dr.13404.1.A1_at	uridine-cytidine kinase 2a	uck2a	637	576	555	424	548	metabolic process	nucleotide binding /// ATP binding /// kinase activity /// transferase activity /// phosphotransferase activity, alcohol group as acceptor	---
Dr.2953.1.S1_at	RAS-like, family 11, member B	rasl11b	546	430	626	593	548.75	small GTPase mediated signal transduction /// mesendoderm development	nucleotide binding /// GTP binding	---
Dr.25782.2.S1_at	thioredoxin domain containing 14	txndc14	529	532	639	501	550.25	negative regulation of signal transduction /// cell redox homeostasis	---	signal recognition particle, endoplasmic reticulum targeting /// membrane /// integral to membrane
Dr.21519.1.A1_at	---	---	475	621	493	627	554	---	---	---
Dr.17217.1.S1_at	RAB32, member RAS oncogene family	rab32	645	544	548	484	555.25	protein amino acid phosphorylation /// small GTPase mediated signal transduction /// protein transport	nucleotide binding /// protein kinase activity /// ATP binding /// GTP binding	---
Dr.7374.1.A1_at	zgc:112252	zgc:112252	490	587	544	601	555.5	---	---	nucleus
Dr.3804.2.A1_a_at	similar to T-cell immune regulator 1 /// zgc:55891	LOC100147923 /// zgc:55891	466	519	683	555	555.75	proton transport	---	membrane
Dr.25211.2.S1_at	hypothetical protein LOC553285	LOC553285	497	592	606	541	559	---	---	---
Dr.8653.1.A1_at	zgc:103579	zgc:103579	556	571	553	562	560.5	---	---	---
Dr.15439.1.A1_a_at	zgc:153498	zgc:153498	564	468	479	732	560.75	calcium ion transport /// homophilic cell adhesion	calcium channel activity /// calcium ion binding /// calcium channel inhibitor activity	membrane
Dr.25374.1.A1_a_at	zgc:66488	zgc:66488	579	546	630	488	560.75	---	zinc ion binding	---
Dr.14233.2.S1_at	CD82 antigen	cd82	474	473	721	579	561.75	---	---	membrane /// integral to membrane
Dr.18506.1.A1_at	zgc:77880	zgc:77880	573	527	610	538	562	zinc ion transport	zinc ion binding /// metal ion binding	---
Dr.4066.1.S1_at	zgc:56558	zgc:56558	582	540	642	485	562.25	protein amino acid phosphorylation /// zinc ion transport /// intracellular signaling cascade	nucleotide binding /// protein kinase activity /// protein serine/threonine kinase activity /// protein kinase C activity /// ATP binding /// zinc ion binding /// kinase activity /// transferase activity /// diacylglycerol binding /// metal ion binding	---
Dr.6309.1.A1_at	wu:fj68e01	wu:fj68e01	654	643	503	449	562.25	---	---	---
Dr.11494.1.S1_at	cofactor required for Sp1 transcriptional activation, subunit 7	crsp7	570	595	575	515	563.75	transcription /// transcription termination /// regulation of transcription, DNA-dependent /// regulation of transcription from RNA polymerase II promoter /// transcription antitermination	DNA binding /// protein binding /// RNA polymerase II transcription mediator activity /// transcription regulator activity	mediator complex /// nucleus
Dr.8285.1.S1_a_at	MAD homolog 2 (Drosophila)	smad2	555	533	549	620	564.25	transcription /// transcription termination /// regulation of transcription, DNA-dependent /// regulation of transcription, DNA-dependent /// transforming growth factor beta receptor signaling pathway /// intracellular signaling cascade /// multicellular organismal development /// embryonic pattern specification /// negative regulation of transcription /// transcription antitermination /// regula…	transcription factor activity /// transcription factor activity /// transcription factor activity /// protein binding	intracellular /// nucleus /// transcription factor complex /// cytoplasm
Dr.25255.1.A1_at	---	---	602	536	623	508	567.25	---	---	---
Dr.22947.1.A1_at	zgc:110290	zgc:110290	560	605	613	495	568.25	phosphate transport	phosphate transmembrane transporter activity	integral to membrane
Dr.13664.1.S1_at	si:zfos-47c12.1	si:zfos-47c12.1	542	630	482	621	568.75	---	---	---
Dr.15979.1.A1_at	zgc:171428	zgc:171428	477	629	498	675	569.75	---	DNA binding /// methyltransferase activity /// transferase activity	nucleus
Dr.18620.1.S1_at	asparagine-linked glycosylation 2 homolog (S. cerevisiae, alpha-1,3-mannosyltransferase)	alg2	535	589	512	643	569.75	biosynthetic process	glycolipid mannosyltransferase activity	nucleus
Dr.18071.2.A1_at	traf and tnf receptor associated protein	ttrap	663	625	540	454	570.5	determination of left/right symmetry /// gastrulation /// negative regulation of transforming growth factor beta receptor signaling pathway /// convergent extension involved in gastrulation	receptor activity	nucleus
Dr.7314.1.A1_at	zinc finger, DHHC-type containing 24	zdhhc24	524	509	627	638	574.5	zinc ion transport	zinc ion binding /// metal ion binding	---
Dr.256.1.S1_at	SEC61, beta subunit	sec61b	557	581	666	496	575	transport /// protein transport /// intracellular protein transport across a membrane	P-P-bond-hydrolysis-driven protein transmembrane transporter activity	endoplasmic reticulum /// endoplasmic reticulum membrane /// membrane /// integral to membrane
Dr.11460.1.A1_at	ring finger protein 180	rnf180	534	550	687	533	576	zinc ion transport	protein binding /// zinc ion binding /// metal ion binding	---
Dr.11942.1.A1_at	TERF1 (TRF1)-interacting nuclear factor 2	tinf2	531	647	624	504	576.5	---	---	---
Dr.20.2.S1_at	wu:fd44f01	wu:fd44f01	647	564	578	517	576.5	---	---	---
Dr.25168.1.S1_at	asparagine synthetase	asns	480	575	473	779	576.75	asparagine biosynthetic process /// metabolic process	asparagine synthase (glutamine-hydrolyzing) activity	---
Dr.16431.1.S1_at	wu:fj63d08	wu:fj63d08	589	539	656	526	577.5	regulation of transcription, DNA-dependent	---	nucleus
Dr.11428.1.A1_at	supervillin	svil	547	506	599	677	582.25	cytoskeleton organization and biogenesis	actin binding	---
Dr.13710.2.S1_at	zgc:92204	zgc:92204	690	500	573	568	582.75	---	---	membrane /// integral to membrane
Dr.11490.1.A1_at	zgc:77151	zgc:77151	536	342	668	800	586.5	---	---	---
Dr.7714.1.S1_at	ets related protein erm	erm	751	492	570	539	588	regulation of transcription, DNA-dependent	DNA binding /// transcription factor activity /// sequence-specific DNA binding	nucleus
Dr.5413.1.A1_at	wu:fc93h12	wu:fc93h12	787	670	466	434	589.25	---	---	---
Dr.25782.1.S1_at	thioredoxin domain containing 14	txndc14	512	694	649	505	590	negative regulation of signal transduction /// cell redox homeostasis	---	signal recognition particle, endoplasmic reticulum targeting /// membrane /// integral to membrane
Dr.6531.2.S1_at	suppressor of cytokine signaling 1	socs1	551	618	532	664	591.25	intracellular signaling cascade	protein binding	---
Dr.3208.2.A1_at	2-aminoethanethiol (cysteamine) dioxygenase a	adoa	486	644	568	672	592.5	---	oxidoreductase activity, acting on single donors with incorporation of molecular oxygen, incorporation of two atoms of oxygen	---
Dr.6647.1.A1_at	wu:fi12a09	wu:fi12a09	518	586	686	582	593	---	---	---
Dr.13874.1.S1_at	phosphatidylserine synthase 1	ptdss1	729	591	572	489	595.25	phosphatidylserine biosynthetic process	---	---
Dr.6104.1.S1_at	limb and neural patterns a	lnpa	568	590	677	550	596.25	---	---	membrane /// integral to membrane
Dr.13964.3.A1_at	si:ch211-260g14.3	si:ch211-260g14.3	441	673	670	602	596.5	regulation of transcription, DNA-dependent /// zinc ion transport /// regulation of transcription	DNA binding /// transcription factor activity /// zinc ion binding /// sequence-specific DNA binding /// metal ion binding	nucleus
Dr.24252.1.S1_at	zgc:55536	zgc:55536	679	510	619	583	597.75	transport /// protein transport /// vesicle-mediated transport	transferase activity	Golgi membrane /// cytoplasm /// Golgi apparatus /// membrane /// integral to membrane /// cytoplasmic vesicle membrane /// cytoplasmic vesicle
Dr.3389.1.A1_at	wu:fd13b08	wu:fd13b08	727	617	556	494	598.5	---	---	---
Dr.17718.2.S1_at	AT rich interactive domain 3B (Bright like)	arid3b	543	593	654	606	599	---	DNA binding	intracellular
Dr.18679.1.A1_at	Yip1 domain family, member 1	yipf1	693	631	579	498	600.25	---	---	---
Dr.22417.1.A1_at	novel protein similar to vertebrate ring finger protein 11 (RNF11, zgc:114095) /// zgc:114095	DKEY-267O7.1 /// zgc:114095	708	523	415	762	602	zinc ion transport	protein binding /// zinc ion binding /// metal ion binding	---
Dr.16437.1.A1_at	similar to MYC-associated zinc finger protein	LOC792369	608	664	636	509	604.25	---	---	---
Dr.502.2.S1_a_at	si:dkey-22a1.3	si:dkey-22a1.3	571	601	660	587	604.75	---	---	---
Dr.8864.1.S1_at	zgc:56653	zgc:56653	635	600	640	545	605	pseudouridine synthesis /// tRNA processing	tRNA binding /// isomerase activity	---
Dr.12236.1.A1_at	---	---	706	538	440	738	605.5	---	---	---
Dr.11549.1.S1_at	membrane protein, palmitoylated 6 (MAGUK p55 subfamily member 6)	mpp6	793	566	452	613	606	---	protein binding	---
Dr.4477.1.A1_at	---	---	830	557	534	511	608	---	---	---
Dr.7309.1.A1_at	zgc:136546	zgc:136546	648	637	604	546	608.75	---	---	---
Dr.6082.1.A1_at	wu:fi03f09	wu:fi03f09	629	628	659	523	609.75	---	---	---
Dr.15751.1.A1_at	similar to novel zinc finger protein	LOC100148412	594	634	652	564	611	---	nucleic acid binding /// DNA binding /// zinc ion binding	intracellular /// nucleus
Dr.1076.1.A1_at	wu:fa91f10	wu:fa91f10	545	594	778	530	611.75	---	---	---
Dr.1019.1.A1_at	wu:fi38h09	wu:fi38h09	588	612	744	512	614	---	---	---
Dr.6923.1.S1_at	Cap1 CAP, adenylate cyclase-associated protein 1	cap1	607	668	609	586	617.5	somitogenesis /// cytoskeleton organization and biogenesis /// activation of adenylate cyclase activity /// mesodermal cell migration	actin binding /// actin monomer binding /// binding	---
Dr.13751.1.S1_at	si:ch211-202f5.3	si:ch211-202f5.3	609	597	709	559	618.5	---	---	---
Dr.4833.6.S1_at	family with sequence similarity 60, member A, like	fam60al	726	603	633	519	620.25	---	DNA binding	---
Dr.3115.1.A1_at	---	---	614	570	727	572	620.75	---	---	---
Dr.6833.1.A1_at	WEE1 homolog 2 (S. pombe)	wee2	603	627	725	528	620.75	protein amino acid phosphorylation	nucleotide binding /// protein kinase activity /// protein serine/threonine kinase activity /// protein tyrosine kinase activity /// ATP binding /// kinase activity /// transferase activity	---
Dr.15972.1.A1_at	hypothetical LOC791683	LOC791683	502	626	775	591	623.5	protein transport	---	integral to membrane
Dr.9013.1.A1_at	zgc:77713	zgc:77713	601	633	722	544	625	---	---	---
Dr.18222.1.A1_at	similar to predicted protein	LOC793886	615	624	697	567	625.75	---	---	---
Dr.14571.2.S1_a_at	zgc:110307	zgc:110307	565	614	780	552	627.75	proteolysis	carboxypeptidase activity /// zinc ion binding	---
Dr.3171.1.S1_at	START domain containing 10	stard10	616	584	737	575	628	---	---	---
Dr.363.1.A1_at	family with sequence similarity 76, member B	fam76b	639	649	644	581	628.25	---	---	---
Dr.17938.2.A1_at	zgc:158607	zgc:158607	604	641	720	549	628.5	---	DNA binding	---
Dr.5225.1.A1_at	par-6 partitioning defective 6 homolog gamma B (C. elegans)	pard6gb	548	744	653	570	628.75	---	protein binding	---
Dr.16837.1.S1_at	similar to GIY-YIG domain containing 2	LOC100001845	712	549	622	642	631.25	glucose metabolic process /// glycolysis /// metabolic process /// oxidation reduction	catalytic activity /// glyceraldehyde-3-phosphate dehydrogenase (phosphorylating) activity /// binding /// glyceraldehyde-3-phosphate dehydrogenase activity /// oxidoreductase activity /// NAD binding	cytoplasm
Dr.19236.1.S1_at	LIM domain only 4, like	lmo4l	697	517	693	622	632.25	zinc ion transport	zinc ion binding /// metal ion binding	---
Dr.26089.2.A1_at	hypothetical protein LOC100150489 /// si:ch211-173p18.2	LOC100150489 /// si:ch211-173p18.2	550	736	616	641	635.75	---	nucleic acid binding	---
Dr.14518.1.S1_at	zgc:110788	zgc:110788	596	511	743	694	636	---	---	---
Dr.15217.1.A1_at	zinc finger protein 143	znf143	576	573	676	723	637	---	nucleic acid binding /// zinc ion binding	intracellular
Dr.8947.1.A1_at	similar to thrombospondin (162.1 kD) (5I321) /// zgc:153795	LOC562432 /// zgc:153795	646	672	695	543	639	---	serine-type endopeptidase inhibitor activity	---
Dr.37.2.S1_at	POU domain gene 12	pou12	946	822	481	311	640	transcription /// transcription termination /// regulation of transcription, DNA-dependent /// multicellular organismal development /// transcription antitermination /// regulation of transcription	DNA binding /// transcription factor activity /// sequence-specific DNA binding	nucleus
Dr.15979.2.A1_a_at	zgc:171428	zgc:171428	707	553	665	637	640.5	---	DNA binding	nucleus
Dr.17692.1.A1_at	zgc:172124	zgc:172124	710	426	571	855	640.5	protein amino acid phosphorylation /// zinc ion transport /// intracellular signaling cascade	nucleotide binding /// protein kinase activity /// protein serine/threonine kinase activity /// protein kinase C activity /// ATP binding /// zinc ion binding /// kinase activity /// transferase activity /// diacylglycerol binding /// metal ion binding	---
Dr.26122.1.A1_at	zgc:56194	zgc:56194	592	708	685	584	642.25	proteolysis	aminopeptidase activity /// receptor activity /// peptidase activity /// metallopeptidase activity /// zinc ion binding /// hydrolase activity	---
Dr.12553.1.S1_at	serine hydroxymethyltransferase 2 (mitochondrial)	shmt2	226	276	390	1684	644	glycine metabolic process /// L-serine metabolic process	catalytic activity /// glycine hydroxymethyltransferase activity /// glycine hydroxymethyltransferase activity /// methyltransferase activity /// transferase activity /// pyridoxal phosphate binding /// pyridoxal phosphate binding	mitochondrion
Dr.11046.1.A1_at	ADP-ribosylation factor-like 3, like 1	arl3l1	649	554	407	967	644.25	small GTPase mediated signal transduction	nucleotide binding /// GTP binding	intracellular
Dr.9538.1.S1_at	zgc:55283	zgc:55283	794	776	301	706	644.25	---	protein binding	---
Dr.691.1.S1_at	zgc:101565	zgc:101565	578	652	723	628	645.25	metabolic process /// oxidation reduction	catalytic activity /// binding /// oxidoreductase activity	---
Dr.15101.3.S1_at	DiGeorge syndrome critical region gene 8	dgcr8	741	645	669	535	647.5	---	RNA binding /// double-stranded RNA binding /// protein binding	intracellular
Dr.1267.1.S1_at	zgc:55868	zgc:55868	613	678	736	566	648.25	lipid metabolic process /// signal transduction /// intracellular signaling cascade	phosphoinositide phospholipase C activity /// phospholipase C activity /// signal transducer activity /// calcium ion binding	---
Dr.15878.1.A1_at	im:7153182	im:7153182	761	501	436	900	649.5	---	---	---
Dr.25616.1.A1_at	wu:fd44f01	wu:fd44f01	641	676	701	588	651.5	---	---	---
Dr.7889.1.S1_at	high-mobility group box 3b	hmgb3b	583	650	820	556	652.25	regulation of transcription, DNA-dependent	DNA binding	chromatin /// nucleus
Dr.9633.1.A1_at	raftlin family member 2	rftn2	509	596	733	775	653.25	---	---	---
Dr.13142.1.A1_at	signal transducing adaptor family member 2a	stap2a	581	693	729	619	655.5	multicellular organismal development	receptor activity /// protein binding	membrane /// integral to membrane
Dr.346.1.A1_at	zgc:113217	zgc:113217	606	623	748	645	655.5	biosynthetic process	catalytic activity /// transferase activity, transferring nitrogenous groups /// 1-aminocyclopropane-1-carboxylate synthase activity /// pyridoxal phosphate binding	---
Dr.23476.1.S1_at	zgc:66125	zgc:66125	398	583	597	1048	656.5	microtubule-based movement	nucleotide binding /// motor activity /// microtubule motor activity /// ATP binding	microtubule /// microtubule associated complex
Dr.14726.1.S1_at	zgc:162603	zgc:162603	659	671	679	624	658.25	proteolysis	catalytic activity /// metalloendopeptidase activity /// zinc ion binding /// metal ion binding	---
Dr.10550.1.A1_at	similar to Chaperone activity of bc1 complex-like, mitochondrial precursor (Chaperone-ABC1-like) (aarF domain-containing protein kinase 3)	LOC570281	1063	448	516	614	660.25	---	---	---
Dr.16619.1.A1_at	zgc:123285	zgc:123285	765	599	661	617	660.5	---	---	---
Dr.2649.1.A1_at	---	---	585	685	786	596	663	---	---	---
Dr.12663.1.A1_at	si:dkey-200h23.5	si:dkey-200h23.5	788	585	611	670	663.5	proteolysis	nucleic acid binding /// serine-type peptidase activity /// zinc ion binding	intracellular /// nucleus /// membrane
Dr.24315.1.S1_at	carbonic anhydrase VII	ca7	675	638	717	626	664	one-carbon compound metabolic process /// zinc ion transport	carbonate dehydratase activity /// zinc ion binding /// metal ion binding	---
Dr.407.1.A1_at	wu:fa11b04	wu:fa11b04	960	651	586	465	665.5	---	---	---
Dr.17487.1.S1_at	similar to IQ motif and Sec7 domain-containing protein 3	LOC798516	149	548	469	1501	666.75	regulation of ARF protein signal transduction	ARF guanyl-nucleotide exchange factor activity	intracellular
Dr.17512.1.S1_at	zgc:153461	zgc:153461	595	440	751	884	667.5	zinc ion transport	zinc ion binding /// metal ion binding	---
Dr.24848.1.S1_at	solute carrier family 38, member 7	slc38a7	630	579	740	722	667.75	transport /// ion transport /// sodium ion transport /// amino acid transport	sodium channel activity /// sodium channel inhibitor activity /// sodium ion binding	membrane /// integral to membrane
DrAffx.1.16.S1_at	prickle-like 2 (Drosophila)	prickle2	644	505	547	976	668	zinc ion transport	zinc ion binding /// phosphopantetheine binding /// metal ion binding	---
Dr.15988.1.S1_at	zgc:158852	zgc:158852	673	734	741	531	669.75	---	endopeptidase inhibitor activity /// serine-type endopeptidase inhibitor activity	---
Dr.13621.1.A1_at	phosphofructokinase, muscle	pfkm	499	764	513	910	671.5	glycolysis	nucleotide binding /// 6-phosphofructokinase activity /// ATP binding /// kinase activity /// transferase activity	cytoplasm /// 6-phosphofructokinase complex
Dr.11051.1.A1_at	---	---	815	555	550	771	672.75	---	---	---
DrAffx.1.70.S1_at	HOP homeobox	hopx	538	639	796	730	675.75	transcription /// transcription termination /// regulation of transcription, DNA-dependent /// multicellular organismal development /// transcription antitermination /// regulation of transcription	DNA binding /// transcription factor activity /// sequence-specific DNA binding	nucleus
Dr.25683.6.A1_at	zgc:73290	zgc:73290	694	620	663	733	677.5	---	protein binding /// zinc ion binding	---
Dr.2413.1.S1_at	dual specificity phosphatase 1	dusp1	670	763	700	578	677.75	protein amino acid dephosphorylation /// dephosphorylation	protein tyrosine phosphatase activity /// protein tyrosine/serine/threonine phosphatase activity /// hydrolase activity /// phosphatase activity /// MAP kinase tyrosine/serine/threonine phosphatase activity	---
Dr.2988.1.A1_at	peroxisome proliferator-activated receptor gamma, coactivator-related 1	pprc1	748	606	755	603	678	---	---	---
Dr.13652.1.A1_at	similar to arrestin domain-containing 4	LOC100000250	660	666	738	654	679.5	---	---	---
Dr.3015.1.A1_at	si:ch211-203h15.3	si:ch211-203h15.3	621	636	779	683	679.75	---	---	integral to membrane
Dr.25667.1.A1_at	---	---	808	642	684	598	683	---	---	---
Dr.15063.1.S1_at	hypothetical LOC566020	LOC566020	636	699	753	657	686.25	---	---	---
Dr.4418.1.A1_at	ganglioside induced differentiation associated protein 2	gdap2	722	688	728	607	686.25	---	---	---
Dr.25952.1.A1_x_at	very low density lipoprotein receptor	vldlr	1043	755	240	708	686.5	---	---	---
Dr.4082.1.A1_at	zgc:91985	zgc:91985	617	622	783	726	687	lipid metabolic process /// negative regulation of signal transduction /// lipid catabolic process	catalytic activity /// hydrolase activity	extracellular region /// signal recognition particle, endoplasmic reticulum targeting /// membrane
Dr.14571.1.A1_at	zgc:110307	zgc:110307	731	635	719	667	688	proteolysis	carboxypeptidase activity /// zinc ion binding	---
Dr.15313.1.A1_at	zgc:85662	zgc:85662	642	646	838	629	688.75	metabolic process	nucleotidyltransferase activity	---
Dr.9715.1.S1_at	exosome component 4	exosc4	687	788	672	610	689.25	RNA processing	3'-5'-exoribonuclease activity /// RNA binding /// exonuclease activity	---
Dr.13813.1.A1_at	zgc:171663	zgc:171663	662	767	718	616	690.75	zinc ion transport	protein binding /// zinc ion binding /// metal ion binding	---
Dr.2836.1.A1_at	zgc:63523	zgc:63523	700	739	745	590	693.5	regulation of cell shape	---	membrane
Dr.24558.2.S1_at	topoisomerase (DNA) I, like	top1l	580	746	715	742	695.75	DNA topological change /// DNA unwinding during replication	DNA binding /// DNA topoisomerase type I activity /// DNA topoisomerase (ATP-hydrolyzing) activity /// isomerase activity	chromosome
Dr.15091.1.A1_at	zgc:103517	zgc:103517	882	823	607	475	696.75	regulation of Rho protein signal transduction	Rho guanyl-nucleotide exchange factor activity	intracellular
Dr.309.1.S1_at	wnt8-like protein 2 /// wingless-type MMTV integration site family, member 8a	wnt8-2 /// wnt8a	865	577	635	710	696.75	eye development /// eye development /// mesoderm formation /// mesodermal cell fate commitment /// somitogenesis /// Wnt receptor signaling pathway, calcium modulating pathway /// multicellular organismal development /// mesoderm development /// anterior/posterior pattern formation /// anterior/posterior pattern formation /// dorsal/ventral pattern formation /// dorsal/ventral pattern formation /…	signal transducer activity	extracellular region /// proteinaceous extracellular matrix /// signal recognition particle, endoplasmic reticulum targeting
Dr.16638.1.A1_at	zgc:110128	zgc:110128	780	868	651	490	697.25	---	---	membrane /// integral to membrane
Dr.13745.1.A1_x_at	Hypothetical LOC100003370	LOC100003370	471	486	1001	833	697.75	---	---	---
Dr.7776.1.A1_at	hypothetical protein LOC100151319	LOC100151319	634	684	813	661	698	protein amino acid phosphorylation	nucleotide binding /// protein kinase activity /// protein serine/threonine kinase activity /// protein tyrosine kinase activity /// ATP binding /// kinase activity /// transferase activity	---
Dr.15071.1.A1_at	similar to dentin sialophosphoprotein	LOC558975	724	797	413	860	698.5	---	---	---
Dr.13114.1.A1_at	ras homolog gene family, member V	rhov	669	660	739	728	699	small GTPase mediated signal transduction	nucleotide binding /// GTP binding	intracellular /// membrane
Dr.10637.1.S1_at	5'-3' exoribonuclease 2	xrn2	672	654	767	709	700.5	---	nucleic acid binding /// exonuclease activity /// zinc ion binding	intracellular
Dr.13593.1.S1_at	protein arginine methyltransferase 6	prmt6	657	731	777	640	701.25	---	S-adenosylmethionine-dependent methyltransferase activity	---
Dr.4274.1.A1_at	zgc:92502	zgc:92502	682	696	766	663	701.75	---	oxidoreductase activity	---
Dr.7499.1.A1_at	si:ch211-160j6.2	si:ch211-160j6.2	650	687	758	713	702	microtubule-based movement	nucleotide binding /// microtubule motor activity /// ATP binding	microtubule /// microtubule associated complex
Dr.10103.1.A1_at	zgc:162565	zgc:162565	784	658	634	737	703.25	---	---	membrane
Dr.749.2.S1_at	zgc:63791	zgc:63791	718	681	768	649	704	---	DNA binding /// single-stranded DNA binding /// transcription regulator activity	nucleus
Dr.10211.1.A1_at	zgc:92395	zgc:92395	742	705	772	599	704.5	intracellular signaling cascade	---	---
Dr.17244.1.S1_at	zgc:56533	zgc:56533	457	723	764	876	705	---	zinc ion binding	---
Dr.15338.1.A1_at	---	---	824	559	750	702	708.75	---	---	---
Dr.25704.1.A1_at	ST6 beta-galactosamide alpha-2,6-sialyltranferase 1	st6gal1	632	677	839	689	709.25	protein amino acid glycosylation	beta-galactoside alpha-2,6-sialyltransferase activity /// sialyltransferase activity /// transferase activity /// transferase activity, transferring glycosyl groups	Golgi apparatus /// membrane /// integral to membrane /// integral to Golgi membrane
Dr.15027.1.S1_at	bromodomain containing 3a /// glycoprotein M6Ab	brd3a /// gpm6ab	640	701	742	756	709.75	---	---	---
Dr.24314.1.S1_at	zgc:56372	zgc:56372	814	717	551	758	710	small GTPase mediated signal transduction	guanyl-nucleotide exchange factor activity	intracellular
Dr.21030.1.S1_at	ephrin A5a	efna5a	610	504	625	1102	710.25	---	---	membrane
Dr.23893.1.A1_at	wu:fc95a02	wu:fc95a02	848	730	664	604	711.5	---	---	---
Dr.7640.1.A1_at	zgc:153719	zgc:153719	631	711	855	653	712.5	transcription /// transcription termination /// regulation of transcription, DNA-dependent /// cell cycle /// mitosis /// chromatin modification /// transcription antitermination /// cell division	methyltransferase activity /// transferase activity /// histone-lysine N-methyltransferase activity	nucleus /// chromosome
Dr.13874.2.A1_a_at	phosphatidylserine synthase 1	ptdss1	779	758	583	731	712.75	phosphatidylserine biosynthetic process	---	---
Dr.16590.1.S1_at	soluble liver antigen/liver pancreas antigen (Homo sapiens), like	sla/lpl	653	911	577	717	714.5	translation	selenium binding /// transferase activity	cytoplasm
Dr.12669.1.A1_at	zgc:175195	zgc:175195	745	683	730	719	719.25	nucleobase, nucleoside, nucleotide and nucleic acid metabolic process	nucleic acid binding /// 3'-5' exonuclease activity	intracellular
Dr.15169.1.A1_at	regulator of G-protein signalling 14	rgs14	586	777	762	759	721	signal transduction	signal transducer activity /// receptor signaling protein activity /// GTPase activator activity	---
Dr.365.1.A1_at	Si:ch211-152c12.2	si:ch211-152c12.2	643	827	770	644	721	---	kinase activity	---
Dr.13504.1.S1_at	B-cell translocation gene 3	btg3	628	726	883	648	721.25	---	---	---
Dr.25889.1.A1_at	---	---	921	565	682	718	721.5	---	---	---
Dr.16684.1.S1_at	zgc:77051	zgc:77051	810	826	703	548	721.75	---	---	---
Dr.11138.1.A1_at	podocalyxin-like 2	podxl2	701	709	807	674	722.75	---	---	---
Dr.18397.1.A1_at	im:7158730	im:7158730	836	719	552	787	723.5	transport	nucleotide binding /// ATP binding /// ATPase activity /// ATPase activity, coupled to transmembrane movement of substances	integral to membrane
Dr.2784.1.A1_at	solute carrier family 25 (carnitine/acylcarnitine translocase), member 20	slc25a20	511	856	535	1007	727.25	transport	transporter activity /// binding	mitochondrial inner membrane /// membrane /// integral to membrane
Dr.16802.1.S1_at	vesicle-associated membrane protein 8 (endobrevin)	vamp8	544	819	868	685	729	vesicle-mediated transport	---	integral to membrane
Dr.12309.2.S1_at	syntaxin 11a	stx11a	664	812	802	647	731.25	intracellular protein transport /// vesicle-mediated transport	SNAP receptor activity /// protein binding	membrane
Dr.14931.2.S1_at	zgc:153327	zgc:153327	618	713	898	701	732.5	---	nucleic acid binding	---
Dr.9516.1.A1_at	similar to 52 kDa repressor of the inhibitor of the protein kinase	LOC100151273	775	824	749	585	733.25	---	---	---
Dr.4680.1.S1_at	SH3-domain GRB2-like 1a	sh3gl1a	627	749	732	828	734	---	protein binding	cytoplasm
Dr.1230.1.A1_at	zgc:63504	zgc:63504	803	748	756	631	734.5	small GTPase mediated signal transduction /// myoblast fusion	nucleotide binding /// calcium ion binding /// GTP binding	intracellular /// membrane /// integral to membrane
Dr.4271.1.S1_at	solute carrier family 13 (sodium-dependent dicarboxylate transporter), member 2	slc13a2	754	485	690	1012	735.25	sodium ion transport	transporter activity	membrane
Dr.14824.1.S1_at	---	---	688	750	850	655	735.75	---	---	---
Dr.2113.2.S1_a_at	zgc:110188	zgc:110188	746	704	788	705	735.75	---	---	---
Dr.10901.1.S1_at	Wiskott-Aldrich syndrome, like	wasl	894	610	793	652	737.25	protein complex assembly /// cell adhesion /// actin polymerization or depolymerization	small GTPase regulator activity /// structural molecule activity /// protein binding	actin cytoskeleton
Dr.5519.1.A1_at	supervillin	svil	652	725	681	893	737.75	cytoskeleton organization and biogenesis	actin binding	---
Dr.6958.1.S1_at	Solute carrier family 39 (zinc transporter), member 13	slc39a13	520	608	1007	819	738.5	transport /// ion transport /// zinc ion transport /// zinc ion transport /// metal ion transport	zinc ion transmembrane transporter activity /// zinc ion binding /// metal ion transmembrane transporter activity	membrane /// integral to membrane
Dr.16432.1.A1_at	Growth/differentiation factor 6-A	gdf6a	1023	720	646	573	740.5	multicellular organismal development /// growth	growth factor activity	extracellular region
Dr.18418.1.S1_at	zgc:66474	zgc:66474	923	732	605	703	740.75	---	DNA binding /// zinc ion binding	intracellular
Dr.19729.1.S1_at	AT rich interactive domain 3B (Bright like)	arid3b	327	514	285	1841	741.75	---	DNA binding	intracellular
Dr.25162.1.S1_at	DNA (cytosine-5-)-methyltransferase 1	dnmt1	684	768	864	651	741.75	DNA methylation /// DNA methylation /// exocrine pancreas development /// DNA methylation on cytosine /// histone H3-K9 methylation /// retina morphogenesis in camera-type eye	DNA binding /// DNA (cytosine-5-)-methyltransferase activity /// transcription factor binding /// methyltransferase activity /// zinc ion binding /// transferase activity	nucleus
Dr.26444.1.S1_at	sarcosine dehydrogenase	sardh	575	733	319	1342	742.25	glycine catabolic process	aminomethyltransferase activity /// oxidoreductase activity	cytoplasm
Dr.25226.1.S1_s_at	cyclin B1	ccnb1	756	783	822	611	743	cell cycle /// cell division	---	nucleus
Dr.4451.1.S1_at	zgc:55363	zgc:55363	881	679	791	623	743.5	---	calcium ion binding	---
Dr.16693.1.A1_at	similar to Zinc finger protein 271 (Zinc finger protein 7) (HZF7) (Zinc finger protein ZNFphex133) (Epstein-Barr virus-induced zinc finger protein) (ZNF-EB) (CT-ZFP48) (Zinc finger protein dp) (ZNF-dp)	LOC100148887	762	1014	515	684	743.75	---	---	---
Dr.12309.1.A1_at	syntaxin 11a	stx11a	721	716	712	841	747.5	intracellular protein transport /// vesicle-mediated transport	SNAP receptor activity /// protein binding	membrane
Dr.4167.1.A1_at	zgc:92808	zgc:92808	611	738	921	724	748.5	---	---	---
Dr.6375.1.S1_at	c20orf24 homolog (human)	c20orf24	680	778	824	715	749.25	---	---	---
Dr.9195.1.A1_at	---	---	411	572	648	1367	749.5	---	---	---
Dr.5991.2.S1_at	zgc:101708	zgc:101708	674	669	595	1063	750.25	---	---	---
Dr.25548.1.S1_at	heat shock protein 90kDa beta (grp94), member 1	hsp90b1	665	757	845	736	750.75	protein folding /// response to stress	ATP binding /// unfolded protein binding	endoplasmic reticulum
Dr.26426.1.S1_at	zgc:65871	zgc:65871	686	689	617	1015	751.75	---	nucleic acid binding	---
Dr.6808.1.S1_at	zgc:55701	zgc:55701	736	795	818	659	752	---	nucleotide binding /// nucleic acid binding	ribonucleoprotein complex
Dr.14931.1.S1_at	zgc:153327	zgc:153327	541	914	854	700	752.25	---	nucleic acid binding	---
Dr.3817.1.S1_at	protein disulfide isomerase associated 4	pdia4	795	805	801	608	752.25	cell redox homeostasis	calcium ion binding /// isomerase activity	endoplasmic reticulum
Dr.19939.1.A1_at	zgc:63569	zgc:63569	913	697	769	632	752.75	---	---	---
Dr.17471.1.S1_at	si:ch211-191i18.1	si:ch211-191i18.1	738	729	792	757	754	---	---	integral to membrane
Dr.5996.1.S1_at	solute carrier family 38, member 7	slc38a7	822	879	781	540	755.5	transport /// ion transport /// sodium ion transport /// amino acid transport	sodium channel activity /// sodium channel inhibitor activity /// sodium ion binding	membrane /// integral to membrane
Dr.23459.1.S1_s_at	groucho 1	gro1	623	609	804	989	756.25	regulation of transcription	---	nucleus
Dr.14014.1.S1_at	oogenesis-related protein	DKEY-29D12.5	828	830	760	612	757.5	---	---	---
Dr.13221.1.A1_at	similar to zinc finger protein 776	LOC100150229	702	656	862	811	757.75	---	---	---
Dr.3526.1.S1_at	denticleless homolog (Drosophila)	dtl	696	810	816	712	758.5	mitotic cell cycle G2/M transition DNA damage checkpoint	---	---
Dr.6278.1.A1_at	wu:fd20a04	wu:fd20a04	796	789	817	633	758.75	---	---	---
Dr.3955.1.A1_at	zgc:66443	zgc:66443	1399	971	376	291	759.25	---	nucleic acid binding /// zinc ion binding	intracellular
Dr.12665.1.S1_at	zgc:109744	zgc:109744	812	662	655	909	759.5	---	---	---
Dr.13312.1.A1_at	LSM14 homolog A (SCD6, S. cerevisiae)	lsm14a	821	728	823	666	759.5	---	---	---
Dr.1694.1.S1_at	DEP domain containing 1a	depdc1a	790	804	773	671	759.5	signal transduction /// intracellular signaling cascade	GTPase activator activity	intracellular
Dr.9089.1.S1_at	retinitis pigmentosa 2 (X-linked recessive)	rp2	758	802	833	646	759.75	GTP biosynthetic process /// UTP biosynthetic process /// CTP biosynthetic process	nucleoside diphosphate kinase activity /// binding /// ATP binding	---
Dr.23040.1.A1_at	---	---	1025	675	574	773	761.75	---	---	---
Dr.10879.1.A1_at	zgc:110251	zgc:110251	563	898	858	744	765.75	leukotriene metabolic process /// iron ion transport /// cellular iron ion homeostasis /// oxidation reduction	iron ion binding /// lipoxygenase activity /// oxidoreductase activity /// oxidoreductase activity, acting on single donors with incorporation of molecular oxygen, incorporation of two atoms of oxygen /// metal ion binding	---
Dr.14001.1.A1_at	pituitary tumor-transforming 1 interacting protein	pttg1ip	750	858	894	563	766.25	---	---	---
Dr.3648.1.S1_at	translocating chain-associating membrane protein 1	tram1	698	754	852	763	766.75	---	---	membrane /// integral to membrane
Dr.16750.2.A1_at	tripartite motif-containing 13	trim13	1069	667	696	639	767.75	zinc ion transport	protein binding /// zinc ion binding /// metal ion binding	intracellular
Dr.13114.2.S1_at	ras homolog gene family, member V	rhov	598	680	382	1414	768.5	small GTPase mediated signal transduction	nucleotide binding /// GTP binding	intracellular /// membrane
Dr.16517.1.A1_at	---	---	844	528	707	996	768.75	---	---	---
Dr.5984.1.A1_at	similar to F-box only protein 34	LOC100003487	671	747	930	734	770.5	---	---	---
Dr.22832.1.A1_at	cerebellin 1 precursor	cbln1	782	674	708	920	771	---	---	---
Dr.13177.1.A1_at	zgc:110317	zgc:110317	691	735	884	776	771.5	calcium ion transport	calcium channel activity /// calcium ion binding /// calcium channel inhibitor activity	---
Dr.15892.1.S1_at	mediator complex subunit 22	med22	988	712	869	520	772.25	transcription /// transcription termination /// regulation of transcription, DNA-dependent /// transcription antitermination	---	nucleus
Dr.3164.1.A1_at	wu:fd08h10	wu:fd08h10	714	787	844	748	773.25	---	---	---
Dr.10191.1.S1_at	golgi associated PDZ and coiled-coil motif containing	gopc	970	742	519	868	774.75	---	protein binding	---
Dr.3762.1.S1_at	solute carrier family 35, member E1	slc35e1	774	792	747	788	775.25	---	---	membrane /// integral to membrane
Dr.15005.1.S1_at	similar to Major centromere autoantigen B (Centromere protein B) (CENP-B)	LOC100150296	908	906	374	914	775.5	regulation of transcription	DNA binding	---
Dr.5692.1.S1_at	F-box and WD-40 domain protein 11a	fbxw11a	749	801	880	673	775.75	---	---	---
Dr.1668.1.S1_at	hypoxanthine phosphoribosyltransferase 1	hprt1	978	808	746	576	777	purine ribonucleoside salvage /// nucleoside metabolic process	hypoxanthine phosphoribosyltransferase activity /// transferase activity /// transferase activity, transferring glycosyl groups	cytoplasm
Dr.4261.1.A1_at	zgc:112980	zgc:112980	704	905	819	682	777.5	---	---	---
Dr.15097.1.A1_at	zinc finger and BTB domain containing 22	zbtb22	695	741	774	906	779	zinc ion transport	nucleic acid binding /// protein binding /// zinc ion binding /// metal ion binding	intracellular /// nucleus
Dr.15105.1.S1_at	hypothetical LOC792144 /// stromal cell-derived factor 2	LOC792144 /// sdf2	681	665	805	965	779	cell redox homeostasis	---	membrane
Dr.13082.1.A1_at	zinc finger, AN1-type domain 2A	zfand2a	747	818	831	721	779.25	zinc ion transport	zinc ion binding /// metal ion binding	---
Dr.9702.1.S1_at	---	---	885	760	843	636	781	---	---	---
Dr.9751.1.S1_at	flavin containing monooxygenase 5	fmo5	797	806	795	729	781.75	---	monooxygenase activity /// flavin-containing monooxygenase activity /// oxidoreductase activity /// FAD binding /// NADP binding	microsome /// intrinsic to endoplasmic reticulum membrane
Dr.16542.1.A1_at	glutamate-rich WD repeat containing 1	grwd1	904	779	754	695	783	---	---	---
Dr.26138.1.A1_at	---	---	1037	790	714	592	783.25	---	---	---
Dr.24816.1.S1_a_at	zgc:56703	zgc:56703	539	814	1004	781	784.5	protein folding	heat shock protein binding /// unfolded protein binding	---
Dr.8569.1.A1_at	wu:fj63d08	wu:fj63d08	549	588	596	1410	785.75	regulation of transcription, DNA-dependent	---	nucleus
Dr.11474.1.S1_at	tumor necrosis factor, alpha-induced protein 1 (endothelial)	tnfaip1	713	840	896	697	786.5	DNA replication /// potassium ion transport /// immune response /// embryonic development	voltage-gated potassium channel activity /// protein binding /// protein binding	voltage-gated potassium channel complex /// membrane
Dr.12753.1.A1_at	zgc:175195	zgc:175195	612	809	933	799	788.25	nucleobase, nucleoside, nucleotide and nucleic acid metabolic process	nucleic acid binding /// 3'-5' exonuclease activity	intracellular
Dr.11547.1.S1_at	glutamate-cysteine ligase, modifier subunit	gclm	703	796	907	749	788.75	---	oxidoreductase activity /// ligase activity	---
Dr.19706.1.S1_at	zgc:162081	zgc:162081	1048	722	704	681	788.75	---	---	membrane /// integral to membrane
Dr.10424.1.A1_at	zgc:110182	zgc:110182	909	859	759	634	790.25	---	---	---
Dr.12612.1.S1_at	unc-119 homolog 2	unc119.2	846	799	848	668	790.25	---	---	---
Dr.2150.1.A1_a_at	RAP1 interacting factor homolog (yeast)	rif1	677	847	891	750	791.25	---	---	---
Dr.5872.1.A1_at	wu:fj66b05	wu:fj66b05	716	707	763	979	791.25	---	---	---
Dr.15179.1.S1_at	hypothetical protein LOC100150405 /// zgc:85752	LOC100150405 /// zgc:85752	711	853	872	735	792.75	nucleosome assembly	DNA binding /// protein binding	nucleosome /// nucleus /// endoplasmic reticulum /// endoplasmic reticulum membrane /// microsome /// membrane /// integral to membrane
Dr.7338.1.S1_at	influenza virus NS1A binding protein b	ivns1abpb	720	745	964	743	793	---	protein binding	nucleus /// cytoplasm /// cytoskeleton
Dr.18230.1.A1_at	similar to solute carrier family 38, member 8	LOC795255	940	657	618	961	794	---	---	---
Dr.24730.1.A1_at	zgc:162964	zgc:162964	715	706	765	995	795.25	transport	acyl-CoA binding /// binding	integral to membrane
Dr.13784.1.A1_at	FIC domain containing	ficd	993	598	825	766	795.5	---	binding	membrane /// integral to membrane
Dr.9671.1.S1_at	zgc:103508	zgc:103508	1056	718	734	676	796	---	DNA binding	---
Dr.10519.1.A1_at	tripartite motif-containing 71	trim71	890	703	800	794	796.75	embryonic body morphogenesis	---	---
Dr.16109.1.S1_at	similar to Receptor tyrosine kinase-like orphan receptor 2	LOC561183	961	786	782	660	797.25	---	---	---
Dr.12660.1.A1_at	ring finger protein 103	rnf103	1088	862	680	565	798.75	zinc ion transport	protein binding /// zinc ion binding /// metal ion binding	---
Dr.17462.1.S1_at	hypoxia up-regulated 1	hyou1	719	872	895	711	799.25	---	nucleotide binding /// ATP binding	---
Dr.10566.2.S1_at	zgc:66125	zgc:66125	763	611	580	1247	800.25	microtubule-based movement	nucleotide binding /// motor activity /// microtubule motor activity /// ATP binding	microtubule /// microtubule associated complex
Dr.3839.1.A1_at	arrestin domain containing 1a	arrdc1a	740	834	917	720	802.75	---	---	---
Dr.2863.1.A1_at	solute carrier family 25 (mitochondrial carrier; phosphate carrier), member 25	slc25a25	732	761	959	765	804.25	transport /// calcium ion transport	transporter activity /// calcium channel activity /// binding /// calcium ion binding /// calcium channel inhibitor activity	mitochondrion /// mitochondrial inner membrane /// membrane /// integral to membrane
Dr.13054.1.A1_at	---	---	1223	785	566	650	806	---	---	---
Dr.13784.2.S1_at	FIC domain containing	ficd	832	551	710	1134	806.75	---	binding	membrane /// integral to membrane
Dr.19756.1.A1_at	zgc:153537	zgc:153537	1002	663	694	871	807.5	protein amino acid glycosylation	fucosyltransferase activity /// transferase activity /// transferase activity, transferring glycosyl groups	Golgi apparatus /// membrane /// integral to membrane
Dr.25490.1.S1_at	SCY1-like 1 binding protein 1	scyl1bp1	764	888	814	764	807.5	---	---	---
Dr.14682.1.S1_at	---	---	896	835	842	658	807.75	---	---	---
Dr.10570.1.A1_at	wu:fe36c01	wu:fe36c01	655	940	776	864	808.75	---	---	---
Dr.6534.1.A1_at	wu:fe11a06	wu:fe11a06	1022	775	771	669	809.25	---	---	---
Dr.7729.1.A1_at	---	---	818	842	888	693	810.25	---	---	---
Dr.13965.1.A1_at	zgc:100959	zgc:100959	919	765	812	752	812	carbohydrate metabolic process /// glycolysis /// protein modification process /// metabolic process /// protein transport /// post-translational protein modification /// cellular carbohydrate metabolic process /// regulation of protein metabolic process	catalytic activity /// binding /// oxidoreductase activity /// oxidoreductase activity, acting on the CH-OH group of donors, NAD or NADP as acceptor /// small conjugating protein ligase activity	---
Dr.9394.2.S1_at	pentatricopeptide repeat domain 1	ptcd1	884	923	689	754	812.5	---	---	---
Dr.24823.1.A1_at	zgc:56388	zgc:56388	689	877	938	751	813.75	---	---	---
Dr.14906.1.A1_at	zgc:153390	zgc:153390	826	942	827	662	814.25	translation	structural constituent of ribosome	intracellular /// ribosome
Dr.5393.1.A1_at	similar to URKL1	LOC558466	912	774	667	907	815	metabolic process	nucleotide binding /// ATP binding /// kinase activity /// transferase activity /// phosphotransferase activity, alcohol group as acceptor	---
Dr.17740.1.S1_at	hypothetical protein LOC407698	LOC407698	723	632	1068	840	815.75	---	---	---
Dr.24687.1.A1_at	similar to prolyl 4-hydroxylase, alpha I subunit isoform 1 precursor	LOC557059	1162	1087	414	600	815.75	protein metabolic process	binding /// iron ion binding /// oxidoreductase activity /// oxidoreductase activity, acting on paired donors, with incorporation or reduction of molecular oxygen, 2-oxoglutarate as one donor, and incorporation of one atom each of oxygen into both donors	---
Dr.3272.1.S1_at	ADP-ribosylation factor-like 6 interacting protein 5	arl6ip5	1323	837	576	527	815.75	---	---	---
Dr.13671.1.A1_at	hypothetical LOC558777	LOC558777	766	924	857	725	818	---	---	---
Dr.4957.1.S1_at	myeloid cell leukemia sequence 1a	mcl1a	683	957	863	770	818.25	tissue homeostasis /// apoptosis /// regulation of apoptosis /// chordate embryonic development /// negative regulation of apoptosis /// negative regulation of caspase activity	---	---
Dr.11418.1.A1_at	si:ch211-225p5.3	si:ch211-225p5.3	658	869	947	804	819.5	---	---	---
Dr.12703.1.A1_at	zgc:162874	zgc:162874	363	431	492	1995	820.25	---	---	---
Dr.16687.1.S1_at	zgc:91936	zgc:91936	841	724	836	889	822.5	metabolic process /// oxidation reduction	catalytic activity /// binding /// oxidoreductase activity	---
Dr.2761.1.A1_at	TATA box binding protein	tbp	910	983	787	618	824.5	transcription initiation /// regulation of transcription, DNA-dependent /// transcription initiation from RNA polymerase II promoter	DNA binding /// DNA binding /// RNA polymerase II transcription factor activity /// binding	nucleus /// transcription factor TFIID complex
Dr.2931.1.A1_at	zgc:92179	zgc:92179	705	753	892	955	826.25	carboxylic acid metabolic process	catalytic activity /// carboxy-lyase activity /// pyridoxal phosphate binding	---
Dr.26474.1.S1_at	zgc:64227	zgc:64227	725	740	629	1217	827.75	---	---	---
Dr.14043.1.A1_at	similar to spermatogenesis associated 13	LOC568426	1020	985	752	560	829.25	---	---	---
Dr.10502.1.S1_at	YTH domain family, member 1	ythdf1	757	762	797	1003	829.75	---	---	---
Dr.13399.2.S1_a_at	zgc:152938	zgc:152938	1033	968	526	792	829.75	---	DNA binding	---
Dr.13700.1.A1_at	similar to DEAD/H (Asp-Glu-Ala-Asp/His) box polypeptide 32	LOC100006246	851	769	794	908	830.5	---	---	---
Dr.15995.1.A1_at	similar to zinc finger protein 93	LOC794198	869	800	859	795	830.75	---	---	---
Dr.19626.1.S1_at	si:dkey-98f17.2	si:dkey-98f17.2	874	773	798	879	831	---	protein binding	---
Dr.26366.1.A1_at	FIC domain containing	ficd	1177	743	585	825	832.5	---	binding	membrane /// integral to membrane
Dr.15295.1.A1_at	---	---	356	839	423	1720	834.5	---	---	---
Dr.6291.1.S1_at	transportin 2 (importin 3, karyopherin beta 2b)	tnpo2	827	855	902	755	834.75	protein import into nucleus, docking /// intracellular protein transport	binding /// protein transporter activity	nucleus /// nuclear pore /// cytoplasm
Dr.12947.1.A1_at	similar to LOC414497 protein	LOC560900	954	791	856	740	835.25	---	---	---
Dr.21347.1.S1_at	phosphoglucomutase 3	pgm3	1353	825	538	625	835.25	carbohydrate metabolic process	magnesium ion binding /// intramolecular transferase activity, phosphotransferases /// metal ion binding	---
Dr.6507.1.S1_at	myelin protein zero-like 2	mpzl2	802	863	912	768	836.25	---	protein binding /// identical protein binding	membrane
Dr.3370.1.A1_at	zgc:91908	zgc:91908	487	659	1160	1042	837	---	---	membrane
Dr.7467.1.S1_at	serine incorporator 5	serinc5	858	907	861	727	838.25	lipid metabolic process /// phospholipid biosynthetic process	electron carrier activity	endoplasmic reticulum /// endoplasmic reticulum membrane /// membrane /// integral to membrane
Dr.12138.1.S1_at	exostoses (multiple) 1a	ext1a	435	373	631	1927	841.5	heparan sulfate proteoglycan biosynthetic process	transferase activity /// transferase activity, transferring glycosyl groups /// glucuronosyl-N-acetylglucosaminyl-proteoglycan 4-alpha-N-acetylglucosaminyltransferase activity /// glucuronosyl-N-acetylglucosaminyl-proteoglycan 4-alpha-N-acetylglucosaminyltransferase activity /// N-acetylglucosaminyl-proteoglycan 4-beta-glucuronosyltransferase activity /// N-acetylglucosaminyl-proteoglycan 4-beta-…	endoplasmic reticulum /// endoplasmic reticulum membrane /// membrane /// integral to membrane /// integral to endoplasmic reticulum membrane
Dr.26205.1.A1_at	---	---	1514	1290	252	315	842.75	---	---	---
Dr.13218.1.A1_at	zgc:153949	zgc:153949	760	910	893	812	843.75	---	---	---
Dr.5843.1.A1_at	zgc:153465	zgc:153465	1104	784	455	1035	844.5	pseudouridine synthesis	RNA binding /// pseudouridine synthase activity	---
Dr.5991.1.A1_at	zgc:101708	zgc:101708	891	884	790	814	844.75	---	---	---
Dr.13089.1.A1_at	---	---	733	821	867	960	845.25	---	---	---
Dr.15475.1.A1_at	zgc:153461	zgc:153461	849	828	713	1001	847.75	zinc ion transport	zinc ion binding /// metal ion binding	---
Dr.13053.1.A1_at	---	---	1168	686	692	848	848.5	---	---	---
Dr.26483.1.S1_at	ERO1-like (S. cerevisiae)	ero1l	838	698	986	873	848.75	protein thiol-disulfide exchange	protein binding /// electron carrier activity /// oxidoreductase activity, acting on sulfur group of donors, disulfide as acceptor /// FAD binding	endoplasmic reticulum membrane
Dr.18001.1.S1_at	---	---	1018	700	837	842	849.25	---	---	---
Dr.4916.1.A1_at	---	---	1197	881	612	707	849.25	---	---	---
Dr.17596.1.A1_at	hypothetical protein LOC100000591	LOC100000591	819	1016	784	783	850.5	---	---	---
Dr.17272.1.A1_at	similar to Zinc finger protein 624	LOC100007974	651	874	1120	760	851.25	---	---	---
Dr.15220.1.A1_at	Zgc:153347	zgc:153347	989	912	724	782	851.75	---	---	---
Dr.200.1.S1_at	RNA binding motif protein 35B	rbm35b	880	798	950	785	853.25	---	nucleotide binding /// nucleic acid binding /// RNA binding	---
Dr.17312.1.A1_at	hypothetical LOC569345	MGC162876	1412	604	671	745	858	---	---	nucleus
Dr.18487.1.S1_at	zinc finger, CCHC domain containing 7- like	zcchc7l	845	661	815	1111	858	---	nucleic acid binding /// structural molecule activity /// zinc ion binding	viral capsid
Dr.25305.1.A1_at	wu:fb76e01	wu:fb76e01	804	871	941	817	858.25	---	---	---
Dr.16750.1.S1_at	tripartite motif-containing 13	trim13	599	648	1000	1187	858.5	zinc ion transport	protein binding /// zinc ion binding /// metal ion binding	intracellular
Dr.6641.1.A1_at	hypothetical LOC570852	MGC162283	783	953	910	793	859.75	DNA duplex unwinding	nucleotide binding /// nucleic acid binding /// DNA binding /// DNA helicase activity /// helicase activity /// ATP binding /// hydrolase activity	nucleus /// mitochondrion /// mitochondrial matrix /// mitochondrial matrix
Dr.4135.1.A1_at	splA/ryanodine receptor domain and SOCS box containing 4a	spsb4a	952	793	874	824	860.75	intracellular signaling cascade	---	---
Dr.15072.1.A1_at	zgc:152928	zgc:152928	936	846	871	791	861	proteolysis	carboxypeptidase activity /// zinc ion binding	---
Dr.8914.1.S1_at	zgc:113054	zgc:113054	863	772	903	925	865.75	metabolic process /// oxidation reduction	catalytic activity /// binding /// O-methyltransferase activity /// oxidoreductase activity	---
Dr.10332.1.S2_at	cryptochrome 5	cry5	717	876	999	878	867.5	DNA repair /// DNA repair /// response to light stimulus	DNA photolyase activity /// DNA (6-4) photolyase activity /// lyase activity	---
Dr.11504.1.A1_at	ecdysoneless homolog (Drosophila)	ecd	977	813	876	813	869.75	---	---	---
Dr.21674.1.A1_at	wu:fc35c05	wu:fc35c05	811	895	849	926	870.25	---	---	---
Dr.11782.3.S1_a_at	similar to ciliary rootlet coiled-coil, rootletin	LOC564476	685	615	615	1574	872.25	---	---	---
Dr.10711.1.S2_at	C-terminal binding protein 1	ctbp1	871	945	879	807	875.5	metabolic process	catalytic activity /// binding /// oxidoreductase activity, acting on the CH-OH group of donors, NAD or NADP as acceptor /// cofactor binding /// NAD binding	---
Dr.838.1.A1_at	zgc:136440	zgc:136440	739	901	923	944	876.75	transport /// ion transport /// zinc ion transport /// metal ion transport	zinc ion binding /// metal ion transmembrane transporter activity	membrane /// integral to membrane
Dr.15509.1.S1_at	LSM11, U7 small nuclear RNA associated	lsm11	873	1029	860	747	877.25	mRNA metabolic process	---	ribonucleoprotein complex
Dr.5345.1.S1_at	F-box protein 5	fbxo5	773	891	931	918	878.25	zinc ion transport /// cell cycle /// mitosis /// regulation of mitotic cell cycle /// cell division /// negative regulation of ubiquitin-protein ligase activity during mitotic cell cycle	protein binding /// zinc ion binding /// metal ion binding	nucleus /// nucleus /// cytoplasm /// cytoplasm /// spindle
Dr.8066.1.S1_at	frizzled homolog 8c	fzd8c	1243	580	567	1125	878.75	signal transduction /// cell surface receptor linked signal transduction /// G-protein coupled receptor protein signaling pathway /// multicellular organismal development /// Wnt receptor signaling pathway /// Wnt receptor signaling pathway	signal transducer activity /// receptor activity /// non-G-protein coupled 7TM receptor activity /// G-protein coupled receptor activity	membrane /// integral to membrane
Dr.3352.1.A1_at	zgc:101646	zgc:101646	809	897	957	854	879.25	---	---	---
Dr.8987.1.A1_at	zinc finger, C3HC-type containing 1	zc3hc1	791	887	1012	829	879.75	---	zinc ion binding	nucleus
Dr.7304.1.S1_at	PHD finger protein 6	phf6	876	908	885	851	880	---	protein binding /// zinc ion binding	---
Dr.19587.1.S1_at	zgc:154064	zgc:154064	246	464	518	2296	881	---	---	---
Dr.752.1.A1_at	hypothetical LOC562425	LOC562425	753	852	1071	850	881.5	---	---	---
Dr.15509.2.A1_at	LSM11, U7 small nuclear RNA associated	lsm11	927	1045	853	704	882.25	mRNA metabolic process	---	ribonucleoprotein complex
Dr.15115.1.S1_at	Rtf1, Paf1/RNA polymerase II complex component, homolog (S. cerevisiae)	rtf1	816	1018	645	1052	882.75	somitogenesis /// heart development /// neural crest cell development /// tail morphogenesis /// pigmentation	---	---
Dr.14729.1.S1_at	zgc:113405	zgc:113405	911	841	865	916	883.25	dicarboxylic acid transport	sodium:dicarboxylate symporter activity	membrane
Dr.2274.1.S1_at	hypothetical protein LOC554846 /// START domain containing 3	LOC554846 /// stard3	798	916	991	836	885.25	steroid biosynthetic process /// C21-steroid hormone biosynthetic process /// transport /// lipid transport	lipid binding /// cholesterol binding /// cholesterol transporter activity	---
Dr.6686.3.S1_at	si:dkeyp-117h8.4	si:dkeyp-117h8.4	1007	913	841	784	886.25	---	---	---
Dr.7274.1.S1_at	6-phosphofructo-2-kinase/fructose-2,6-biphosphatase 1	pfkfb1	767	766	1011	1006	887.5	fructose metabolic process /// fructose 2,6-bisphosphate metabolic process /// metabolic process	catalytic activity /// 6-phosphofructo-2-kinase activity /// ATP binding /// kinase activity	---
Dr.20233.1.S1_at	zgc:66430	zgc:66430	781	756	995	1030	890.5	nucleosome assembly	---	nucleus
Dr.16799.1.A1_at	---	---	1029	727	911	897	891	---	---	---
Dr.26434.1.A1_at	sb:cb472	sb:cb472	931	885	968	786	892.5	---	---	---
Dr.6001.1.S1_at	zinc finger, AN1-type domain 5b	zfand5b	868	860	1044	801	893.25	zinc ion transport	DNA binding /// zinc ion binding /// metal ion binding	---
Dr.6794.1.S1_at	zgc:63994	zgc:63994	699	851	1067	956	893.25	---	---	---
Dr.13171.1.A1_at	zgc:113346	zgc:113346	968	970	887	753	894.5	---	---	---
Dr.15915.1.S1_at	similar to G patch domain containing 4	LOC555692	1057	1008	834	688	896.75	---	nucleic acid binding	intracellular
Dr.8454.1.A1_at	sodium channel modifier 1	scnm1	897	875	932	885	897.25	mRNA processing /// zinc ion transport /// RNA splicing	nucleic acid binding /// zinc ion binding /// metal ion binding	intracellular /// nucleus
Dr.14693.1.A1_at	---	---	423	815	536	1817	897.75	---	---	---
Dr.16544.1.S1_at	zgc:153675	zgc:153675	833	925	1002	846	901.5	---	---	---
Dr.18387.1.A1_s_at	serine peptidase inhibitor, Kunitz type 1 b	spint1b	1049	965	906	687	901.75	epidermis development	serine-type endopeptidase inhibitor activity	---
Dr.83.1.A1_at	SUMO1/sentrin/SMT3 specific peptidase 3b	senp3b	864	849	948	952	903.25	proteolysis	cysteine-type peptidase activity	---
Dr.15991.1.S1_at	similar to ring finger protein 182	LOC100000332	878	886	1014	839	904.25	---	---	---
Dr.3305.1.S1_at	ubiquitin-conjugating enzyme E2G 1 (UBC7 homolog, yeast)	ube2g1	769	976	988	890	905.75	post-translational protein modification /// regulation of protein metabolic process	ligase activity /// small conjugating protein ligase activity	---
Dr.1298.1.A1_at	similar to solute carrier family 38, member 6 /// zgc:110611	LOC100149266 /// zgc:110611	956	986	904	790	909	transport /// ion transport /// sodium ion transport /// amino acid transport /// protein secretion	sodium channel activity /// sodium channel inhibitor activity /// sodium ion binding	membrane /// integral to membrane
Dr.16857.1.A1_at	---	---	958	1058	803	821	910	---	---	---
Dr.17783.1.S1_at	si:ch211-113p18.5	si:ch211-113p18.5	839	833	877	1091	910	---	---	---
Dr.6680.1.S1_at	MAP kinase-interacting serine/threonine kinase 2a	mknk2a	759	941	1060	881	910.25	protein amino acid phosphorylation	nucleotide binding /// protein kinase activity /// protein serine/threonine kinase activity /// ATP binding /// kinase activity /// transferase activity	---
Dr.9553.1.A1_at	si:dkey-98f17.2	si:dkey-98f17.2	962	977	929	777	911.25	---	protein binding	---
Dr.14809.1.A1_at	interferon regulatory factor 1	irf1	996	682	716	1255	912.25	regulation of transcription, DNA-dependent	transcription factor activity	nucleus
Dr.8666.1.A1_at	myeloid/lymphoid or mixed lineage-leukemia translocation to 3 homolog (Drosophila)	mllt3	1716	702	628	609	913.75	regulation of transcription, DNA-dependent	---	nucleus
Dr.16843.1.A1_at	bridging integrator 1	bin1	800	921	953	988	915.5	phosphate metabolic process	magnesium ion binding /// inorganic diphosphatase activity /// protein binding	cytoplasm
Dr.26463.1.S1_at	B lymphoma Mo-MLV insertion region 1b	bmi1b	850	935	1025	852	915.5	transcription /// transcription termination /// regulation of transcription, DNA-dependent /// zinc ion transport /// chromatin modification /// transcription antitermination	protein binding /// zinc ion binding /// metal ion binding	nucleus
Dr.6289.1.S1_at	processing of precursor 4, ribonuclease P/MRP subunit	pop4	825	993	1042	806	916.5	rRNA processing /// mRNA cleavage /// tRNA processing	RNA binding /// ribonuclease activity	ribonuclease MRP complex /// nucleolar ribonuclease P complex /// ribonuclease P complex
Dr.18445.1.S1_at	zgc:73369	zgc:73369	743	917	1045	964	917.25	---	---	---
Dr.18893.1.S1_at	zgc:175013	zgc:175013	1199	904	799	767	917.25	intracellular protein transport	---	---
Dr.12352.1.A1_at	progestin and adipoQ receptor family member Va	paqr5a	950	948	956	818	918	---	receptor activity /// steroid binding /// lipid binding	membrane /// integral to membrane
Dr.24867.2.A1_at	oxysterol binding protein-like 7	osbpl7	1393	1027	673	580	918.25	transport /// lipid transport /// steroid metabolic process	---	---
Dr.10332.1.S1_at	cryptochrome 5	cry5	922	817	965	970	918.5	DNA repair /// DNA repair /// response to light stimulus	DNA photolyase activity /// DNA (6-4) photolyase activity /// lyase activity	---
Dr.24121.1.A1_at	zgc:152896	zgc:152896	1224	943	821	698	921.5	protein amino acid glycosylation	UDP-glucose:glycoprotein glucosyltransferase activity	---
Dr.15173.1.S1_at	acyl-Coenzyme A binding domain containing 3	acbd3	1275	878	675	859	921.75	transport	acyl-CoA binding /// binding	integral to membrane
Dr.20771.1.A1_at	zgc:123047	zgc:123047	1076	655	588	1368	921.75	nucleosome assembly /// metabolic process	DNA binding /// catalytic activity /// ATP binding /// biotin binding /// ligase activity	nucleosome /// nucleus
Dr.17099.1.A1_at	elongation factor, RNA polymerase II, 2	ell2	1260	933	698	797	922	---	---	---
Dr.19323.1.S1_at	ST6 beta-galactosamide alpha-2,6-sialyltranferase 1	st6gal1	859	873	829	1132	923.25	protein amino acid glycosylation	beta-galactoside alpha-2,6-sialyltransferase activity /// sialyltransferase activity /// transferase activity /// transferase activity, transferring glycosyl groups	Golgi apparatus /// membrane /// integral to membrane /// integral to Golgi membrane
Dr.2150.1.A1_x_at	RAP1 interacting factor homolog (yeast)	rif1	906	1076	946	769	924.25	---	---	---
Dr.17900.1.S1_at	suppressor of zeste 12 homolog (Drosophila) a	suz12a	933	931	987	847	924.5	---	zinc ion binding	intracellular
Dr.25706.3.S1_x_at	WEE1 homolog 2 (S. pombe)	wee2	1997	988	373	342	925	protein amino acid phosphorylation	nucleotide binding /// protein kinase activity /// protein serine/threonine kinase activity /// ATP binding /// kinase activity /// transferase activity	---
Dr.16558.1.A1_at	zgc:165508	zgc:165508	605	1326	674	1096	925.25	---	---	---
Dr.13048.1.A1_at	---	---	1247	770	688	997	925.5	---	---	---
Dr.16687.2.A1_at	zgc:91936	zgc:91936	892	1005	899	912	927	metabolic process /// oxidation reduction	catalytic activity /// binding /// oxidoreductase activity	---
Dr.25383.1.A1_at	---	---	1051	861	678	1118	927	---	---	---
Dr.14771.2.S1_x_at	forkhead box O3A	foxo3a	1089	1137	371	1112	927.25	regulation of transcription, DNA-dependent	DNA binding /// transcription factor activity /// sequence-specific DNA binding	nucleus
Dr.18859.1.A1_at	similar to Epidermal Langerhans cell protein LCP1	LOC559853	1184	843	882	803	928	regulation of transcription, DNA-dependent	DNA binding	chromatin /// nucleus
Dr.13631.1.A1_at	inositol 1,4,5-trisphosphate 3-kinase C	itpkc	1001	969	966	778	928.5	---	---	---
Dr.20554.1.S1_at	---	---	872	1033	955	862	930.5	---	---	---
Dr.12015.1.S1_at	PHD finger protein 17	phf17	1044	845	1003	831	930.75	transcription /// transcription termination /// regulation of transcription, DNA-dependent /// zinc ion transport /// apoptosis /// transcription antitermination	protein binding /// zinc ion binding /// metal ion binding	nucleus /// cytoplasm
Dr.15162.3.A1_a_at	protein O-fucosyltransferase 1	pofut1	768	956	1054	945	930.75	---	transferase activity /// transferase activity, transferring glycosyl groups /// peptide-O-fucosyltransferase activity	---
Dr.10711.1.S3_at	---	---	752	929	1096	948	931.25	---	---	---
Dr.694.1.A1_at	wu:fb13h06	wu:fb13h06	847	844	1100	939	932.5	---	protein binding /// zinc ion binding /// metal ion binding	intracellular
Dr.15492.1.A1_at	si:dkey-177p2.3	si:dkey-177p2.3	899	850	1036	947	933	---	binding	---
Dr.719.1.S1_at	DR1-associated protein 1 (negative cofactor 2 alpha)	drap1	709	848	1148	1028	933.25	---	DNA binding /// sequence-specific DNA binding	intracellular
Dr.15219.1.S1_at	eukaryotic translation initiation factor 2-alpha kinase 3	eif2ak3	404	447	460	2423	933.5	---	---	---
Dr.17418.1.A1_at	zgc:63676	zgc:63676	1148	1020	809	761	934.5	nucleosome assembly	DNA binding /// zinc ion binding	nucleosome /// intracellular /// nucleus /// chromosome
Dr.20841.1.S1_at	zgc:174637	zgc:174637	932	1006	990	810	934.5	---	arylesterase activity	---
Dr.1990.1.A1_at	zgc:66453	zgc:66453	975	982	919	863	934.75	---	nucleotide binding /// ATP binding /// nucleoside-triphosphatase activity	---
Dr.22186.1.A1_at	---	---	1480	781	810	678	937.25	---	---	---
Dr.14203.1.S1_at	protein phosphatase 1, regulatory (inhibitor) subunit 14A	ppp1r14a	943	996	916	899	938.5	regulation of phosphorylation	protein binding	cytoplasm
Dr.19274.1.S2_at	DEAD/H (Asp-Glu-Ala-Asp/His) box polypeptide 19 (DBP5 homolog, yeast)	ddx19	966	1025	993	772	939	---	nucleic acid binding /// helicase activity /// ATP binding /// ATP-dependent helicase activity /// hydrolase activity	---
Dr.11791.1.A1_at	zgc:154102	zgc:154102	1006	892	984	875	939.25	---	phosphatase activity	---
Dr.12514.1.A1_at	kinesin family member 14	kif14	944	954	1028	832	939.5	microtubule-based movement	nucleotide binding /// motor activity /// microtubule motor activity /// ATP binding	microtubule /// microtubule associated complex
Dr.14721.1.A1_at	fucosyltransferase 9	fut9	1153	900	830	877	940	protein amino acid glycosylation	fucosyltransferase activity /// transferase activity /// transferase activity, transferring glycosyl groups	Golgi apparatus /// membrane /// integral to membrane
Dr.18287.2.A1_at	D4, zinc and double PHD fingers family 2, like	dpf2l	867	919	1110	869	941.25	zinc ion transport	protein binding /// zinc ion binding /// metal ion binding	intracellular
Dr.24131.1.S1_at	similar to adaptor-related protein complex 3, beta 1 subunit /// similar to Ap3b1 protein	LOC100147960 /// LOC563316	941	958	846	1023	942	endocytosis /// protein transport	binding /// protein binding /// protein transporter activity	Golgi apparatus
Dr.11713.1.S1_at	zgc:77421	zgc:77421	1084	980	935	774	943.25	---	uracil phosphoribosyltransferase activity /// transferase activity /// transferase activity, transferring glycosyl groups	nucleus /// cytoplasm
Dr.17429.1.S1_at	solute carrier family 2 (facilitated glucose transporter), member 8-like	slc2a8l	1513	782	735	746	944	transport /// carbohydrate transport /// transmembrane transport	transporter activity /// sugar:hydrogen symporter activity /// glucose transmembrane transporter activity /// substrate-specific transmembrane transporter activity	membrane /// integral to membrane
Dr.26332.1.A1_s_at	wu:fa04d04	wu:fa04d04	807	1106	1033	830	944	---	---	---
Dr.19516.1.S1_at	zgc:92925	zgc:92925	929	989	971	892	945.25	---	---	---
Dr.6987.1.A1_at	wu:fe05a04	wu:fe05a04	959	995	962	865	945.25	---	---	---
Dr.17526.1.A1_at	integrin, beta 5	itgb5	737	896	1070	1084	946.75	cell adhesion /// cell-matrix adhesion /// integrin-mediated signaling pathway	receptor activity /// binding /// protein binding	integrin complex /// membrane /// integral to membrane
Dr.13325.1.S1_at	zgc:110695	zgc:110695	855	893	1131	911	947.5	translation /// protein modification process	structural constituent of ribosome	intracellular /// ribosome
Dr.8497.1.A1_at	zgc:92069	zgc:92069	901	960	978	959	949.5	---	---	---
Dr.8154.1.S1_at	bone morphogenetic protein receptor, type 1a /// zgc:136731	bmpr1a /// zgc:136731	831	811	647	1510	949.75	protein amino acid phosphorylation /// transmembrane receptor protein serine/threonine kinase signaling pathway	nucleotide binding /// protein kinase activity /// protein serine/threonine kinase activity /// transmembrane receptor protein serine/threonine kinase activity /// receptor signaling protein serine/threonine kinase activity /// receptor activity /// transforming growth factor beta receptor activity /// ATP binding /// kinase activity /// transferase activity	membrane
Dr.12719.1.A1_at	zgc:173726	zgc:173726	1138	937	881	845	950.25	---	nucleic acid binding /// zinc ion binding	intracellular
Dr.15434.1.S1_at	queuine tRNA-ribosyltransferase domain containing 1	qtrtd1	835	979	1034	954	950.5	tRNA modification /// queuosine biosynthetic process	queuine tRNA-ribosyltransferase activity	---
Dr.22271.1.A1_at	glucosamine (UDP-N-acetyl)-2-epimerase/N-acetylmannosamine kinase	gne	973	864	650	1315	950.5	UDP-N-acetylglucosamine metabolic process /// glycolysis /// proteolysis /// lipopolysaccharide biosynthetic process	cysteine-type endopeptidase activity /// hexokinase activity /// ATP binding /// UDP-N-acetylglucosamine 2-epimerase activity /// kinase activity	---
Dr.6354.2.A1_x_at	CCR4-NOT transcription complex, subunit 3	cnot3	834	978	761	1229	950.5	regulation of transcription	transcription regulator activity	nucleus
Dr.15808.1.A1_at	---	---	1506	854	731	714	951.25	---	---	---
Dr.10549.1.S1_at	bromodomain-containing 2a	brd2a	1150	714	915	1029	952	---	---	---
Dr.8687.1.S1_at	exportin 4	xpo4	930	1026	1022	837	953.75	transport /// protein transport	binding	nucleus /// cytoplasm
Dr.6685.1.A1_at	zgc:55468	zgc:55468	785	1031	1050	953	954.75	---	hydrolase activity	---
Dr.5335.1.S1_at	pl10	pl10	856	1032	1018	915	955.25	---	nucleotide binding /// nucleic acid binding /// helicase activity /// ATP binding /// ATP-dependent helicase activity /// hydrolase activity	---
Dr.14736.1.A1_at	metallophosphoesterase 1	mppe1	983	1060	981	802	956.5	---	hydrolase activity /// metal ion binding	membrane /// integral to membrane
Dr.4412.17.A1_at	F11 receptor	f11r	823	997	1085	921	956.5	---	receptor activity	---
Dr.1710.2.S1_at	eukaryotic translation initiation factor 4E family member 3	eif4e3	1091	780	1051	905	956.75	translation /// translational initiation /// regulation of translation	RNA binding /// translation initiation factor activity	cytoplasm
Dr.5079.1.S1_at	wu:fc02d02	wu:fc02d02	1469	1218	563	577	956.75	---	---	---
Dr.4714.1.A1_at	si:ch211-81i17.1	si:ch211-81i17.1	799	1061	1132	843	958.75	regulation of transcription	---	nucleus
Dr.12719.1.A1_x_at	zgc:173726	zgc:173726	813	1097	1056	872	959.5	---	nucleic acid binding /// zinc ion binding	intracellular
Dr.14833.1.A1_at	im:6894100	im:6894100	1158	1042	711	937	962	---	zinc ion binding	intracellular
Dr.11398.1.A1_at	family with sequence similarity 172, member A	fam172a	730	1044	1146	935	963.75	negative regulation of signal transduction	---	extracellular region /// signal recognition particle, endoplasmic reticulum targeting
Dr.14063.1.A1_at	echinoderm microtubule associated protein like 2	eml2	1085	1133	924	716	964.5	regulation of transcription, DNA-dependent /// signal transduction	---	---
Dr.987.1.S1_at	UDP-galactose-4-epimerase	gale	1053	1013	913	880	964.75	carbohydrate metabolic process /// galactose metabolic process /// metabolic process /// cellular metabolic process	catalytic activity /// UDP-glucose 4-epimerase activity /// binding /// isomerase activity /// racemase and epimerase activity, acting on carbohydrates and derivatives /// coenzyme binding	---
Dr.2820.1.S1_at	zinc finger, MYND domain containing 19	zmynd19	786	838	1133	1104	965.25	---	zinc ion binding	---
Dr.16375.1.A1_at	unc-119 homolog 2	unc119.2	948	959	1027	930	966	---	---	---
Dr.7531.1.A1_at	2-aminoethanethiol (cysteamine) dioxygenase b	adob	964	946	1084	870	966	---	oxidoreductase activity, acting on single donors with incorporation of molecular oxygen, incorporation of two atoms of oxygen	---
Dr.21559.1.A1_at	Rho guanine nucleotide exchange factor (GEF) 7a	arhgef7a	1196	1078	901	692	966.75	intracellular signaling cascade /// regulation of Rho protein signal transduction	guanyl-nucleotide exchange factor activity /// Rho guanyl-nucleotide exchange factor activity	intracellular
Dr.14297.1.A1_at	---	---	955	751	949	1216	967.75	---	---	---
Dr.9747.1.A1_at	queuine tRNA-ribosyltransferase 1	qtrt1	949	926	977	1020	968	tRNA modification /// zinc ion transport /// tRNA processing /// queuosine biosynthetic process	zinc ion binding /// queuine tRNA-ribosyltransferase activity /// transferase activity /// transferase activity, transferring glycosyl groups	---
Dr.15922.1.S1_at	zgc:114200	zgc:114200	1054	1210	726	886	969	protein processing /// positive regulation of catalytic activity	protein binding	integral to membrane
Dr.17359.1.A1_at	wu:fi28h02	wu:fi28h02	861	831	1081	1103	969	---	---	---
Dr.12383.2.S1_a_at	beta-carotene 15,15'-monooxygenase 1	bcmo1	925	955	969	1040	972.25	eye photoreceptor cell differentiation /// hindbrain development	beta-carotene 15,15'-monooxygenase activity /// monooxygenase activity /// ferrous iron binding /// oxidoreductase activity, acting on single donors with incorporation of molecular oxygen, incorporation of two atoms of oxygen	---
Dr.25643.1.A1_at	protein inhibitor of activated STAT, 2	pias2	967	1165	1026	741	974.75	---	nucleic acid binding /// zinc ion binding	---
Dr.23872.1.A1_at	---	---	1027	1330	875	680	978	---	---	---
Dr.25496.2.S1_at	topoisomerase (DNA) I, like	top1l	870	1392	828	822	978	DNA topological change /// DNA unwinding during replication	DNA binding /// DNA topoisomerase type I activity /// DNA topoisomerase (ATP-hydrolyzing) activity /// isomerase activity	chromosome
Dr.17505.1.A1_at	wu:fi11e03	wu:fi11e03	656	535	449	2273	978.25	transport	---	membrane
Dr.15205.1.A1_at	Smith-Magenis syndrome chromosome region, candidate 7-like	smcr7l	935	1028	1055	898	979	---	---	membrane /// integral to membrane
Dr.11419.1.A1_at	hypothetical protein LOC100006320 /// hypothetical protein LOC791613 /// similar to UDP-glucuronosyltransferase 2A1 /// zgc:112490 /// zgc:112491 /// zgc:153113	LOC100006320 /// LOC791613 /// LOC797211 /// zgc:112490 /// zgc:112491 /// zgc:153113	770	1125	1176	856	981.75	metabolic process	transferase activity /// transferase activity, transferring glycosyl groups /// transferase activity, transferring hexosyl groups	---
Dr.2636.1.S1_at	IMP (inosine monophosphate) dehydrogenase 2	impdh2	1059	1143	937	789	982	GMP biosynthetic process /// metabolic process	catalytic activity /// IMP dehydrogenase activity	---
Dr.3168.2.A1_a_at	snurportin 1	snupn	728	880	1273	1049	982.5	protein import into nucleus /// intracellular protein transport	protein transporter activity	nucleus /// nuclear pore /// cytoplasm
Dr.25715.2.A1_a_at	zgc:153990	zgc:153990	778	1199	1053	901	982.75	---	---	---
Dr.18376.1.S1_at	zgc:56538	zgc:56538	902	866	1052	1120	985	---	---	---
Dr.15113.1.A1_at	integrator complex subunit 3	ints3	1119	998	944	882	985.75	---	---	nucleus
DrAffx.1.39.S1_at	hematopoietic death receptor	hdr	1139	947	1005	858	987.25	signal transduction /// positive regulation of apoptosis /// positive regulation of caspase activity	receptor activity /// protein binding	---
Dr.3212.1.S1_at	FK506 binding protein 10	fkbp10	971	1004	905	1077	989.25	protein folding	calcium ion binding	endoplasmic reticulum
Dr.18242.1.A1_at	novel protein similar to vertebrate natriuretic peptide precursor C (NPPC)	CH211-126J24.3	854	1148	691	1270	990.75	regulation of blood vessel size	hormone activity	extracellular region
Dr.4850.1.A1_at	ring finger protein 128	rnf128	1086	1084	967	826	990.75	zinc ion transport	protein binding /// zinc ion binding /// metal ion binding	---
Dr.1543.1.S1_at	DnaJ (Hsp40) homolog, subfamily C, member 3	dnajc3	860	1057	1077	972	991.5	---	binding /// heat shock protein binding	---
Dr.15219.1.S1_a_at	eukaryotic translation initiation factor 2-alpha kinase 3	eif2ak3	829	691	1331	1117	992	---	---	---
Dr.9920.2.A1_s_at	histone deacetylase 3	hdac3	920	987	996	1065	992	transcription /// transcription termination /// regulation of transcription, DNA-dependent /// chromatin modification /// histone deacetylation /// transcription antitermination	histone deacetylase activity /// hydrolase activity	nucleus
Dr.17146.1.A1_at	---	---	886	1010	1108	973	994.25	---	---	---
Dr.21039.1.S1_at	ribosomal protein S6 kinase, polypeptide 3	rps6ka3	915	1036	992	1054	999.25	protein amino acid phosphorylation /// protein kinase cascade /// gut development	nucleotide binding /// magnesium ion binding /// protein kinase activity /// protein serine/threonine kinase activity /// serine-type endopeptidase inhibitor activity /// ATP binding /// kinase activity /// transferase activity	ribosome
Dr.18282.6.A1_at	wu:fb79g11	wu:fb79g11	842	902	1183	1075	1000.5	---	---	---
Dr.9526.1.S1_at	family with sequence similarity 49, member B	fam49b	1071	967	1043	922	1000.75	---	---	---
Dr.17260.1.A1_at	zgc:112071	zgc:112071	1017	951	1020	1016	1001	---	---	---
Dr.25985.1.A1_at	---	---	1538	1149	632	686	1001.25	---	---	---
Dr.10531.1.S1_a_at	hypothetical protein LOC100003055 /// thymopoietin	CH211-286J13.1 /// tmpo	914	1066	1073	957	1002.5	mitotic nuclear envelope reassembly	chromatin binding	condensed chromosome /// nuclear envelope /// integral to membrane /// nuclear envelope-endoplasmic reticulum network
Dr.15824.1.S1_at	zgc:154070	zgc:154070	735	1110	1094	1073	1003	---	sulfotransferase activity /// transferase activity	---
Dr.6822.1.A1_at	lectin, mannose-binding, 1	lman1	1009	1095	1066	844	1003.5	---	---	membrane
Dr.717.1.A1_at	zgc:114067	zgc:114067	771	1054	702	1488	1003.75	transport /// ion transport /// sodium ion transport	transporter activity	membrane /// integral to membrane
Dr.22702.1.A1_at	si:dkey-193c22.1	si:dkey-193c22.1	1423	1024	832	739	1004.5	---	---	---
Dr.15844.1.S1_at	LSM14 homolog A (SCD6, S. cerevisiae)	lsm14a	1041	994	1059	928	1005.5	---	---	---
Dr.18287.1.S1_at	connexin 43.4	cx43.4	1112	1135	983	796	1006.5	cell communication	---	plasma membrane /// gap junction /// connexon complex /// membrane /// integral to membrane /// cell junction
Dr.14267.1.A2_at	zgc:56685	zgc:56685	1122	936	900	1074	1008	nucleosome assembly	DNA binding /// zinc ion binding	nucleosome /// nucleus /// chromosome
Dr.15966.1.S1_at	zgc:103487	zgc:103487	939	1071	1101	931	1010.5	---	---	---
Dr.13028.2.S1_at	zgc:171808	zgc:171808	1175	975	870	1027	1011.75	cell-cell signaling	---	---
Dr.14460.2.A1_at	glycosyltransferase-like domain containing 1	gtdc1	1229	865	878	1076	1012	biosynthetic process	transferase activity /// transferase activity, transferring glycosyl groups	---
Dr.4647.1.S1_at	zgc:56330	zgc:56330	744	870	1321	1113	1012	regulation of translation /// negative regulation of translation /// negative regulation of translational initiation	protein binding /// eukaryotic initiation factor 4E binding	---
Dr.17372.1.S1_at	zgc:112263	zgc:112263	1013	1017	909	1110	1012.25	---	---	integral to membrane
Dr.20940.1.S1_at	hypothetical protein LOC402855	LOC402855	1191	1081	934	849	1013.75	---	---	---
Dr.26155.1.A1_at	GH3 domain containing like	ghdcl	951	1103	1023	980	1014.25	---	---	---
Dr.12666.1.S1_x_at	ring finger protein 146	rnf146	1124	1115	1006	815	1015	zinc ion transport	protein binding /// zinc ion binding /// metal ion binding	---
Dr.15768.1.A1_at	zgc:65871	zgc:65871	1064	1011	1047	938	1015	---	nucleic acid binding	---
Dr.5454.1.S1_at	frizzled homolog 7b /// similar to frizzled homolog 7b	fzd7b /// LOC100003501	887	1065	1130	984	1016.5	signal transduction /// cell surface receptor linked signal transduction /// G-protein coupled receptor protein signaling pathway /// multicellular organismal development /// Wnt receptor signaling pathway	signal transducer activity /// receptor activity /// non-G-protein coupled 7TM receptor activity /// G-protein coupled receptor activity	membrane /// integral to membrane
Dr.4733.1.A1_at	zgc:111826	zgc:111826	866	1049	1153	1000	1017	---	---	---
Dr.15788.1.S1_at	---	---	1241	1052	980	798	1017.75	---	---	---
Dr.25609.1.A1_at	---	---	1034	1156	970	913	1018.25	---	---	---
Dr.21908.1.A1_at	wu:fc80b10	wu:fc80b10	979	1062	1104	934	1019.75	---	---	---
Dr.13668.1.A1_at	---	---	1220	939	928	993	1020	---	---	---
Dr.7275.1.A1_at	zgc:175171	zgc:175171	990	1077	1074	946	1021.75	---	zinc ion binding	intracellular
Dr.3589.1.A1_at	wu:fb98e08	wu:fb98e08	1075	1037	1075	903	1022.5	---	---	---
Dr.12786.2.S1_at	disrupted in renal carcinoma 2	dirc2	1211	909	847	1124	1022.75	---	---	---
Dr.16608.1.S1_at	---	---	1186	1040	926	943	1023.75	---	---	---
Dr.9357.1.A1_at	zgc:73179	zgc:73179	924	1059	1135	982	1025	---	calcium ion binding	---
Dr.25743.1.S1_at	zgc:158257	zgc:158257	1094	1256	954	805	1027.25	---	binding	---
Dr.9791.1.A1_at	wu:fk51f04	wu:fk51f04	1280	1055	960	823	1029.5	---	---	---
Dr.17489.1.A1_at	---	---	215	794	1431	1686	1031.5	---	---	---
Dr.20554.2.A1_at	---	---	1482	966	811	867	1031.5	---	---	---
Dr.17876.1.S1_at	zgc:112025	zgc:112025	1235	952	1058	887	1033	---	---	---
Dr.20466.1.S1_at	zgc:91976	zgc:91976	1110	1019	958	1045	1033	---	catalytic activity	membrane
Dr.25156.1.S1_at	zgc:77126	zgc:77126	1010	1117	1048	958	1033.25	metabolic process /// carbohydrate biosynthetic process	catalytic activity	---
Dr.15079.1.S1_at	zgc:153386	zgc:153386	1080	1154	873	1033	1035	---	nucleic acid binding /// helicase activity /// ATP binding /// ATP-dependent helicase activity /// hydrolase activity	---
Dr.6504.1.S1_at	spinster homolog 1 (Drosophila)	spns1	1274	981	998	888	1035.25	transport	transporter activity	mitochondrion /// mitochondrial inner membrane /// membrane /// integral to membrane
Dr.10433.1.S1_at	cryptochrome 2a	cry2a	1359	920	840	1024	1035.75	DNA repair /// response to temperature stimulus /// response to light stimulus	DNA photolyase activity	---
Dr.7685.1.S1_at	zgc:55819	zgc:55819	862	1178	1122	981	1035.75	---	protein binding	---
Dr.21263.1.S1_at	N-acylsphingosine amidohydrolase (acid ceramidase) 1	asah1	1368	1015	826	936	1036.25	---	hydrolase activity	---
Dr.20947.2.A1_a_at	nuclear autoantigenic sperm protein (histone-binding)	nasp	1040	1317	972	820	1037.25	---	binding	---
Dr.17424.1.A1_at	canopy4	cnpy4	1167	1130	973	883	1038.25	negative regulation of signal transduction	---	extracellular region /// signal recognition particle, endoplasmic reticulum targeting
Dr.24090.1.A1_at	similar to Rho-guanine nucleotide exchange factor	LOC559941	1208	640	699	1624	1042.75	---	---	---
Dr.2915.1.A1_at	wu:fb39e10	wu:fb39e10	789	1221	1128	1043	1045.25	---	---	---
Dr.25713.1.A1_at	similar to Zinc finger protein 84 (Zinc finger protein HPF2)	LOC799717	1146	1107	943	987	1045.75	---	---	---
Dr.11495.1.A1_at	si:ch211-194e15.1	si:ch211-194e15.1	1045	944	1159	1037	1046.25	tRNA processing	nucleotide binding /// tRNA isopentenyltransferase activity /// ATP binding /// zinc ion binding /// transferase activity	intracellular
Dr.25708.1.A1_at	zgc:110734	zgc:110734	1527	1023	657	978	1046.25	intracellular protein transport /// nucleocytoplasmic transport /// signal transduction /// small GTPase mediated signal transduction	nucleotide binding /// GTPase activity /// protein binding /// GTP binding	intracellular
Dr.5533.1.S1_at	aldehyde dehydrogenase 3 family, member A2	aldh3a2	947	1050	1037	1160	1048.5	cellular aldehyde metabolic process /// metabolic process /// oxidation reduction	aldehyde dehydrogenase (NAD) activity /// aldehyde dehydrogenase [NAD(P)+] activity /// oxidoreductase activity	---
Dr.7989.1.A1_at	bone morphogenetic protein receptor, type IA,b	bmpr1ab	1115	903	1099	1082	1049.75	protein amino acid phosphorylation	nucleotide binding /// protein kinase activity /// protein serine/threonine kinase activity /// transmembrane receptor protein serine/threonine kinase activity /// receptor activity /// transforming growth factor beta receptor activity /// ATP binding /// kinase activity /// transferase activity	membrane
Dr.15019.1.S1_at	RING1 and YY1 binding protein a	rybpa	1008	973	1127	1098	1051.5	transcription /// transcription termination /// regulation of transcription, DNA-dependent /// zinc ion transport /// apoptosis /// transcription antitermination	DNA binding /// zinc ion binding /// metal ion binding	intracellular /// nucleus /// cytoplasm
Dr.3323.1.S1_at	SH3-domain GRB2-like 2	sh3gl2	1200	938	982	1086	1051.5	---	protein binding	cytoplasm
Dr.11574.1.S1_at	zgc:55686	zgc:55686	991	1164	997	1057	1052.25	---	---	membrane /// integral to membrane
Dr.16808.1.A1_at	zgc:110234	zgc:110234	974	1184	1083	969	1052.5	---	calcium ion binding	extracellular region
Dr.12894.1.A1_at	solute carrier family 7, member 6 opposite strand	slc7a6os	1019	1284	1017	896	1054	---	---	---
Dr.3007.1.S1_at	DNA (cytosine-5-)-methyltransferase 3	dnmt3	1073	1183	914	1046	1054	DNA methylation /// DNA methylation	DNA binding /// methyltransferase activity /// zinc ion binding /// transferase activity	---
Dr.6302.1.A1_at	exosome component 6	exosc6	926	1075	1185	1034	1055	rRNA processing /// RNA processing	3'-5'-exoribonuclease activity /// RNA binding /// nuclease activity /// exonuclease activity /// hydrolase activity	exosome (RNase complex) /// nucleus /// cytoplasm
Dr.18842.1.S1_at	jumonji domain containing 6	jmjd6	569	710	662	2280	1055.25	phagocytosis /// multicellular organismal development /// cell differentiation /// oxidation reduction	oxidoreductase activity /// oxidoreductase activity, acting on single donors with incorporation of molecular oxygen, incorporation of two atoms of oxygen /// histone demethylase activity (H3-R2 specific) /// histone demethylase activity (H4-R3 specific)	nucleus /// nucleus
Dr.15174.1.A1_at	---	---	1156	1299	963	809	1056.75	---	---	---
Dr.16536.1.A1_s_at	ring finger protein 146	rnf146	928	1160	594	1546	1057	zinc ion transport	protein binding /// zinc ion binding /// metal ion binding	---
Dr.16036.1.A1_at	zgc:114169	zgc:114169	1283	1009	1046	902	1060	---	---	---
Dr.5554.1.S1_at	zgc:162603	zgc:162603	903	1139	1199	999	1060	proteolysis	catalytic activity /// metalloendopeptidase activity /// zinc ion binding /// metal ion binding	---
Dr.3074.1.A1_at	zgc:77395	zgc:77395	1669	932	808	834	1060.75	---	DNA binding /// sequence-specific DNA binding	intracellular
Dr.17699.1.A1_at	CDC37 cell division cycle 37 homolog (S. cerevisiae)-like 1	cdc37l1	1251	1072	1064	861	1062	---	---	cytoplasm
Dr.11417.1.A1_at	zgc:175122	zgc:175122	1062	1140	1117	932	1062.75	---	zinc ion binding	---
Dr.13172.1.A1_at	---	---	1111	1038	1090	1013	1063	---	---	---
Dr.15397.1.A1_at	similar to DNA topoisomerase I	LOC561141	1014	1294	1019	927	1063.5	metabolic process	catalytic activity	---
Dr.25322.1.S1_at	Lin-7 homolog C (C. elegans)	lin7c	1132	715	939	1468	1063.5	---	protein binding	---
Dr.10517.1.A1_at	---	---	1389	1090	974	808	1065.25	---	---	---
Dr.15455.1.A1_at	---	---	1052	1070	942	1202	1066.5	---	---	---
Dr.2525.1.A1_at	frataxin	fxn	1272	1063	985	949	1067.25	cellular iron ion homeostasis	---	mitochondrion
Dr.9994.1.A1_at	LIM homeobox 8	lhx8	837	1114	922	1396	1067.25	regulation of transcription, DNA-dependent /// zinc ion transport /// response to oxidative stress /// regulation of transcription	DNA binding /// transcription factor activity /// transcription factor activity /// peroxidase activity /// zinc ion binding /// heme binding /// sequence-specific DNA binding /// metal ion binding	nucleus
Dr.15144.1.A1_at	zgc:66030	zgc:66030	999	1116	1193	966	1068.5	protein amino acid N-linked glycosylation	alpha-1,3-mannosylglycoprotein 2-beta-N-acetylglucosaminyltransferase activity	Golgi membrane
Dr.2150.1.A1_at	RAP1 interacting factor homolog (yeast)	rif1	1294	1145	1021	816	1069	---	---	---
Dr.10315.1.S1_at	similar to gemin 7	LOC798703	843	1166	1214	1056	1069.75	---	---	---
Dr.17405.1.A1_at	coiled-coil domain containing 106	ccdc106	1149	1096	1065	971	1070.25	---	---	---
Dr.14785.2.A1_at	im:7158925	im:7158925	937	1217	1158	975	1071.75	---	---	---
Dr.17187.1.S1_at	zgc:113070	zgc:113070	1036	1146	1187	919	1072	---	binding	---
Dr.466.1.S1_at	zgc:113194	zgc:113194	998	1080	1035	1179	1073	metabolic process	catalytic activity /// acetate-CoA ligase activity /// AMP binding	---
Dr.504.1.S1_at	ERGIC and golgi 3	ergic3	1092	1126	1057	1018	1073.25	transport /// vesicle-mediated transport	---	endoplasmic reticulum /// endoplasmic reticulum membrane /// Golgi apparatus /// membrane /// integral to membrane /// ER-Golgi intermediate compartment membrane
Dr.8915.1.A1_at	zgc:158256	zgc:158256	1193	1102	1079	923	1074.25	---	---	---
Dr.16052.1.S1_at	similar to apolipoprotein D	LOC100148022	976	1104	1163	1059	1075.5	lipid metabolic process /// transport	transporter activity /// retinoid binding /// lipid binding	---
Dr.17834.1.A1_at	wu:fc11a05	wu:fc11a05	1524	882	920	983	1077.25	---	---	---
Dr.17389.1.A1_at	zgc:113019	zgc:113019	1279	1223	975	838	1078.75	translation /// tRNA aminoacylation for protein translation	nucleotide binding /// nucleic acid binding /// aminoacyl-tRNA ligase activity /// ATP binding	cytoplasm
Dr.5887.1.A1_at	G protein-coupled receptor 107	gpr107	840	1121	1249	1105	1078.75	---	---	integral to membrane
Dr.18685.1.A1_at	zgc:55392	zgc:55392	1068	1212	1089	950	1079.75	---	---	membrane /// integral to membrane
Dr.3742.1.A1_at	Novel protein similar to H.sapiens PARD6B, par-6 partitioning defective 6 homolog beta (C. elegans) (PARD6B)	CH73-186J5.3	1509	1134	918	780	1085.25	---	protein binding	---
Dr.3421.1.A1_at	ribosome binding protein 1 homolog (dog)	rrbp1	1087	1152	1143	968	1087.5	protein transport	---	integral to endoplasmic reticulum membrane
Dr.1102.1.S1_at	beta-catenin-interacting protein /// hypothetical protein LOC100150468	icat /// LOC100150468	994	1162	1194	1004	1088.5	---	beta-catenin binding	---
Dr.20073.1.A1_at	sb:cb363	sb:cb363	1195	1225	1061	874	1088.75	mRNA processing	nucleotide binding /// nucleic acid binding /// RNA binding	nucleus
Dr.7324.1.A1_at	si:ch211-188c16.1	si:ch211-188c16.1	1016	1171	1164	1009	1090	---	---	---
Dr.25496.1.A1_at	Topoisomerase (DNA) I, like	top1l	877	974	1374	1136	1090.25	DNA topological change /// DNA unwinding during replication	DNA binding /// DNA topoisomerase type I activity /// DNA topoisomerase (ATP-hydrolyzing) activity /// isomerase activity	chromosome
Dr.11550.1.A1_at	DnaJ (Hsp40) homolog, subfamily B, member 12	dnajb12	857	1098	1292	1115	1090.5	protein folding	heat shock protein binding /// unfolded protein binding	---
DrAffx.2.5.S1_s_at	dead end	dnd	888	1257	1195	1026	1091.5	multicellular organismal development /// germ cell development /// germ cell migration /// mRNA stabilization	nucleotide binding /// nucleic acid binding /// RNA binding	cytoplasm
Dr.13333.1.S1_at	THO complex 3	thoc3	1021	1168	1186	994	1092.25	---	---	---
Dr.6259.1.S1_at	nucleobindin 2b	nucb2b	1285	1153	976	963	1094.25	---	calcium ion binding	---
Dr.24256.1.S1_at	pleckstrin homology domain containing, family F (with FYVE domain) member 2	plekhf2	1355	1043	994	992	1096	zinc ion transport	zinc ion binding /// metal ion binding	---
Dr.528.2.S1_at	PHD finger protein 23a	phf23a	1130	1035	1157	1064	1096.5	zinc ion transport	protein binding /// zinc ion binding /// metal ion binding	---
Dr.14890.2.S1_a_at	si:ch211-268m12.6	si:ch211-268m12.6	982	1222	1177	1010	1097.75	---	zinc ion binding	---
Dr.9069.1.A1_at	zgc:162161	zgc:162161	1462	930	1087	917	1099	transport /// ion transport /// sodium ion transport /// carbohydrate transport	sodium channel activity /// sugar:hydrogen symporter activity /// symporter activity /// sodium channel inhibitor activity /// sodium ion binding	membrane /// integral to membrane /// apical plasma membrane
Dr.14388.1.S1_at	hypothetical protein LOC791996 /// zgc:153301	LOC791996 /// zgc:153301	1161	1074	1107	1058	1100	cell wall catabolic process	---	---
Dr.8240.1.S1_at	aryl hydrocarbon receptor nuclear translocator-like 2	arntl2	1339	899	1076	1087	1100.25	transcription /// transcription termination /// regulation of transcription, DNA-dependent /// signal transduction /// circadian rhythm /// response to light stimulus /// photoperiodism /// transcription antitermination /// regulation of transcription	DNA binding /// transcription factor activity /// signal transducer activity /// protein binding /// transcription regulator activity	nucleus /// transcription factor complex
Dr.7278.1.A1_at	transmembrane phosphatase with tensin homology	tpte	1201	1277	1038	895	1102.75	protein amino acid dephosphorylation /// transport /// ion transport /// dephosphorylation	protein tyrosine phosphatase activity /// ion channel activity /// protein tyrosine/serine/threonine phosphatase activity /// phosphatase activity	membrane /// integral to membrane
Dr.22931.1.A1_at	wu:fc22f12	wu:fc22f12	1204	1302	1013	894	1103.25	---	---	---
Dr.17504.1.S1_at	myotubularin related protein 8	mtmr8	1490	889	1015	1021	1103.75	dephosphorylation /// phospholipid dephosphorylation	inositol or phosphatidylinositol phosphatase activity /// phosphoprotein phosphatase activity /// protein tyrosine phosphatase activity /// hydrolase activity /// phosphatase activity	nucleus /// nuclear envelope
Dr.16007.1.S1_at	zgc:173548	zgc:173548	1060	1021	1259	1080	1105	---	nucleic acid binding /// zinc ion binding	intracellular
Dr.4010.1.A1_at	family with sequence similarity 46, member C	fam46c	972	1179	1215	1060	1106.5	---	---	---
Dr.25173.1.S1_at	structural maintenance of chromosomes 1A	smc1a	1384	999	1008	1041	1108	chromosome organization and biogenesis	protein binding /// ATP binding /// ATPase activity	chromosome
Dr.13971.1.A1_at	Hypothetical LOC559239	LOC559239	987	1334	1137	977	1108.75	---	---	---
Dr.16010.1.A1_at	---	---	1098	1003	1049	1285	1108.75	---	---	---
Dr.15401.1.A1_at	---	---	792	961	1501	1182	1109	---	---	---
Dr.11782.1.A1_at	similar to ciliary rootlet coiled-coil, rootletin	LOC564476	1249	1158	1080	951	1109.5	---	---	---
Dr.14491.1.S1_at	similar to Family with sequence similarity 33, member A	LOC565764	934	1138	1281	1088	1110.25	---	---	---
Dr.7912.1.A1_at	si:ch211-147a11.3	si:ch211-147a11.3	1039	1118	1250	1039	1111.5	---	---	---
Dr.24245.3.S1_a_at	staphylococcal nuclease domain containing 1	snd1	1107	949	1145	1248	1112.25	RNA interference	nucleic acid binding /// nuclease activity /// protein binding /// hydrolase activity, acting on ester bonds	cytoplasm /// cytoplasm /// RNA-induced silencing complex
Dr.12875.3.A1_a_at	---	---	1123	1064	1166	1100	1113.25	---	---	---
Dr.23187.1.S1_at	RAB40c, member RAS oncogene family	rab40c	1278	1007	1109	1061	1113.75	intracellular signaling cascade /// small GTPase mediated signal transduction /// protein transport	nucleotide binding /// GTP binding	---
Dr.19284.1.S1_at	zgc:113028	zgc:113028	883	1144	1307	1127	1115.25	protein amino acid phosphorylation	nucleotide binding /// protein kinase activity /// ATP binding	---
Dr.14995.1.S1_at	minichromosome maintenance complex component 9	mcm9	1257	1089	886	1232	1116	---	nucleotide binding /// DNA binding /// ATP binding /// ATPase activity /// nucleoside-triphosphatase activity	---
Dr.1258.1.S1_at	hypothetical protein LOC100151381	LOC100151381	898	1187	1252	1128	1116.25	---	---	---
Dr.17109.1.A1_at	hypothetical protein LOC553209	LOC553209	1074	1136	1106	1150	1116.5	---	---	---
Dr.17740.2.A1_at	hypothetical protein LOC407698	LOC407698	1050	1082	1254	1089	1118.75	---	---	---
Dr.17210.1.A1_at	transmembrane BAX inhibitor motif containing 1	tmbim1	1140	1169	658	1509	1119	potassium ion transport /// G-protein coupled receptor protein signaling pathway	rhodopsin-like receptor activity /// voltage-gated potassium channel activity	voltage-gated potassium channel complex /// membrane /// integral to membrane
Dr.9715.1.S1_a_at	exosome component 4	exosc4	1097	1188	1173	1019	1119.25	RNA processing	3'-5'-exoribonuclease activity /// RNA binding /// exonuclease activity	---
Dr.18115.1.S1_at	zgc:171671	zgc:171671	1293	1093	1032	1072	1122.5	---	---	---
Dr.10841.1.A1_at	wu:fa18b03	wu:fa18b03	981	1175	1219	1121	1124	---	---	---
Dr.18428.1.A1_at	zgc:63689	zgc:63689	1290	1151	866	1192	1124.75	protein folding	heat shock protein binding /// unfolded protein binding	---
Dr.13682.1.S1_at	Hypothetical LOC100002387	LOC100002387	1575	963	1024	941	1125.75	---	---	---
Dr.24728.1.S1_at	Solute carrier family 37 (glycerol-3-phosphate transporter), member 2	slc37a2	806	1313	1102	1286	1126.75	transport /// carbohydrate transport	transporter activity /// sugar:hydrogen symporter activity	membrane /// integral to membrane
Dr.21011.1.S1_at	zinc finger and BTB domain containing 22	zbtb22	917	771	1205	1617	1127.5	zinc ion transport	nucleic acid binding /// protein binding /// zinc ion binding /// metal ion binding	intracellular /// nucleus
Dr.5969.1.S1_at	zgc:56402	zgc:56402	1011	1269	1209	1025	1128.5	transport /// protein transport /// vesicle-mediated transport	---	endoplasmic reticulum /// endoplasmic reticulum membrane /// membrane /// integral to membrane
Dr.10447.1.S1_at	ferrochelatase	fech	1042	721	1212	1543	1129.5	porphyrin biosynthetic process /// heme biosynthetic process /// iron ion transport /// cellular iron ion homeostasis	ferrochelatase activity /// ferrochelatase activity /// iron ion binding /// lyase activity	---
Dr.1823.2.S1_at	si:ch211-150c22.2	si:ch211-150c22.2	963	1342	1134	1079	1129.5	---	---	---
Dr.5905.1.S1_at	zgc:56589	zgc:56589	1216	1001	1220	1081	1129.5	biosynthetic process	---	---
Dr.3862.2.S1_at	---	---	1427	1051	529	1513	1130	---	---	---
Dr.25752.1.A1_at	zgc:112050	zgc:112050	1000	1242	1230	1066	1134.5	actomyosin structure organization and biogenesis	actin binding	---
Dr.11167.1.A1_at	---	---	1024	1204	1262	1053	1135.75	---	---	---
Dr.12875.3.A1_x_at	---	---	805	1436	1231	1078	1137.5	---	---	---
Dr.13071.1.A1_at	similar to ER degradation-enhancing alpha-mannosidase-like 3	LOC562939	2033	692	851	974	1137.5	---	---	---
Dr.14688.1.S1_at	palmitoyl-protein thioesterase 1 (ceroid-lipofuscinosis, neuronal 1, infantile)	ppt1	980	1173	1268	1131	1138	protein modification process	palmitoyl-(protein) hydrolase activity	---
Dr.11473.2.S1_at	zgc:92578	zgc:92578	1367	964	1078	1146	1138.75	protein amino acid phosphorylation	nucleotide binding /// protein kinase activity /// ATP binding /// kinase activity /// transferase activity	mitochondrion
Dr.1283.1.S1_at	wu:fa99c08	wu:fa99c08	1404	1086	1138	933	1140.25	---	---	nucleus
Dr.12641.1.S1_at	polymerase (RNA) I polypeptide A	polr1a	1231	1069	1141	1122	1140.75	transcription /// transcription termination /// regulation of transcription, DNA-dependent /// transcription antitermination	DNA binding /// DNA-directed RNA polymerase activity /// transferase activity /// nucleotidyltransferase activity	---
Dr.25211.1.A1_at	hypothetical protein LOC553285	LOC553285	1358	1157	1125	924	1141	---	---	---
Dr.8373.1.S1_at	zgc:56207	zgc:56207	1047	1083	1115	1324	1142.25	---	protein binding	---
Dr.4202.1.S1_at	protein phosphatase 1, regulatory (inhibitor) subunit 7	ppp1r7	1116	1170	1190	1095	1142.75	---	protein binding	nucleus
Dr.16111.1.S1_at	teashirt family zinc finger 1	tshz1	1244	1196	1103	1032	1143.75	regulation of transcription, DNA-dependent	transcription factor activity /// zinc ion binding /// sequence-specific DNA binding	intracellular /// nucleus
Dr.7662.1.S1_at	chromobox homolog 1a (HP1 beta homolog Drosophila)	cbx1a	875	1263	1265	1175	1144.5	chromatin assembly or disassembly	chromatin binding	chromatin /// nucleus
Dr.17826.1.S1_at	leucine rich repeat containing 42	lrrc42	1108	1189	1124	1159	1145	---	protein binding	---
Dr.17452.1.S1_at	zgc:56466	zgc:56466	1303	1132	1082	1068	1146.25	---	---	---
Dr.11296.1.S1_at	solute carrier family 43, member 1a	slc43a1a	772	1030	1505	1288	1148.75	---	---	---
Dr.2371.1.A1_at	trypsin domain containing 1	tysnd1	1431	857	1010	1299	1149.25	---	---	---
Dr.25209.1.S1_s_at	zgc:64098	zgc:64098	1238	1100	1244	1017	1149.75	---	---	membrane /// integral to membrane
Dr.12295.1.S1_at	block of proliferation 1	bop1	1070	1227	1136	1170	1150.75	rRNA processing	---	nucleus
Dr.454.1.S1_at	thyroid hormone receptor alpha a	thraa	1181	894	1233	1295	1150.75	transcription /// transcription termination /// regulation of transcription, DNA-dependent /// regulation of transcription, DNA-dependent /// zinc ion transport /// response to hormone stimulus /// transcription antitermination	DNA binding /// transcription factor activity /// steroid hormone receptor activity /// retinoic acid receptor activity /// receptor activity /// ligand-dependent nuclear receptor activity /// thyroid hormone receptor activity /// thyroid hormone receptor activity /// zinc ion binding /// transcription activator activity /// transcription repressor activity /// sequence-specific DNA binding /// m…	nucleus
Dr.2124.1.A1_at	si:dkeyp-84f11.5	si:dkeyp-84f11.5	1046	1128	1301	1129	1151	cell wall catabolic process	---	---
Dr.18974.1.A1_at	---	---	1748	1053	951	857	1152.25	---	---	---
Dr.20687.1.A1_at	retinoblastoma 1	rb1	1032	1295	1155	1130	1153	---	---	---
Dr.4270.1.A1_at	zgc:110687	zgc:110687	986	1243	1236	1148	1153.25	---	---	---
Dr.21244.1.S1_at	uncoupling protein 2	ucp2	1182	1224	1197	1011	1153.5	transport /// mitochondrial transport	transporter activity /// binding	mitochondrion /// mitochondrial inner membrane /// membrane /// integral to membrane
Dr.7339.1.S1_at	cyclin T2	ccnt2	1093	1201	1150	1180	1156	---	---	---
Dr.18993.1.S1_at	zgc:103496	zgc:103496	1185	1174	1039	1227	1156.25	---	---	---
Dr.14426.1.S1_at	pin2/trf1-interacting protein 1	pinx1	1038	1230	1221	1140	1157.25	---	nucleic acid binding	intracellular
Dr.19457.1.S1_at	ribonuclease P/MRP 38 subunit	rpp38	1296	1122	1030	1185	1158.25	---	---	---
Dr.6498.1.S1_at	mesoderm induction early response 1 homolog (Xenopus laevis)	mier1	945	1079	1394	1223	1160.25	---	DNA binding	---
Dr.26414.1.S1_x_at	id:ibd5063	id:ibd5063	1316	1177	1161	991	1161.25	---	---	---
Dr.19657.1.A1_at	component of oligomeric golgi complex 7	cog7	734	690	1319	1923	1166.5	---	---	---
Dr.5917.1.A1_at	wu:fi35b07	wu:fi35b07	1478	915	1174	1101	1167	---	---	---
Dr.11780.1.A1_at	mitochondrial topoisomerase I	top1mt	1248	1048	1112	1267	1168.75	DNA topological change /// DNA unwinding during replication	DNA binding /// DNA topoisomerase type I activity /// DNA topoisomerase (ATP-hydrolyzing) activity /// isomerase activity	chromosome
Dr.12648.1.A1_at	zgc:152924	zgc:152924	1357	1216	936	1173	1170.5	---	---	---
Dr.18298.1.S1_at	mediator complex subunit 29	med29	985	1241	1246	1211	1170.75	transcription /// transcription termination /// regulation of transcription, DNA-dependent /// transcription antitermination /// eye photoreceptor cell development	---	nucleus
Dr.25322.2.S1_at	lin-7 homolog C (C. elegans)	lin7c	1173	1226	1223	1067	1172.25	---	protein binding	---
Dr.598.1.S1_at	LIM-domain binding factor 1b	ldb1b	1109	1092	1116	1374	1172.75	multicellular organismal development	transcription cofactor activity	nucleus
Dr.9914.1.S1_at	zgc:92746	zgc:92746	1058	1233	1306	1094	1172.75	---	---	---
Dr.15869.1.A1_at	---	---	1237	1300	1165	990	1173	---	---	---
Dr.19762.1.S1_at	similar to chromosome 14 open reading frame 153	LOC798687	1072	1249	1234	1138	1173.25	---	---	---
Dr.991.1.S1_at	Geranylgeranyl diphosphate synthase 1	ggps1	1265	1252	1062	1114	1173.25	isoprenoid biosynthetic process	transferase activity	---
Dr.1216.1.A1_at	---	---	1154	1307	1213	1022	1174	---	---	---
Dr.19942.1.S1_at	zgc:153225	zgc:153225	916	1327	1287	1176	1176.5	---	---	---
Dr.7320.1.A1_at	transmembrane protein 184a	tmem184a	1245	1147	1191	1126	1177.25	---	---	---
Dr.22156.1.A1_at	similar to CCR4-NOT transcription complex subunit 7 (CCR4-associated factor 1) (CAF1) (BTG1 binding factor 1) /// zgc:153168	LOC563006 /// zgc:153168	1117	1272	1235	1093	1179.25	transcription /// transcription termination /// regulation of transcription, DNA-dependent /// transcription antitermination	nucleic acid binding	nucleus
Dr.26414.1.S1_at	id:ibd5063	id:ibd5063	1308	1155	1251	1008	1180.5	---	---	---
Dr.4813.1.A1_at	zgc:158798	zgc:158798	1031	1238	1258	1196	1180.75	---	protein binding	---
Dr.6190.2.S1_at	wu:fa98a01 /// zgc:77665	wu:fa98a01 /// zgc:77665	1159	1335	1139	1090	1180.75	small GTPase mediated signal transduction	nucleotide binding /// GTP binding	intracellular
Dr.9715.3.S1_a_at	exosome component 4	exosc4	1183	1270	1224	1050	1181.75	RNA processing	3'-5'-exoribonuclease activity /// RNA binding /// exonuclease activity	---
Dr.9715.2.S1_x_at	exosome component 4	exosc4	938	1101	1416	1273	1182	RNA processing	3'-5'-exoribonuclease activity /// RNA binding /// exonuclease activity	---
Dr.10549.1.S2_at	bromodomain-containing 2a	brd2a	957	1228	1274	1274	1183.25	---	---	---
Dr.13742.1.S1_at	zinc finger, CCHC domain containing 9	zcchc9	1121	1305	1147	1162	1183.75	---	nucleic acid binding /// zinc ion binding	---
Dr.13623.1.S1_at	zgc:77241	zgc:77241	1061	1323	1256	1097	1184.25	---	---	---
Dr.1636.1.A1_at	interferon-related developmental regulator 2	ifrd2	1079	1091	1386	1186	1185.5	---	binding	---
Dr.17069.1.A1_at	zgc:152874	zgc:152874	1217	1281	1181	1071	1187.5	---	---	---
Dr.1683.1.S1_at	polymerase (DNA-directed), delta interacting protein 2	poldip2	1103	1278	1226	1144	1187.75	---	---	---
Dr.3278.1.S1_at	tnfrsf1a-associated via death domain	tradd	1254	1119	1218	1164	1188.75	apoptosis /// induction of apoptosis /// signal transduction /// positive regulation of apoptosis /// positive regulation of I-kappaB kinase/NF-kappaB cascade	signal transducer activity /// protein binding	cytoplasm /// cytoskeleton
Dr.8420.1.A1_at	---	---	1101	1292	1241	1123	1189.25	---	---	---
Dr.16134.1.A1_at	programmed cell death 7	pdcd7	1133	1193	1302	1133	1190.25	---	---	---
Dr.5257.1.S1_at	digestive-organ expansion factor	def	1209	1236	1172	1149	1191.5	multicellular organismal development /// exocrine pancreas development /// organ growth /// gut morphogenesis	---	nucleus /// nucleus
Dr.12666.1.S1_at	ring finger protein 146	rnf146	1470	1419	1016	866	1192.75	zinc ion transport	protein binding /// zinc ion binding /// metal ion binding	---
Dr.13238.1.A1_at	zgc:92417	zgc:92417	1026	1503	1175	1070	1193.5	metabolic process	NAD+ kinase activity	---
Dr.24995.4.S1_at	glycine dehydrogenase (decarboxylating)	gldc	852	1321	1387	1215	1193.75	glycine metabolic process	glycine dehydrogenase (decarboxylating) activity	---
Dr.3144.1.A1_at	wu:fd15b08	wu:fd15b08	907	1344	1326	1200	1194.25	---	---	---
Dr.4517.1.A1_at	zgc:162982	zgc:162982	1409	1041	979	1355	1196	---	methyltransferase activity /// transferase activity	---
Dr.6615.1.A1_at	zgc:152859	zgc:152859	1078	1120	1405	1183	1196.5	---	---	---
Dr.14493.1.A1_at	zgc:158624	zgc:158624	918	1000	2042	827	1196.75	transport /// ion transport	ion channel activity	membrane /// integral to membrane
Dr.17465.1.A1_at	TRAF2 and NCK interacting kinase b /// zgc:152783	tnikb /// zgc:152783	1874	752	706	1459	1197.75	protein amino acid phosphorylation	nucleotide binding /// protein kinase activity /// protein serine/threonine kinase activity /// protein tyrosine kinase activity /// small GTPase regulator activity /// ATP binding /// kinase activity /// transferase activity	---
Dr.25698.1.S1_at	LIM homeobox 8	lhx8	1105	1255	1280	1163	1200.75	regulation of transcription, DNA-dependent /// zinc ion transport /// response to oxidative stress /// regulation of transcription	DNA binding /// transcription factor activity /// transcription factor activity /// peroxidase activity /// zinc ion binding /// heme binding /// sequence-specific DNA binding /// metal ion binding	nucleus
Dr.23847.1.S1_at	---	---	1532	1111	1114	1055	1203	---	---	---
Dr.8163.1.S1_at	mesoderm posterior b	mespb	1647	927	806	1434	1203.5	somitogenesis /// anterior/posterior pattern formation /// response to retinoic acid /// regulation of transcription	transcription factor activity /// transcription regulator activity	nucleus /// nucleus
Dr.16852.1.A1_at	zgc:158429	zgc:158429	1678	1377	927	835	1204.25	translation /// translational elongation	translation elongation factor activity	intracellular
Dr.9192.1.A1_at	---	---	1155	1194	1278	1191	1204.5	---	---	---
Dr.3648.1.S2_at	translocating chain-associating membrane protein 1	tram1	893	1246	1440	1252	1207.75	---	---	membrane /// integral to membrane
Dr.18235.1.S1_at	zgc:85909	zgc:85909	1376	1285	1126	1047	1208.5	phospholipid biosynthetic process	phosphotransferase activity, for other substituted phosphate groups	membrane
Dr.12611.1.S1_at	unc-119 homolog 1	unc119.1	1172	1205	1311	1147	1208.75	nervous system development	---	---
Dr.16560.1.S1_at	---	---	244	1275	1407	1909	1208.75	---	---	---
Dr.22988.1.A1_at	wu:fj82d09	wu:fj82d09	1028	1331	1320	1156	1208.75	---	---	---
Dr.12594.1.S1_at	X-box binding protein 1	xbp1	1164	1232	1289	1152	1209.25	regulation of transcription, DNA-dependent	DNA binding /// transcription factor activity /// transcription regulator activity /// sequence-specific DNA binding /// protein dimerization activity	nucleus
Dr.26116.1.S1_at	heat shock 70kDa protein 5 (glucose-regulated protein)	hspa5	1401	1418	1097	929	1211.25	response to stress	nucleotide binding /// ATP binding	extracellular region /// endoplasmic reticulum /// endoplasmic reticulum lumen
Dr.11748.1.A1_at	similar to patatin-like phospholipase domain containing 8	LOC559664	1483	1274	1105	985	1211.75	---	---	---
Dr.11171.1.A1_at	si:ch211-210h11.11	si:ch211-210h11.11	1869	1094	785	1106	1213.5	---	---	---
Dr.12650.1.S1_at	RMI1, RecQ mediated genome instability 1, homolog (S. cerevisiae)	rmi1	1568	1105	1154	1031	1214.5	---	---	---
Dr.24985.1.S1_at	prickle-like 1 (Drosophila) a	prickle1a	900	1012	1216	1733	1215.25	neuron migration /// zinc ion transport /// Wnt receptor signaling pathway /// cell migration in hindbrain /// cell migration involved in gastrulation /// cell migration involved in gastrulation /// convergent extension involved in gastrulation	zinc ion binding /// metal ion binding	intracellular
Dr.3259.1.S1_at	slingshot homolog 2 (Drosophila)	ssh2	1311	1261	1248	1044	1216	---	---	---
Dr.13028.1.A1_at	zgc:171808	zgc:171808	995	1282	1162	1426	1216.25	cell-cell signaling	---	---
Dr.569.1.S1_at	hypothetical LOC791426 /// hypothetical LOC791427 /// hypothetical LOC791428 /// octamer-binding transcription factor 1 /// zgc:109809 /// zgc:136531	LOC791426 /// LOC791427 /// LOC791428 /// oct1 /// zgc:109809 /// zgc:136531	1396	1039	1041	1390	1216.5	regulation of transcription, DNA-dependent /// regulation of transcription	DNA binding /// transcription factor activity /// sequence-specific DNA binding	nucleus
Dr.12242.1.S1_at	zgc:123177	zgc:123177	853	1322	1365	1329	1217.25	---	---	---
Dr.17168.1.A1_at	zgc:153516	zgc:153516	820	1141	450	2467	1219.5	peptidyl-amino acid modification	peptide-aspartate beta-dioxygenase activity	integral to endoplasmic reticulum membrane
Dr.536.1.S1_at	eph-like kinase 1	ek1	1321	1397	889	1278	1221.25	protein amino acid phosphorylation /// transmembrane receptor protein tyrosine kinase signaling pathway /// negative regulation of signal transduction	nucleotide binding /// protein kinase activity /// protein tyrosine kinase activity /// transmembrane receptor protein tyrosine kinase activity /// receptor activity /// ephrin receptor activity /// ATP binding /// kinase activity /// transferase activity	signal recognition particle, endoplasmic reticulum targeting /// membrane /// integral to membrane
Dr.16394.1.A1_s_at	hypothetical protein LOC553285	LOC553285	1270	1264	1168	1184	1221.5	---	---	---
Dr.25506.3.S1_at	bone morphogenetic protein receptor, type 1a /// zgc:136731	bmpr1a /// zgc:136731	1114	1245	1325	1205	1222.25	protein amino acid phosphorylation /// transmembrane receptor protein serine/threonine kinase signaling pathway	nucleotide binding /// protein kinase activity /// protein serine/threonine kinase activity /// transmembrane receptor protein serine/threonine kinase activity /// receptor signaling protein serine/threonine kinase activity /// receptor activity /// transforming growth factor beta receptor activity /// ATP binding /// kinase activity /// transferase activity	membrane
Dr.25735.1.A1_at	zgc:171476	zgc:171476	1215	1185	1346	1143	1222.25	---	zinc ion binding	intracellular
Dr.1811.1.S1_at	suppressor of variegation 3-9-like 1b homolog 1	CH211-167B20.5	1349	1301	1204	1036	1222.5	chromatin assembly or disassembly /// chromatin modification	chromatin binding /// methyltransferase activity /// zinc ion binding /// transferase activity /// histone-lysine N-methyltransferase activity	chromatin /// nucleus
Dr.6228.1.S1_at	activating transcription factor 1	atf1	1003	1303	1343	1241	1222.5	regulation of transcription, DNA-dependent	DNA binding /// transcription factor activity /// protein binding /// sequence-specific DNA binding /// protein dimerization activity	nucleus
Dr.7577.1.A1_at	si:dkey-200h23.5	si:dkey-200h23.5	942	1235	1409	1305	1222.75	---	---	---
Dr.6089.1.S1_at	wu:fi14a11	wu:fi14a11	505	1351	582	2455	1223.25	---	---	---
Dr.4813.2.A1_at	zgc:158798	zgc:158798	1141	1340	1182	1231	1223.5	---	protein binding	---
Dr.14802.1.A1_at	SET and MYND domain containing 2	smyd2	1135	1268	1312	1181	1224	---	zinc ion binding	nucleus
Dr.14867.1.A1_at	neurexophilin 1	nxph1	1571	1002	1091	1234	1224.5	---	---	---
Dr.13637.1.S1_at	TRAF-interacting protein	traip	1206	1186	1144	1363	1224.75	zinc ion transport	protein binding /// zinc ion binding /// metal ion binding	---
Dr.25663.1.S1_at	similar to sarcalumenin	LOC559333	997	1276	1418	1213	1226	---	---	---
Dr.17116.1.S1_at	zgc:55262	zgc:55262	1317	1220	1198	1171	1226.5	proteolysis	cysteine-type endopeptidase activity /// calcium-dependent cysteine-type endopeptidase activity /// calcium ion binding /// hydrolase activity	intracellular
Dr.17733.1.S1_at	axin 1	axin1	1269	1234	1201	1208	1228	eye development /// eye development /// activation of JNK activity /// multicellular organismal development /// determination of left/right symmetry /// dorsal/ventral pattern formation /// Wnt receptor signaling pathway /// negative regulation of Wnt receptor signaling pathway /// fin regeneration /// positive regulation of JNK cascade /// embryonic eye morphogenesis	signal transducer activity /// protein homodimerization activity	intracellular /// cytoplasm
Dr.341.1.A1_at	wu:fa10d10	wu:fa10d10	1266	1209	1088	1350	1228.25	---	---	---
Dr.2731.1.S1_at	v-src sarcoma (Schmidt-Ruppin A-2) viral oncogene homolog (avian)	src	1515	1108	1031	1262	1229	protein amino acid phosphorylation	nucleotide binding /// protein kinase activity /// protein tyrosine kinase activity /// protein binding /// ATP binding /// kinase activity /// transferase activity	---
Dr.12107.1.A1_at	N-myc downstream regulated gene 1	ndrg1	1252	1315	1242	1109	1229.5	---	phosphopantetheine binding	---
Dr.17634.1.A1_at	Isoprenylcysteine carboxyl methyltransferase	icmt	984	1056	1192	1687	1229.75	C-terminal protein amino acid methylation	protein-S-isoprenylcysteine O-methyltransferase activity	integral to membrane
Dr.3463.1.S1_at	Sjogren syndrome antigen B (autoantigen La)	ssb	1127	1309	1352	1135	1230.75	RNA processing	nucleotide binding /// nucleic acid binding /// RNA binding	nucleus /// ribonucleoprotein complex
Dr.5560.2.A1_at	zgc:92765	zgc:92765	1246	1394	1276	1014	1232.5	---	---	membrane /// integral to membrane
Dr.17440.1.S1_at	---	---	1402	890	1288	1353	1233.25	---	---	---
Dr.26484.1.S1_at	LAG1 homolog, ceramide synthase 5 (S. cerevisiae)	lass5	1332	1250	1123	1230	1233.75	regulation of transcription, DNA-dependent	DNA binding /// transcription factor activity /// sequence-specific DNA binding	nucleus /// membrane /// integral to membrane
Dr.4412.10.S1_at	eukaryotic translation initiation factor 4, gamma 2a	eif4g2a	1077	1202	1413	1246	1234.5	mesoderm development /// RNA metabolic process	binding /// protein binding	---
Dr.2773.1.S1_at	hypothetical protein LOC100150412	LOC100150412	1327	1123	1266	1225	1235.25	---	protein binding	cytoplasm
Dr.6944.1.A1_at	zgc:100860	zgc:100860	1113	1251	1368	1212	1236	---	---	---
Dr.4831.1.A1_at	hippocampus abundant transcript 1a	hiat1a	1213	1333	1291	1108	1236.25	transport /// tetracycline transport /// response to antibiotic	transporter activity /// tetracycline:hydrogen antiporter activity	membrane /// integral to membrane
Dr.8762.2.S1_at	HEAT repeat containing 5a	heatr5a	1095	759	1095	2001	1237.5	---	binding	---
Dr.13261.1.A1_at	---	---	1360	1068	1188	1339	1238.75	---	---	---
Dr.22106.1.A1_at	wu:fc88b07	wu:fc88b07	1441	1161	1217	1142	1240.25	---	---	---
Dr.16203.1.A1_at	zgc:158130	zgc:158130	1170	1287	1357	1154	1242	protein amino acid N-linked glycosylation /// protein secretion	alpha-1,3-mannosylglycoprotein 2-beta-N-acetylglucosaminyltransferase activity /// protein transporter activity	Golgi membrane /// membrane
Dr.17336.1.S1_at	zgc:56688	zgc:56688	1151	1215	1335	1271	1243	---	---	---
Dr.25782.3.S1_at	Zgc:86830	zgc:86830	1455	1345	1180	998	1244.5	negative regulation of signal transduction /// cell redox homeostasis	---	signal recognition particle, endoplasmic reticulum targeting /// membrane /// integral to membrane
Dr.3801.1.A1_at	SMAD specific E3 ubiquitin protein ligase 2	smurf2	1131	1190	1351	1309	1245.25	protein modification process	ubiquitin-protein ligase activity /// protein binding	intracellular
Dr.5881.1.S1_at	zgc:77739	zgc:77739	1240	1271	1267	1203	1245.25	---	---	---
Dr.12517.1.A1_at	poly(A) polymerase gamma	papolg	1083	1561	1179	1167	1247.5	transcription /// RNA 3'-end processing /// RNA polyadenylation	RNA binding /// polynucleotide adenylyltransferase activity /// nucleotidyltransferase activity	nucleus
Dr.13990.1.A1_at	solute carrier family 25 (mitochondrial carrier; citrate transporter), member 1	slc25a1	1166	1346	1328	1153	1248.25	transport	transporter activity /// binding	mitochondrion /// mitochondrial inner membrane /// membrane /// integral to membrane
Dr.7289.1.S1_at	ubiquitin specific peptidase 42	usp42	1190	1206	1332	1265	1248.25	protein amino acid phosphorylation /// N-terminal protein myristoylation /// ubiquitin-dependent protein catabolic process	nucleotide binding /// translation initiation factor activity /// ubiquitin thiolesterase activity /// glycylpeptide N-tetradecanoyltransferase activity /// protein kinase activity /// protein serine/threonine kinase activity /// endopeptidase inhibitor activity /// ATP binding /// peptidase activity /// cysteine-type peptidase activity /// kinase activity /// transferase activity /// hydrolase a…	---
Dr.14258.1.S1_at	similar to Bifunctional heparan sulfate N-deacetylase/N-sulfotransferase 1 (Glucosaminyl N-deacetylase/N-sulfotransferase 1) (NDST-1) (	LOC570459	905	829	1342	1920	1249	---	---	---
Dr.25379.1.S1_at	similar to LOC567732 protein /// similar to LOC567732 protein /// similar to LOC567732 protein /// hypothetical protein LOC100006972 /// hypothetical LOC567732 /// sb:cb37 /// wu:fb68b01	LOC100006782 /// LOC100006895 /// LOC100006925 /// LOC100006972 /// LOC567732 /// sb:cb37 /// wu:fb68b01	1828	984	940	1245	1249.25	---	endopeptidase inhibitor activity /// protein binding	extracellular region
Dr.11952.1.S1_at	selenophosphate synthetase 2	sps2	889	1505	1040	1568	1250.5	---	catalytic activity /// selenide, water dikinase activity /// ATP binding /// selenium binding /// kinase activity	---
Dr.23064.1.S1_at	zgc:194693	zgc:194693	1288	1181	890	1649	1252	---	---	---
Dr.15940.1.A1_at	hypothetical LOC569097	LOC569097	1102	1354	1257	1297	1252.5	---	---	---
Dr.3445.1.A1_at	coenzyme Q3 homolog, methyltransferase (yeast)	coq3	1662	1319	1069	962	1253	ubiquinone biosynthetic process	methyltransferase activity /// 2-polyprenyl-6-methoxy-1,4-benzoquinone methyltransferase activity /// transferase activity	---
Dr.10624.2.S1_at	zgc:110343	zgc:110343	1067	1497	1285	1165	1253.5	---	antioxidant activity /// oxidoreductase activity	---
Dr.7284.1.A1_at	si:ch211-89p1.3	si:ch211-89p1.3	1284	1192	1294	1253	1255.75	---	nucleotide binding /// nucleic acid binding /// helicase activity /// ATP binding /// ATP-dependent helicase activity /// hydrolase activity	---
Dr.13298.1.S1_at	zgc:123010	zgc:123010	1212	1597	1178	1038	1256.25	---	nucleotide binding /// nucleic acid binding /// binding /// zinc ion binding	---
Dr.76.2.A1_a_at	zgc:92186	zgc:92186	1375	1435	1029	1197	1259	---	iron ion binding /// ferredoxin hydrogenase activity /// electron carrier activity /// iron-sulfur cluster binding	nucleus /// periplasmic space
Dr.26180.1.A1_at	zinc fingers and homeoboxes 3	zhx3	1717	1124	961	1238	1260	regulation of transcription, DNA-dependent /// regulation of transcription	DNA binding /// transcription factor activity /// zinc ion binding /// sequence-specific DNA binding	intracellular /// nucleus
Dr.14007.1.S1_at	small nuclear ribonucleoprotein polypeptide B2	snrpb2	1004	1262	1347	1429	1260.5	---	nucleotide binding /// nucleic acid binding	---
Dr.18310.1.S1_at	cryptochrome DASH	cry-dash	1222	1237	1238	1345	1260.5	photoreactive repair /// DNA repair /// protein-chromophore linkage /// negative regulation of transcription, DNA-dependent	damaged DNA binding /// deoxyribodipyrimidine photo-lyase activity /// DNA photolyase activity /// FAD binding	---
Dr.21405.1.A1_at	hypothetical protein LOC570267	DKEY-162B3.2	1475	1214	1313	1062	1266	---	---	---
Dr.15098.1.A1_at	solute carrier family 26, member 11	slc26a11	1922	1197	952	1002	1268.25	transport /// sulfate transport	transporter activity /// secondary active sulfate transmembrane transporter activity	membrane /// integral to membrane
Dr.18019.1.S1_at	wu:fb54e10	wu:fb54e10	1759	1391	401	1532	1270.75	---	---	---
Dr.15651.2.S1_at	harbinger transposase derived 1	harbi1	1214	1352	1200	1319	1271.25	---	---	---
Dr.4137.1.A1_at	similar to WAF-1/CIP1 stabilizing protein 39	LOC100149636	1505	1254	1247	1083	1272.25	---	---	---
Dr.12860.1.A1_at	mitochondrial ribosomal protein L48	mrpl48	1118	1528	1129	1330	1276.25	translation	structural constituent of ribosome	intracellular /// ribosome
Dr.18470.1.A1_at	Zgc:113035	zgc:113035	1315	1311	1340	1145	1277.75	cell adhesion /// negative regulation of signal transduction	protein binding	signal recognition particle, endoplasmic reticulum targeting /// plasma membrane /// membrane /// integral to membrane
Dr.11983.1.A1_at	zgc:152769	zgc:152769	1679	1163	908	1362	1278	metabolic process	methyltransferase activity /// transferase activity	---
Dr.3520.1.S1_at	germ cell-less homolog 1 (Drosophila)	gmcl1	1230	1283	1333	1266	1278	---	protein binding	---
Dr.13864.1.S1_at	spermatogenesis associated 18	spata18	1234	1369	1339	1172	1278.5	multicellular organismal development /// spermatogenesis /// cell differentiation	---	cytoplasm
Dr.3350.1.A1_at	Zgc:103640	zgc:103640	1613	1386	1140	986	1281.25	mRNA processing /// zinc ion transport /// RNA splicing	nucleic acid binding /// zinc ion binding /// metal ion binding	nucleus /// spliceosome
Dr.2817.1.A1_at	SEC14 and spectrin domains 1	sestd1	1447	1195	1315	1178	1283.75	blood vessel morphogenesis	---	---
Dr.11728.1.S1_at	twisted gastrulation homolog 1b (Drosophila)	twsg1b	879	803	1607	1852	1285.25	blood vessel development /// multicellular organismal development /// negative regulation of signal transduction /// regulation of BMP signaling pathway /// positive regulation of BMP signaling pathway /// embryonic hemopoiesis /// embryonic hemopoiesis /// determination of ventral identity /// determination of ventral identity	---	extracellular region /// signal recognition particle, endoplasmic reticulum targeting
Dr.835.1.A1_at	zgc:101900	zgc:101900	1221	1318	1392	1220	1287.75	pyridoxine biosynthetic process	pyridoxal kinase activity	---
Dr.18319.2.A1_at	similar to chromodomain helicase DNA-binding protein 7	LOC569471	1333	1296	1372	1157	1289.5	---	---	---
Dr.3281.1.A1_at	si:ch211-89p1.3	si:ch211-89p1.3	1329	1328	1260	1243	1290	---	nucleotide binding /// nucleic acid binding /// helicase activity /// ATP binding /// ATP-dependent helicase activity /// hydrolase activity	---
Dr.14481.1.S1_at	---	---	1225	1280	1362	1296	1290.75	---	---	---
Dr.24817.1.S1_at	hypothetical LOC792144	LOC792144	1585	1219	1243	1116	1290.75	cell redox homeostasis	---	membrane
Dr.26535.1.A1_at	protein phosphatase 1, regulatory (inhibitor) subunit 7	ppp1r7	1430	1430	1454	853	1291.75	---	protein binding	nucleus
Dr.7343.1.S1_at	acyl-Coenzyme A dehydrogenase, C-4 to C-12 straight chain	acadm	1267	1433	1316	1151	1291.75	metabolic process /// RNA metabolic process	acyl-CoA dehydrogenase activity /// binding /// protein binding /// electron carrier activity /// oxidoreductase activity /// oxidoreductase activity, acting on the CH-CH group of donors /// FAD binding	---
Dr.18485.2.A1_a_at	si:ch211-124a3.4	si:ch211-124a3.4	776	820	1363	2211	1292.5	zinc ion transport	nucleic acid binding /// protein binding /// zinc ion binding /// metal ion binding	---
Dr.14843.1.S1_at	similar to Kinesin-like protein KIF13B (Kinesin-like protein GAKIN)	LOC562976	1615	1448	1111	1005	1294.75	---	---	---
Dr.20797.1.S1_at	fatty acyl CoA reductase 1	far1	1461	1112	1142	1470	1296.25	metabolic process	catalytic activity /// binding	---
Dr.6095.1.S1_at	protein phosphatase 4, regulatory subunit 2a	ppp4r2a	1256	1384	1358	1190	1297	---	---	centrosome
Dr.20594.1.S1_at	zgc:101761	zgc:101761	755	1293	1092	2052	1298	protein amino acid ADP-ribosylation /// signal transduction /// G-protein coupled receptor protein signaling pathway	nucleotide binding /// signal transducer activity /// GTP binding /// guanyl nucleotide binding	---
Dr.4420.1.S1_at	MOB1, Mps One Binder kinase activator-like 1B (yeast)	mobkl1b	1147	1461	1391	1210	1302.25	---	protein binding /// kinase activity	---
Dr.6834.1.A1_at	coproporphyrinogen oxidase	cpox	1227	1244	1417	1322	1302.5	porphyrin biosynthetic process /// hemoglobin biosynthetic process	coproporphyrinogen oxidase activity	---
Dr.7951.1.S1_at	chimerin (chimaerin) 1	chn1	1081	1203	1513	1419	1304	zinc ion transport /// signal transduction /// intracellular signaling cascade /// positive regulation of GTPase activity	phorbol ester receptor activity /// protein binding /// zinc ion binding /// Rac GTPase activator activity /// Rac GTPase activator activity /// metal ion binding	intracellular /// soluble fraction /// insoluble fraction
Dr.12875.1.A1_a_at	---	---	1142	1423	1429	1226	1305	---	---	---
Dr.1823.1.A1_at	si:ch211-150c22.2	si:ch211-150c22.2	1390	1337	1300	1195	1305.5	---	---	---
Dr.13337.1.A1_at	protein kinase, AMP-activated, alpha 1 catalytic subunit	prkaa1	1651	1182	1189	1201	1305.75	protein amino acid phosphorylation	nucleotide binding /// protein kinase activity /// protein serine/threonine kinase activity /// ATP binding /// kinase activity /// transferase activity	---
Dr.1506.1.S1_at	nucleolar protein family A, member 2 (H/ACA small nucleolar RNPs)	nola2	1302	1479	1310	1137	1307	rRNA processing /// rRNA pseudouridine synthesis /// ribosome biogenesis	RNA binding /// snoRNA binding /// rRNA pseudouridylation guide activity	nucleus /// small nucleolar ribonucleoprotein complex /// ribonucleoprotein complex
Dr.21501.1.A1_at	acyl-Coenzyme A dehydrogenase, C-2 to C-3 short chain	acads	1030	1464	1421	1321	1309	protein modification process /// metabolic process	acyl-CoA dehydrogenase activity /// electron carrier activity /// oxidoreductase activity /// oxidoreductase activity, acting on the CH-CH group of donors /// FAD binding	---
Dr.16863.1.A1_at	zgc:101877	zgc:101877	1179	1325	1479	1258	1310.25	---	---	---
Dr.14735.1.A1_at	zgc:136409	zgc:136409	1414	1368	1202	1259	1310.75	---	---	---
Dr.15033.1.S1_at	---	---	1005	1400	1490	1349	1311	---	---	---
Dr.3155.1.S1_at	tRNA methyltransferase 11 homolog (S. cerevisiae)	trmt11	1264	1415	1345	1222	1311.5	methylation	nucleic acid binding /// methyltransferase activity	---
Dr.19541.1.S1_at	zgc:92353	zgc:92353	1436	832	1308	1674	1312.5	---	---	---
Dr.18729.1.A1_at	RAS p21 protein activator 1	rasa1	1371	1383	1283	1221	1314.5	regulation of small GTPase mediated signal transduction	GTPase activator activity /// protein binding	intracellular
Dr.6114.1.A1_at	novel protein similar to vertebrate praja family protein	DKEY-79C1.2	965	1504	1428	1361	1314.5	---	protein binding /// zinc ion binding /// metal ion binding	---
Dr.25300.1.A1_at	zgc:175182	zgc:175182	1914	1425	835	1092	1316.5	calcium ion transport	calcium channel activity /// calcium ion binding /// calcium channel inhibitor activity	---
Dr.8824.1.S1_at	inhibitor of growth family, member 5b	ing5b	1210	1515	1375	1168	1317	zinc ion transport	protein binding /// zinc ion binding /// metal ion binding	---
Dr.7515.1.A1_at	zgc:152779	zgc:152779	1100	1413	1463	1302	1319.5	protein folding /// regulation of transcription	DNA binding /// heat shock protein binding /// unfolded protein binding	nucleus
Dr.7938.1.S1_at	3-hydroxymethyl-3-methylglutaryl-Coenzyme A lyase (hydroxymethylglutaricaciduria)	hmgcl	1391	1403	1309	1177	1320	metabolic process	catalytic activity /// hydroxymethylglutaryl-CoA lyase activity	---
Dr.15709.1.S1_at	neurotrophin 7	ntf7	448	1229	1439	2166	1320.5	negative regulation of signal transduction	growth factor activity	extracellular region /// signal recognition particle, endoplasmic reticulum targeting
Dr.20271.1.S1_at	zgc:162119	zgc:162119	1788	934	1229	1331	1320.5	phospholipid metabolic process /// lipid catabolic process	phospholipase A2 activity /// calcium ion binding	extracellular region
Dr.4877.1.S1_at	CHK2 checkpoint homolog (S. pombe)	chek2	1262	1381	1327	1314	1321	protein amino acid phosphorylation	protein kinase activity /// protein serine/threonine kinase activity /// ATP binding /// kinase activity	---
Dr.20983.1.S1_at	beta-1,3-glucuronyltransferase 3 (glucuronosyltransferase I)	b3gat3	1649	1067	1167	1407	1322.5	---	galactosylgalactosylxylosylprotein 3-beta-glucuronosyltransferase activity /// transferase activity /// transferase activity, transferring glycosyl groups	membrane
Dr.24198.1.S1_at	protein phosphatase 1D magnesium-dependent, delta isoform	ppm1d	1282	1542	1118	1351	1323.25	protein amino acid dephosphorylation	magnesium ion binding /// catalytic activity /// phosphoprotein phosphatase activity /// protein serine/threonine phosphatase activity /// hydrolase activity /// metal ion binding	protein serine/threonine phosphatase complex
Dr.14890.1.S1_at	si:ch211-268m12.6	si:ch211-268m12.6	1157	1310	1538	1291	1324	---	zinc ion binding	---
Dr.17918.1.A1_at	similar to CDK5 and ABL1 enzyme substrate 2 (Interactor with CDK3 2) (Ik3-2)	LOC100148748	1725	1338	897	1346	1326.5	---	---	---
Dr.25945.1.A1_at	zgc:109721	zgc:109721	1065	867	1660	1714	1326.5	transport /// ion transport /// calcium ion transport /// immune response /// positive regulation of calcium ion transport	ion channel activity /// calcium channel activity /// calcium ion binding /// store-operated calcium channel activity /// calcium channel inhibitor activity	plasma membrane /// integral to plasma membrane /// membrane /// integral to membrane
Dr.7652.1.A1_at	zgc:163009	zgc:163009	1456	1332	1304	1218	1327.5	---	nucleotide binding /// ATP binding /// ATPase activity /// nucleoside-triphosphatase activity	---
Dr.24080.1.A1_at	---	---	1907	990	1093	1326	1329	---	---	---
Dr.11976.1.A1_at	si:dkey-15j16.4	si:dkey-15j16.4	1388	1304	1527	1099	1329.5	zinc ion transport	protein binding /// zinc ion binding /// metal ion binding	cytoplasm /// Golgi apparatus /// cell projection
Dr.20116.1.A1_at	zgc:158239	zgc:158239	1055	1289	1535	1447	1331.5	---	---	cytoplasm
Dr.7742.1.S1_at	zgc:77633	zgc:77633	1292	1587	1279	1169	1331.75	small GTPase mediated signal transduction	nucleotide binding /// GTP binding	intracellular
Dr.13645.1.S1_at	similar to Si:ch211-191a24.4	LOC100150331	1090	1678	1369	1194	1332.75	heme transport /// cytochrome complex assembly	heme transporter activity	membrane
Dr.25762.1.S1_at	zgc:55815	zgc:55815	1705	1211	989	1428	1333.25	transport /// ion transport /// potassium ion transport /// monovalent inorganic cation transport	ion channel activity /// cation channel activity /// potassium channel activity /// potassium channel inhibitor activity /// potassium ion binding	endoplasmic reticulum /// endoplasmic reticulum membrane /// membrane /// integral to membrane
Dr.9949.1.S1_at	---	---	1553	1200	1207	1376	1334	---	---	---
Dr.20484.1.S1_at	bromodomain containing 3a /// glycoprotein M6Ab	brd3a /// gpm6ab	1126	1498	1404	1312	1335	---	---	---
Dr.13745.1.A1_at	Hypothetical LOC100003370	LOC100003370	777	1073	1870	1622	1335.5	---	---	---
Dr.25398.1.S1_at	zgc:86759	zgc:86759	1488	1265	1225	1365	1335.75	---	catalytic activity	membrane /// integral to membrane
Dr.7306.1.S1_at	serine carboxypeptidase 1	scpep1	1298	1396	1398	1254	1336.5	proteolysis	carboxypeptidase activity /// serine-type carboxypeptidase activity	---
Dr.19924.1.A1_at	wu:fa92a12	wu:fa92a12	1439	1240	1336	1332	1336.75	---	---	---
Dr.7036.1.S1_at	GTPase activating protein (SH3 domain) binding protein 1	g3bp1	1261	1546	1337	1207	1337.75	transport	nucleotide binding /// nucleic acid binding	intracellular
Dr.10240.1.S1_at	zgc:103571	zgc:103571	1128	1231	1558	1435	1338	---	---	---
Dr.14771.2.S1_at	Forkhead box O3A	foxo3a	1258	1439	1203	1453	1338.25	regulation of transcription, DNA-dependent	DNA binding /// transcription factor activity /// sequence-specific DNA binding	nucleus
Dr.5708.1.A1_at	wu:fb10b07	wu:fb10b07	1291	1176	1338	1549	1338.5	---	---	---
Dr.14846.1.S1_at	si:ch211-245h14.3	si:ch211-245h14.3	1634	737	1451	1533	1338.75	---	---	---
Dr.26337.1.A1_at	cell division cycle 20 homolog	cdc20	1383	1577	1239	1158	1339.25	cell division	---	---
Dr.19449.1.S1_at	zgc:162938	zgc:162938	1428	1376	1317	1239	1340	---	antioxidant activity /// oxidoreductase activity	---
Dr.12023.1.A1_at	im:7140357	im:7140357	1635	1450	1208	1069	1340.5	calcium ion transport	calcium channel activity /// calcium ion binding /// sugar binding /// transferase activity /// transferase activity, transferring glycosyl groups /// calcium channel inhibitor activity /// manganese ion binding	Golgi apparatus /// membrane /// integral to membrane
Dr.25350.1.A1_at	2-aminoethanethiol (cysteamine) dioxygenase a	adoa	1563	1320	1305	1174	1340.5	---	oxidoreductase activity, acting on single donors with incorporation of molecular oxygen, incorporation of two atoms of oxygen	---
Dr.8754.1.S1_at	mediator complex subunit 14	med14	1310	1440	1384	1235	1342.25	---	---	---
Dr.13737.1.A1_at	---	---	1263	1364	1436	1307	1342.5	---	---	---
Dr.7949.1.S1_at	discs, large (Drosophila) homolog 1	dlg1	1411	1191	1113	1655	1342.5	endothelial cell proliferation /// actin filament organization /// synaptic transmission /// cell-cell adhesion /// cortical actin cytoskeleton organization and biogenesis /// negative regulation of mitotic cell cycle /// synapse organization and biogenesis	protein binding /// protein binding /// protein kinase binding /// phosphatase binding	membrane /// basolateral plasma membrane
Dr.12365.1.A1_at	---	---	817	1629	1482	1444	1343	---	---	---
Dr.11529.1.S1_at	transcription elongation factor A (SII), 1	tcea1	1160	1339	1541	1341	1345.25	transcription /// RNA elongation /// regulation of transcription, DNA-dependent /// regulation of transcription from RNA polymerase II promoter /// regulation of transcription	nucleic acid binding /// DNA binding /// RNA polymerase II transcription factor activity /// transcription elongation regulator activity /// translation elongation factor activity /// protein binding /// zinc ion binding /// transcription regulator activity	nucleus
Dr.8614.1.A1_at	wu:fq24h09	wu:fq24h09	1549	1412	1210	1214	1346.25	---	---	membrane /// integral to membrane
Dr.14818.1.A1_at	zgc:110825	zgc:110825	1082	1316	1563	1431	1348	transcription /// transcription termination /// regulation of transcription, DNA-dependent /// zinc ion transport /// transcription antitermination /// regulation of transcription	nucleic acid binding /// DNA binding /// DNA-directed RNA polymerase activity /// zinc ion binding /// transcription regulator activity /// metal ion binding	---
Dr.7735.1.A1_at	wu:fi43h01	wu:fi43h01	1319	1409	1349	1317	1348.5	---	---	---
Dr.12575.1.S1_at	decapping enzyme	dcp1a	1318	1537	1341	1204	1350	---	---	---
Dr.11660.1.A1_at	zgc:112356	zgc:112356	1356	1417	1383	1250	1351.5	negative regulation of transcription from RNA polymerase III promoter	transcription regulator activity	nucleus
Dr.21461.1.A1_at	si:dkey-22l11.5	si:dkey-22l11.5	1454	1370	1237	1347	1352	---	---	---
Dr.204.1.A1_at	wu:fa07b03	wu:fa07b03	1460	1131	1334	1484	1352.25	---	RNA binding	---
Dr.3994.1.A1_at	wu:fa03a11	wu:fa03a11	1372	1360	1403	1280	1353.75	---	---	---
Dr.18282.7.S1_a_at	KH domain containing, RNA binding, signal transduction associated 1	khdrbs1	1479	1552	1303	1085	1354.75	---	RNA binding	---
Dr.25337.1.S1_at	similar to tetratricopeptide repeat domain 31	LOC560112	1511	1486	1282	1141	1355	---	---	---
Dr.20261.3.A1_at	zgc:114130	zgc:114130	1305	1520	1510	1107	1360.5	---	nucleic acid binding /// zinc ion binding	---
Dr.4559.1.A1_at	zgc:101598	zgc:101598	1096	1099	1367	1884	1361.5	---	RNA binding	---
Dr.18175.2.S1_at	---	---	1232	1379	1370	1469	1362.5	---	---	---
Dr.12007.3.S1_at	wu:fj98a08	wu:fj98a08	1442	1213	1206	1590	1362.75	---	---	---
Dr.18106.1.S1_at	maternal embryonic leucine zipper kinase	melk	1496	1432	1269	1256	1363.25	protein amino acid phosphorylation /// regulation of heart contraction /// erythrocyte development	nucleotide binding /// protein kinase activity /// protein serine/threonine kinase activity /// ATP binding /// kinase activity /// transferase activity	---
Dr.16546.1.S1_at	zgc:56121	zgc:56121	1242	1543	1379	1294	1364.5	---	---	---
Dr.20115.1.S1_at	cofilin 1 (non-muscle)	cfl1	1498	1593	1264	1119	1368.5	---	actin binding	intracellular
Dr.1572.1.A1_at	zgc:92601	zgc:92601	1604	1355	1277	1240	1369	---	---	---
Dr.9746.4.S1_at	enolase 3, (beta, muscle)	eno3	1351	1460	1400	1268	1369.75	glycolysis	magnesium ion binding /// phosphopyruvate hydratase activity /// lyase activity	phosphopyruvate hydratase complex
Dr.12991.1.A1_at	zgc:112430	zgc:112430	1440	1402	1361	1283	1371.5	---	---	---
Dr.26281.1.A1_at	similar to Ral guanine nucleotide dissociation stimulator-like 1 (RalGDS-like 1)	LOC100149956	1300	1526	1381	1284	1372.75	signal transduction /// small GTPase mediated signal transduction	guanyl-nucleotide exchange factor activity	intracellular
Dr.7530.1.A1_at	wu:fd60e07	wu:fd60e07	1740	1159	1406	1188	1373.25	---	---	---
Dr.17417.1.A1_at	zgc:152951	zgc:152951	1639	1266	1356	1237	1374.5	cell redox homeostasis	electron carrier activity /// protein disulfide oxidoreductase activity	---
Dr.7676.3.S1_a_at	zgc:77759	zgc:77759	1066	1424	1485	1524	1374.75	visual perception	---	membrane /// integral to membrane
Dr.11756.1.S1_at	exportin 6	xpo6	1120	1458	1534	1395	1376.75	protein import into nucleus, docking /// transport /// intracellular protein transport /// protein transport	binding /// protein transporter activity	nucleus /// nuclear pore /// cytoplasm
Dr.24242.2.S1_at	peptidase (mitochondrial processing) alpha	pmpca	1354	1314	1430	1413	1377.75	proteolysis	catalytic activity /// metalloendopeptidase activity /// zinc ion binding /// metal ion binding	---
Dr.16711.1.A1_at	similar to development and differentiation enhancing factor 1	LOC565859	1136	1632	329	2418	1378.75	---	---	---
Dr.8815.1.S1_at	akt interacting protein	aktip	1711	1529	1228	1051	1379.75	post-translational protein modification /// regulation of protein metabolic process	small conjugating protein ligase activity	---
DrAffx.2.53.S1_at	mitochondrial topoisomerase I	top1mt	969	1258	1611	1692	1382.5	DNA topological change /// DNA unwinding during replication	DNA binding /// DNA topoisomerase type I activity /// DNA topoisomerase (ATP-hydrolyzing) activity /// isomerase activity	chromosome
Dr.5143.1.S1_at	F-box and WD-40 domain protein 11b	fbxw11b	1413	1407	1376	1337	1383.25	---	---	---
Dr.6405.1.A1_at	wu:fi36a10	wu:fi36a10	1345	1411	1414	1370	1385	---	---	---
Dr.2651.1.S1_at	myoneurin	mynn	1606	1470	1329	1139	1386	transcription /// transcription termination /// regulation of transcription, DNA-dependent /// zinc ion transport /// transcription antitermination	nucleic acid binding /// DNA binding /// protein binding /// zinc ion binding /// metal ion binding	chromatin /// intracellular /// nucleus
Dr.853.1.A1_at	similar to Aspartyl/asparaginyl beta-hydroxylase (Aspartate beta-hydroxylase) (ASP beta-hydroxylase) (Peptide-aspartate beta-dioxygenase)	LOC559236	1137	1525	1373	1511	1386.5	peptidyl-amino acid modification	peptide-aspartate beta-dioxygenase activity /// binding	integral to endoplasmic reticulum membrane
Dr.6630.1.A1_at	cullin 5	cul5	1724	1366	1298	1161	1387.25	ubiquitin-dependent protein catabolic process	ubiquitin protein ligase binding	cullin-RING ubiquitin ligase complex
Dr.9928.1.S1_at	death associated protein 1b	dap1b	1236	1533	1466	1333	1392	---	---	---
Dr.7638.1.S2_at	calmodulin 3a (phosphorylase kinase, delta)	calm3a	1035	1444	1628	1466	1393.25	calcium ion transport	calcium channel activity /// calcium ion binding /// calcium ion binding /// calcium channel inhibitor activity	---
Dr.19748.1.A1_at	similar to calcium channel, voltage-dependent, alpha 2/delta 3 subunit	LOC563040	354	1665	1616	1943	1394.5	---	---	membrane
Dr.6344.1.S1_at	wu:fi13a08	wu:fi13a08	1189	1490	1565	1335	1394.75	---	---	---
Dr.8425.1.S1_at	coilin p80	coil	1015	1358	1707	1506	1396.5	---	---	---
Dr.5320.2.S1_at	pygopus homolog 2 (Drosophila)	pygo2	1255	1517	1456	1360	1397	---	protein binding /// zinc ion binding	---
Dr.15127.1.S1_at	kelch repeat and BTB (POZ) domain containing 4	kbtbd4	1477	1127	1412	1581	1399.25	---	protein binding	---
Dr.5077.1.S1_at	debranching enzyme homolog 1 (S. cerevisiae)	dbr1	1347	1617	1378	1257	1399.75	RNA splicing, via transesterification reactions /// mRNA processing	RNA lariat debranching enzyme activity /// hydrolase activity /// hydrolase activity, acting on ester bonds	nucleus /// nucleus
Dr.2024.1.S1_at	zgc:56368	zgc:56368	1783	1343	1322	1155	1400.75	zinc ion transport	protein binding /// zinc ion binding /// metal ion binding	intracellular
Dr.22071.1.A1_at	---	---	1340	1437	1483	1356	1404	---	---	---
Dr.14669.1.S1_a_at	UDP-glucose dehydrogenase	ugdh	1746	1393	1170	1313	1405.5	metabolic process	catalytic activity /// binding /// oxidoreductase activity /// oxidoreductase activity, acting on the CH-OH group of donors, NAD or NADP as acceptor /// coenzyme binding /// NAD binding	---
Dr.23965.1.A1_at	fem-1 homolog b (C. elegans)	fem1b	1387	1451	1442	1343	1405.75	---	---	---
Dr.24810.1.A1_at	---	---	1188	1142	1324	1969	1405.75	---	---	---
Dr.9333.1.A1_at	---	---	1528	1551	1086	1458	1405.75	---	---	---
Dr.4037.1.A1_at	zgc:77488	zgc:77488	1586	1438	1359	1242	1406.25	---	---	---
Dr.16676.1.S1_at	tubulin-specific chaperone c-like	tbccl	1268	1469	1539	1352	1407	---	binding	---
Dr.2706.1.A1_at	ADNP homeobox 2	adnp2	1289	1247	1484	1614	1408.5	regulation of transcription, DNA-dependent	transcription factor activity /// zinc ion binding /// sequence-specific DNA binding	intracellular /// nucleus
Dr.9394.1.A1_at	pentatricopeptide repeat domain 1	ptcd1	1526	1288	1441	1382	1409.25	---	---	---
Dr.15740.1.A1_at	zgc:171819	zgc:171819	1299	1361	1518	1462	1410	regulation of transcription	DNA binding /// transcription factor activity	nucleus
Dr.10589.1.S1_at	paladin	pald	1286	1291	1570	1494	1410.25	---	---	---
Dr.18558.1.A1_at	3-oxoacid CoA transferase 1a	oxct1a	1125	1513	1599	1404	1410.25	metabolic process /// ketone body catabolic process	CoA-transferase activity /// transferase activity	mitochondrion
Dr.6341.1.A1_at	arginyl-tRNA synthetase 2, mitochondrial (putative)	rars2	953	1085	1633	1975	1411.5	translation /// tRNA aminoacylation for protein translation /// arginyl-tRNA aminoacylation	nucleotide binding /// aminoacyl-tRNA ligase activity /// arginine-tRNA ligase activity /// ATP binding /// ligase activity	cytoplasm
Dr.16308.1.A1_at	si:ch211-212o1.2	si:ch211-212o1.2	1556	1589	1318	1193	1414	post-translational protein modification /// regulation of protein metabolic process	small conjugating protein ligase activity	---
Dr.20880.1.S1_at	polymerase (RNA) III (DNA directed) polypeptide C	polr3c	1936	1047	1388	1287	1414.5	transcription /// transcription termination /// regulation of transcription, DNA-dependent /// transcription antitermination	DNA binding /// DNA-directed RNA polymerase activity	nucleus
Dr.25641.1.A1_at	zgc:136471	zgc:136471	1228	1627	1385	1421	1415.25	---	---	---
Dr.7581.1.A1_at	dullard homolog	dullard	1342	1429	1481	1411	1415.75	nuclear membrane organization and biogenesis	phosphoprotein phosphatase activity /// protein serine/threonine phosphatase activity /// hydrolase activity /// phosphatase activity	nucleus /// nuclear envelope /// endoplasmic reticulum /// endoplasmic reticulum membrane /// endoplasmic reticulum membrane /// membrane /// integral to membrane /// nuclear membrane
Dr.16481.1.A1_at	wu:fi38a10	wu:fi38a10	1694	1324	1354	1293	1416.25	---	---	---
Dr.10199.1.S1_at	transducer of ERBB2, 1b	tob1b	1463	1404	1475	1325	1416.75	---	---	---
Dr.2891.1.S1_at	wu:fb10b08	wu:fb10b08	1169	1622	1493	1392	1419	---	---	---
Dr.17344.1.A1_at	similar to PAP associated domain containing 1	LOC563801	1405	1371	1169	1732	1419.25	---	---	---
Dr.15228.1.A1_at	si:ch211-284e13.1 /// Solute carrier family 12 member 9	si:ch211-284e13.1 /// slc12a9	1180	972	1579	1947	1419.5	transport	---	plasma membrane /// membrane /// integral to membrane
Dr.15773.1.S1_at	zgc:153343	zgc:153343	1622	1350	1270	1436	1419.5	---	---	---
Dr.21228.1.A1_at	zgc:85678	zgc:85678	1341	1492	1473	1373	1419.75	---	---	---
Dr.5259.1.S1_at	archain 1	arcn1	1106	1395	1716	1463	1420	transport /// intracellular protein transport /// vesicle-mediated transport	protein binding	clathrin adaptor complex
Dr.6820.1.A1_at	GTP binding protein 1, like	gtpbp1l	1187	1349	1630	1514	1420	---	nucleotide binding /// GTPase activity /// GTP binding	---
Dr.6347.1.A1_at	de-etiolated homolog 1 (Arabidopsis)	det1	1400	1508	1476	1300	1421	---	---	---
Dr.9445.1.S1_at	regulator of chromosome condensation 1	rcc1	1364	1563	1434	1323	1421	---	RNA binding	---
Dr.7287.1.A1_at	zinc finger protein 326	znf326	1659	1487	1355	1189	1422.5	---	DNA binding	nucleus
Dr.14003.1.A1_at	wu:fi42h12	wu:fi42h12	1444	1495	1447	1310	1424	---	---	---
Dr.25483.1.A1_at	zgc:85925	zgc:85925	1522	1457	1435	1289	1425.75	zinc ion transport	protein binding /// zinc ion binding /// metal ion binding	---
Dr.7638.1.S1_at	calmodulin 1a /// calmodulin 1b /// calmodulin 2a (phosphorylase kinase, delta) /// calmodulin 2b, (phosphorylase kinase, delta) /// calmodulin 3a (phosphorylase kinase, delta) /// calmodulin 3b (phosphorylase kinase, delta) /// zgc:55813	calm1a /// calm1b /// calm2a /// calm2b /// calm3a /// calm3b /// zgc:55813	1362	1472	1489	1380	1425.75	carbohydrate metabolic process /// calcium ion transport	catalytic activity /// calcium channel activity /// calcium ion binding /// calcium ion binding /// calcium channel inhibitor activity /// cation binding	---
Dr.6442.2.S1_at	zgc:92875	zgc:92875	1815	1441	1232	1219	1426.75	---	---	---
Dr.18070.1.S1_at	zgc:158618	zgc:158618	1326	1473	1528	1383	1427.5	mitotic cell cycle /// mitosis	---	nucleus
Dr.14460.1.S1_at	glycosyltransferase-like domain containing 1	gtdc1	1276	1167	1478	1790	1427.75	biosynthetic process	transferase activity /// transferase activity, transferring glycosyl groups	---
Dr.7323.1.A1_at	similar to Amyloid beta A4 precursor protein-binding family A member 1 (Neuron-specific X11 protein) (Neuronal Munc18-1-interacting protein 1) (Mint-1) (Adapter protein X11alpha)	LOC571692	1408	1398	1419	1489	1428.5	---	---	---
Dr.25591.1.A1_at	si:ch211-191i18.1	si:ch211-191i18.1	1207	1378	1227	1905	1429.25	---	---	integral to membrane
Dr.14744.1.A1_at	G protein pathway suppressor 2	gps2	1559	1521	1399	1244	1430.75	intracellular signaling cascade	---	---
Dr.2047.1.A1_at	arrestin domain containing 2	arrdc2	1448	1535	1471	1269	1430.75	---	---	---
Dr.11184.1.A1_at	zgc:73126	zgc:73126	1525	1297	1297	1608	1431.75	calcium ion transport	calcium channel activity /// calcium ion binding /// calcium channel inhibitor activity	---
Dr.16048.1.S1_at	myelocytomatosis oncogene b	mycb	1165	1576	1605	1381	1431.75	transcription /// transcription termination /// regulation of transcription, DNA-dependent /// transcription antitermination /// regulation of transcription	DNA binding /// transcription factor activity /// transcription regulator activity	nucleus
Dr.8283.1.S1_at	muscle-specific beta 1 integrin binding protein	mibp	1426	1556	1469	1276	1431.75	integrin-mediated signaling pathway	kinase activity	---
Dr.23369.1.S1_at	similar to inositol 1,4,5-triphosphate receptor, type 3	LOC568010	1672	1463	1286	1308	1432.25	---	---	---
Dr.15018.1.S1_at	translocase of inner mitochondrial membrane 8 homolog B (yeast)	timm8b	1012	1588	1577	1554	1432.75	---	---	---
Dr.13052.2.S1_at	wu:fc26h11	wu:fc26h11	1459	1390	1196	1688	1433.25	chromatin assembly or disassembly	DNA binding /// chromatin binding /// helicase activity /// ATP binding	chromatin /// nucleus
Dr.4029.1.A1_at	wu:fb99f11	wu:fb99f11	1295	1599	1323	1516	1433.25	---	---	---
Dr.13622.1.A1_at	zgc:112474	zgc:112474	1392	1500	1389	1454	1433.75	steroid biosynthetic process /// metabolic process /// oxidation reduction	catalytic activity /// 3-beta-hydroxy-delta5-steroid dehydrogenase activity /// binding /// oxidoreductase activity	---
Dr.20010.4.S1_at	cell division cycle associated 8-like	cdca8l	1309	1585	1520	1327	1435.25	cell cycle /// mitosis /// cell division	---	chromosome, centromeric region /// nucleus /// chromosome
Dr.708.1.A1_at	heterogeneous nuclear ribonucleoprotein A1	hnrpa1	1233	1653	1507	1348	1435.25	---	nucleotide binding /// nucleic acid binding /// zinc ion binding	intracellular /// ribonucleoprotein complex
Dr.25387.1.A1_at	wu:fj34f09	wu:fj34f09	2210	1198	1072	1263	1435.75	---	---	---
Dr.19531.1.A1_at	cytosolic iron-sulfur protein assembly 1 homolog (S. cerevisiae)	ciao1	1314	1615	1448	1371	1437	---	---	nucleus
Dr.15757.1.A1_at	zgc:100960	zgc:100960	1226	1572	1631	1328	1439.25	---	---	---
Dr.3148.1.S1_at	similar to piggyBac transposable element derived 5 /// similar to PiggyBac transposable element-derived protein 5 /// similar to PiggyBac transposable element-derived protein 5	LOC100004288 /// LOC100148296 /// LOC556705	1894	1372	1240	1251	1439.25	---	---	---
Dr.9070.1.A1_at	zgc:63770	zgc:63770	1171	1623	1499	1467	1440	---	nucleotide binding /// nucleic acid binding	---
Dr.6663.1.S1_at	transmembrane protein 39B	tmem39b	1433	1606	1432	1290	1440.25	---	---	membrane /// integral to membrane
Dr.17071.1.A1_at	---	---	1129	1453	1614	1572	1442	---	---	---
Dr.16586.1.A1_at	v-yes-1 Yamaguchi sarcoma viral oncogene homolog 1	yes1	1708	1406	1364	1301	1444.75	protein amino acid phosphorylation /// regulation of protein kinase activity /// protein amino acid autophosphorylation /// convergent extension involved in gastrulation	nucleotide binding /// protein kinase activity /// protein tyrosine kinase activity /// protein tyrosine kinase activity /// protein binding /// ATP binding /// kinase activity /// transferase activity	---
Dr.13585.1.A1_at	---	---	1648	1471	1371	1292	1445.5	---	---	---
Dr.9157.1.S1_at	McKusick-Kaufman syndrome	mkks	1558	1482	1295	1450	1446.25	heart looping /// protein folding /// determination of left/right symmetry /// melanosome transport /// melanosome transport /// cilium biogenesis /// cellular protein metabolic process /// intracellular transport /// pigment granule aggregation in cell center /// convergent extension /// convergent extension /// convergent extension involved in gastrulation	nucleotide binding /// protein binding /// ATP binding /// unfolded protein binding	---
Dr.4686.1.S1_at	ATPase, Na+/K+ transporting, beta 3b polypeptide	atp1b3b	1176	1527	1645	1442	1447.5	transport /// ion transport /// potassium ion transport /// sodium ion transport	sodium:potassium-exchanging ATPase activity	membrane /// integral to membrane
Dr.9171.2.S1_at	WD repeat domain 21	wdr21	1465	1540	1402	1385	1448	---	---	---
Dr.6804.1.A1_at	similar to g-RICH	LOC565636	1250	1651	1548	1364	1453.25	---	---	---
Dr.15002.1.S1_a_at	eukaryotic translation initiation factor 1A, X-linked	eif1ax	1205	1648	1587	1375	1453.75	translation /// translational initiation	RNA binding /// translation initiation factor activity	---
Dr.6361.1.A1_at	similar to histocompatibility (minor) HA-1	LOC100147848	1366	1129	1486	1838	1454.75	signal transduction /// intracellular signaling cascade	---	intracellular
Dr.16031.1.S1_at	novel protein similar to vertebrate mitochondrial ribosomal protein L1 (MRPL1) (zgc:91951 )	DKEY-58F10.1	1312	1774	1470	1272	1457	translation	structural constituent of ribosome	intracellular /// ribosome
Dr.19212.1.A1_at	similar to LOC515212 protein	LOC570934	1493	1113	1648	1577	1457.75	---	---	---
Dr.1848.2.S1_at	wu:fc91a05 /// zgc:66298	wu:fc91a05 /// zgc:66298	1407	1046	1149	2231	1458.25	transcription /// transcription termination /// regulation of transcription, DNA-dependent /// transcription antitermination	DNA binding /// DNA-directed RNA polymerase activity /// transferase activity /// nucleotidyltransferase activity	nucleus
Dr.12679.1.S1_at	epithelial cell transforming sequence 2 oncogene	ect2	1481	1388	1650	1318	1459.25	intracellular signaling cascade /// regulation of Rho protein signal transduction	guanyl-nucleotide exchange factor activity /// Rho guanyl-nucleotide exchange factor activity	intracellular
Dr.17286.1.S1_at	im:7158669	im:7158669	1715	1428	1275	1420	1459.5	---	---	---
Dr.20590.1.A1_at	nuclear factor of kappa light polypeptide gene enhancer in B-cells inhibitor, zeta	nfkbiz	667	1239	1495	2438	1459.75	---	---	---
Dr.1930.1.S1_at	small nuclear ribonucleoprotein polypeptide A	snrpa	1145	1567	1665	1465	1460.5	---	nucleotide binding /// nucleic acid binding	ribonucleoprotein complex
Dr.10024.1.A1_at	zgc:171808	zgc:171808	1348	1657	1425	1415	1461.25	cell-cell signaling	---	---
Dr.20106.1.S1_at	apoptosis inhibitor 5	api5	1134	1478	1654	1580	1461.5	transport	transporter activity /// binding /// lipid binding	---
Dr.15082.1.S1_at	zgc:73273	zgc:73273	1273	1582	1546	1448	1462.25	---	---	---
Dr.20451.1.A1_at	wu:fc54b10	wu:fc54b10	801	918	2061	2076	1464	---	---	---
Dr.18976.1.A1_at	zgc:162270	zgc:162270	1144	616	1901	2201	1465.5	---	protein binding	---
Dr.3962.1.S1_at	zgc:101037	zgc:101037	1410	1618	1314	1525	1466.75	---	---	---
Dr.6225.1.A1_at	zgc:92588	zgc:92588	1307	1583	1568	1418	1469	small GTPase mediated signal transduction	nucleotide binding /// GTP binding	intracellular
Dr.16872.1.A1_at	TATA box binding protein (TBP)-associated factor, RNA polymerase I, A	taf1a	1504	1483	1537	1358	1470.5	transcription from RNA polymerase I promoter	RNA polymerase I transcription factor activity /// protein binding	RNA polymerase I transcription factor complex
Dr.7757.1.S1_at	zgc:56251	zgc:56251	1320	1260	1794	1508	1470.5	transcription /// transcription termination /// regulation of transcription, DNA-dependent /// transcription antitermination	---	nucleus
Dr.21422.1.A1_at	wu:fc06d12	wu:fc06d12	1933	1253	1420	1277	1470.75	---	---	---
Dr.9045.1.A1_at	furin (paired basic amino acid cleaving enzyme) a	furina	1499	1359	1497	1529	1471	proteolysis /// cartilage development /// cartilage development	serine-type endopeptidase activity /// endopeptidase inhibitor activity /// peptidase activity /// hydrolase activity	---
Dr.14635.1.A1_at	CDC14 cell division cycle 14 homolog B (S. cerevisiae)	cdc14b	1536	1466	1422	1461	1471.25	protein amino acid dephosphorylation /// dephosphorylation /// cell division	protein tyrosine phosphatase activity /// protein tyrosine/serine/threonine phosphatase activity /// hydrolase activity /// phosphatase activity	---
Dr.9045.2.S1_at	furin (paired basic amino acid cleaving enzyme) a	furina	1198	1259	1446	1983	1471.5	proteolysis /// cartilage development /// cartilage development	serine-type endopeptidase activity /// endopeptidase inhibitor activity /// peptidase activity /// hydrolase activity	---
Dr.3758.1.A1_at	apoptosis antagonizing transcription factor	aatf	1570	1687	1271	1359	1471.75	---	---	nucleus
Dr.6372.1.A1_at	POM121 membrane glycoprotein (rat)	pom121	1573	1569	1450	1303	1473.75	---	---	---
Dr.7554.1.A1_at	---	---	1962	1823	945	1166	1474	---	---	---
Dr.5292.1.A1_at	DTW domain containing 1	dtwd1	1350	1545	1494	1512	1475.25	---	---	---
Dr.16034.1.S1_at	zgc:86839	zgc:86839	1325	1724	1477	1377	1475.75	cell cycle	cyclin-dependent protein kinase regulator activity	---
Dr.25420.2.S1_at	thioredoxin domain containing 5	txndc5	1453	1645	1514	1298	1477.5	cell redox homeostasis	isomerase activity	endoplasmic reticulum
Dr.15042.1.A1_at	novel protein similar to human rearranged L-myc fusion sequence (RLF) /// si:ch211-154e15.8	CH211-154E15.8 /// si:ch211-154e15.8	1287	1207	1813	1604	1477.75	---	zinc ion binding	intracellular
Dr.11124.1.A1_at	---	---	1618	1514	1401	1379	1478	---	---	---
Dr.4376.1.S1_at	Niemann-Pick disease, type C2	npc2	1539	1609	1491	1275	1478.5	negative regulation of signal transduction	---	extracellular region /// signal recognition particle, endoplasmic reticulum targeting
Dr.4550.1.A1_at	zgc:66326	zgc:66326	1587	1639	1424	1264	1478.5	---	---	---
Dr.15014.2.S1_at	protein tyrosine phosphatase, mitochondrial 1	ptpmt1	1544	1341	1396	1634	1478.75	protein amino acid dephosphorylation /// dephosphorylation	protein tyrosine phosphatase activity /// protein tyrosine/serine/threonine phosphatase activity /// hydrolase activity /// phosphatase activity	---
Dr.15594.1.A1_at	zgc:158320	zgc:158320	1793	1286	1397	1443	1479.75	---	nucleic acid binding	---
Dr.25209.1.S1_at	zgc:64098	zgc:64098	1667	1789	1261	1206	1480.75	---	---	membrane /// integral to membrane
Dr.15022.1.S1_at	cell division cycle 27	cdc27	1163	1496	1626	1640	1481.25	cell division	binding	---
Dr.19560.1.S1_at	insulin induced gene 1 /// similar to insulin induced gene 1	insig1 /// LOC100150144	1451	1389	1590	1499	1482.25	lipid metabolic process /// steroid metabolic process /// cholesterol metabolic process	---	endoplasmic reticulum /// endoplasmic reticulum membrane /// membrane /// integral to membrane
Dr.14714.1.S1_at	zgc:101748	zgc:101748	1365	1375	1644	1558	1485.5	---	---	---
Dr.17317.1.A1_at	OTU like protein	otul	1373	1405	1508	1658	1486	---	nucleic acid binding	---
Dr.24006.1.A1_at	Zgc:85800	zgc:85800	1686	1449	1330	1481	1486.5	---	---	---
Dr.16098.1.S1_at	Zgc:154064	zgc:154064	1561	1481	1517	1394	1488.25	---	---	---
Dr.12699.1.S1_at	wu:fc44b02	wu:fc44b02	1761	1524	1445	1224	1488.5	---	---	---
Dr.17284.1.A1_at	si:rp71-1n18.2	si:rp71-1n18.2	1521	1180	1455	1800	1489	protein amino acid dephosphorylation /// dephosphorylation	protein tyrosine phosphatase activity /// receptor activity /// binding /// protein binding /// cytoskeletal protein binding /// hydrolase activity /// phosphatase activity	cytoplasm /// cytoskeleton /// extrinsic to membrane
Dr.14825.1.S1_at	zgc:152965	zgc:152965	1458	1581	1521	1399	1489.75	---	RNA binding	---
Dr.6992.1.A1_at	hypothetical protein LOC100006898	LOC100006898	1429	1553	1465	1519	1491.5	---	zinc ion binding	intracellular
Dr.25190.1.S1_at	cyclin A2	ccna2	1508	1719	1458	1282	1491.75	cell cycle /// cell division /// retina development in camera-type eye	---	nucleus
Dr.18105.2.S1_at	---	---	1219	1536	1171	2048	1493.5	---	---	---
Dr.2177.1.A1_at	---	---	1818	1654	1245	1261	1494.5	---	---	---
Dr.2253.1.S1_at	acyl-Coenzyme A dehydrogenase, long chain	acadl	1343	1474	1695	1471	1495.75	metabolic process	acyl-CoA dehydrogenase activity /// electron carrier activity /// oxidoreductase activity /// oxidoreductase activity, acting on the CH-CH group of donors /// FAD binding	---
Dr.19468.1.A1_at	zgc:66100	zgc:66100	1750	1541	1350	1344	1496.25	---	---	---
Dr.26157.1.A1_at	---	---	1843	1380	1348	1417	1497	---	---	---
Dr.18318.1.S1_at	small nuclear ribonucleoprotein polypeptide C	snrpc	1218	1610	1588	1573	1497.25	---	nucleic acid binding /// zinc ion binding	nucleus /// ribonucleoprotein complex
Dr.6448.1.S1_at	casein kinase 1, delta a	csnk1da	1584	1475	1564	1366	1497.25	protein amino acid phosphorylation	nucleotide binding /// protein kinase activity /// protein serine/threonine kinase activity /// protein binding /// ATP binding /// kinase activity /// transferase activity	---
Dr.14510.1.A1_at	zgc:158247	zgc:158247	2439	1592	1063	904	1499.5	---	---	---
Dr.13586.1.A1_at	similar to Proline-rich protein 11	LOC567366	1194	1518	1740	1551	1500.75	---	---	---
Dr.952.1.S1_at	zgc:162544	zgc:162544	1593	1399	1472	1539	1500.75	sulfate transport	thiosulfate sulfurtransferase activity /// transferase activity	---
Dr.15212.1.A1_at	zgc:92140	zgc:92140	1798	1507	1296	1403	1501	---	---	---
Dr.13809.1.S1_at	zgc:112501	zgc:112501	1466	1637	1462	1441	1501.5	transcription	DNA binding /// DNA-directed RNA polymerase activity	nucleus
Dr.6442.1.A1_at	zgc:92875	zgc:92875	1369	1564	1652	1424	1502.25	---	---	---
Dr.24322.1.S1_at	zgc:56417	zgc:56417	1467	1356	1555	1638	1504	---	protein binding	---
Dr.10113.1.S1_at	COX17 cytochrome c oxidase assembly homolog (S. cerevisiae)	cox17	1964	1601	1255	1199	1504.75	copper ion transport /// response to copper ion	copper ion binding /// copper chaperone activity	mitochondrial intermembrane space
Dr.25544.1.S1_at	DEAD (Asp-Glu-Ala-Asp) box polypeptide 3	ddx3	1627	1465	1502	1427	1505.25	---	nucleotide binding /// nucleic acid binding /// helicase activity /// ATP binding /// ATP-dependent helicase activity /// hydrolase activity	---
Dr.4460.2.S1_at	wu:fc30c07	wu:fc30c07	1297	1446	1723	1556	1505.5	---	---	---
Dr.5123.2.S1_at	tight junction protein 2b (zona occludens 2)	tjp2b	1271	1421	1540	1794	1506.5	---	protein binding	---
Dr.12453.1.A1_at	zgc:86764	zgc:86764	1397	1646	1575	1412	1507.5	---	---	---
Dr.13263.1.A1_at	elaC homolog 1 (E. coli)	elac1	1259	1688	1591	1497	1508.75	---	hydrolase activity	---
Dr.7592.1.S1_at	WW domain containing adaptor with coiled-coil	wac	1631	1519	1453	1437	1510	---	protein binding	---
Dr.26409.1.A1_at	si:dkey-69h6.7	si:dkey-69h6.7	1380	1598	1567	1496	1510.25	zinc ion transport	protein binding /// zinc ion binding /// metal ion binding	---
Dr.3566.1.S1_at	lethal giant larvae homolog 2 (Drosophila)	llgl2	1398	1494	1696	1460	1512	cytoskeleton organization and biogenesis /// cell cycle /// negative regulation of cell proliferation /// epidermis development /// negative regulation of cell migration /// hemidesmosome assembly /// skin development	---	cytoplasm /// cytoskeleton
Dr.7295.1.A1_at	si:ch211-175l6.9	si:ch211-175l6.9	1623	1548	1449	1433	1513.25	---	---	---
Dr.16370.1.S1_at	MOB1, Mps One Binder kinase activator-like 2A (yeast)	mobkl2a	1495	1624	1529	1406	1513.5	---	protein binding /// kinase activity	---
Dr.17081.1.S1_at	surfeit 6-like	surf6l	1718	1568	1519	1249	1513.5	---	---	---
Dr.14841.1.S1_at	zgc:92818	zgc:92818	1510	1559	1500	1495	1516	---	---	---
Dr.4350.1.A1_at	zgc:77004	zgc:77004	1721	1308	1612	1423	1516	signal transduction	---	intracellular
Dr.14467.1.A1_at	amplified in osteosarcoma	os9	1379	1693	1684	1311	1516.75	---	protein binding	---
Dr.15087.1.A1_at	protein kinase C, beta 1	prkcb1	1670	1626	1562	1209	1516.75	protein amino acid phosphorylation /// zinc ion transport /// intracellular signaling cascade	nucleotide binding /// protein kinase activity /// protein serine/threonine kinase activity /// ATP binding /// zinc ion binding /// kinase activity /// transferase activity /// diacylglycerol binding /// metal ion binding	---
Dr.8289.1.S1_at	bone morphogenetic protein receptor, type 1b	bmpr1b	1734	1493	1299	1541	1516.75	protein amino acid phosphorylation /// transmembrane receptor protein serine/threonine kinase signaling pathway /// determination of dorsal identity	nucleotide binding /// protein kinase activity /// protein serine/threonine kinase activity /// transmembrane receptor protein serine/threonine kinase activity /// receptor signaling protein serine/threonine kinase activity /// receptor activity /// transforming growth factor beta receptor activity /// ATP binding /// kinase activity /// transferase activity	membrane
Dr.2485.1.A1_at	zgc:162425	zgc:162425	1557	1516	1559	1438	1517.5	---	---	---
Dr.20017.1.S1_at	coagulation factor IX	f9	1825	1208	1098	1940	1517.75	proteolysis /// blood coagulation	catalytic activity /// serine-type endopeptidase activity /// endopeptidase inhibitor activity /// calcium ion binding /// peptidase activity /// hydrolase activity	extracellular region
Dr.19598.1.A1_at	zgc:153043	zgc:153043	1239	1088	1702	2043	1518	proteolysis	cysteine-type peptidase activity	---
Dr.6639.1.S1_at	ras homolog gene family, member T1a	rhot1a	1752	1273	1263	1786	1518.5	calcium ion transport /// apoptosis /// small GTPase mediated signal transduction /// cellular homeostasis /// mitochondrion transport along microtubule	nucleotide binding /// calcium channel activity /// calcium ion binding /// GTP binding /// hydrolase activity /// calcium channel inhibitor activity	intracellular /// mitochondrion /// mitochondrial outer membrane /// membrane /// integral to membrane /// outer membrane /// integral to mitochondrial outer membrane
Dr.5816.1.A1_at	zgc:92346	zgc:92346	1331	1578	1673	1493	1518.75	zinc ion transport	protein binding /// zinc ion binding /// metal ion binding	---
Dr.14278.1.S1_at	similar to Znf131 protein	LOC573287	1472	1452	1598	1555	1519.25	---	nucleic acid binding /// DNA binding /// protein binding /// zinc ion binding /// metal ion binding	intracellular /// nucleus
Dr.5299.1.S1_at	sorting nexin 12	snx12	1324	1727	1551	1479	1520.25	cell communication	protein binding /// phosphoinositide binding	---
Dr.16562.1.S1_at	zinc finger protein 511	znf511	1991	1408	1344	1340	1520.75	---	zinc ion binding	intracellular
Dr.13595.1.A1_at	zgc:153684	zgc:153684	1363	1757	1444	1540	1526	protein amino acid phosphorylation	nucleotide binding /// protein kinase activity /// protein serine/threonine kinase activity /// protein tyrosine kinase activity /// ATP binding /// kinase activity /// transferase activity	---
Dr.13266.2.S1_at	si:dkey-223n17.3	si:dkey-223n17.3	1457	1488	1581	1585	1527.75	transcription /// transcription termination /// regulation of transcription, DNA-dependent /// transcription antitermination	---	nucleus
Dr.12808.1.S1_at	3-ketodihydrosphingosine reductase	kdsr	1753	1382	1457	1520	1528	metabolic process /// oxidation reduction	catalytic activity /// binding /// oxidoreductase activity	---
Dr.17119.1.A1_at	im:6895423	im:6895423	1338	1751	1504	1526	1529.75	---	calcium ion binding	---
Dr.1398.1.S1_at	zgc:56095	zgc:56095	1534	1565	1637	1384	1530	iron ion transport /// cellular iron ion homeostasis	binding /// ferric iron binding /// oxidoreductase activity /// transition metal ion binding	---
Dr.20556.1.S1_at	GIPC PDZ domain containing family, member 2	gipc2	1334	1454	1629	1710	1531.75	---	protein binding	---
Dr.6188.1.S1_at	zgc:152851	zgc:152851	1494	1555	1593	1487	1532.25	protein modification process	catalytic activity	---
Dr.1079.1.S1_at	catalase	cat	1535	1431	1678	1491	1533.75	heme biosynthetic process /// iron ion transport /// cellular iron ion homeostasis /// response to oxidative stress /// peroxisome organization and biogenesis /// hydrogen peroxide catabolic process /// response to copper ion /// oxidation reduction	catalase activity /// peroxidase activity /// iron ion binding /// oxidoreductase activity /// metal ion binding	peroxisome
Dr.10417.1.A1_at	transducin (beta)-like 2	tbl2	1507	1675	1524	1430	1534	---	---	---
Dr.18882.1.A1_at	zgc:153554	zgc:153554	1879	1422	1452	1387	1535	transport /// iron ion transport /// cellular iron ion homeostasis	iron ion binding /// electron carrier activity /// metal ion binding /// iron-sulfur cluster binding /// 2 iron, 2 sulfur cluster binding	mitochondrion /// mitochondrial matrix
Dr.16609.1.A1_at	tRNA-yW synthesizing protein 3 homolog (S. cerevisiae)	tyw3	1675	1445	1557	1476	1538.25	tRNA processing	methyltransferase activity /// transferase activity	---
Dr.6698.1.S1_at	wu:fk50b04	wu:fk50b04	1977	816	1353	2008	1538.5	---	---	---
Dr.6932.1.S1_at	ADP-ribosylation factor-like 8	arl8	1152	1661	1766	1582	1540.25	small GTPase mediated signal transduction	nucleotide binding /// GTP binding	intracellular
Dr.1709.1.S1_at	ras homolog gene family, member Gc	rhogc	1533	1667	1566	1397	1540.75	small GTPase mediated signal transduction	nucleotide binding /// GTP binding	intracellular /// membrane
Dr.11172.1.A1_at	---	---	1598	928	2404	1236	1541.5	---	---	---
Dr.11218.1.A1_at	---	---	1704	1022	1184	2260	1542.5	---	---	---
Dr.14712.1.A1_at	zgc:158391	zgc:158391	1576	1753	1360	1483	1543	zinc ion transport	protein binding /// zinc ion binding /// metal ion binding	---
Dr.12658.1.A1_at	Zgc:103518	zgc:103518	1336	1613	1586	1639	1543.5	protein amino acid dephosphorylation	magnesium ion binding /// catalytic activity /// phosphoprotein phosphatase activity /// protein serine/threonine phosphatase activity /// hydrolase activity /// metal ion binding	protein serine/threonine phosphatase complex
Dr.12562.1.A1_at	---	---	1313	1109	1613	2148	1545.75	---	---	---
Dr.5674.1.A1_at	HpaII tiny fragments locus 9c	htf9c	1419	1462	1636	1672	1547.25	RNA processing /// metabolic process	nucleotide binding /// nucleic acid binding /// methyltransferase activity /// RNA methyltransferase activity	---
Dr.13680.1.S1_at	ferredoxin 1	fdx1	1484	1750	1578	1378	1547.5	---	---	---
Dr.16865.2.S1_at	zgc:101609	zgc:101609	2003	1416	1411	1372	1550.5	---	---	---
Dr.1162.1.S1_at	zgc:73237	zgc:73237	1531	1676	1545	1451	1550.75	---	---	---
Dr.7984.1.A1_at	wu:fi24g12	wu:fi24g12	1864	1484	1464	1391	1550.75	---	---	---
Dr.6686.2.A1_a_at	si:dkeyp-117h8.4	si:dkeyp-117h8.4	1567	1573	1547	1521	1552	---	---	---
Dr.28.1.S1_at	BCL2-antagonist of cell death	bad	1487	1892	1408	1425	1553	induction of apoptosis /// positive regulation of apoptosis /// positive regulation of apoptosis	protein binding	---
Dr.15872.1.A1_at	---	---	1564	1367	1727	1560	1554.5	---	---	---
Dr.11449.1.A1_at	adiponectin receptor 1a	adipor1a	1923	1523	1443	1336	1556.25	---	receptor activity	integral to membrane
Dr.14855.1.S1_a_at	RAB35, member RAS oncogene family	rab35	1574	1620	1625	1408	1556.75	regulation of transcription, DNA-dependent /// intracellular protein transport /// nucleocytoplasmic transport /// signal transduction /// small GTPase mediated signal transduction /// protein transport	nucleotide binding /// GTPase activity /// ATP binding /// GTP binding /// transcription factor binding	intracellular
Dr.16647.1.A1_at	---	---	1657	1818	1437	1316	1557	---	---	---
Dr.1788.1.A1_at	wu:fc56c11	wu:fc56c11	1562	1511	1691	1464	1557	---	---	---
Dr.26410.1.S1_at	zgc:114204	zgc:114204	1174	1442	1866	1746	1557	vesicle-mediated transport	---	---
Dr.10624.2.S1_a_at	zgc:110343	zgc:110343	1378	1671	1651	1530	1557.5	---	antioxidant activity /// oxidoreductase activity	---
Dr.26427.1.A1_at	zgc:158157	zgc:158157	1546	1501	1512	1673	1558	zinc ion transport	protein binding /// zinc ion binding /// metal ion binding	---
Dr.14221.1.S1_at	EFR3 homolog A (S. cerevisiae)	efr3a	992	992	2069	2183	1559	methylation	nucleic acid binding /// binding /// methyltransferase activity	---
Dr.9618.1.S1_at	RAP2B, member of RAS oncogene family	rap2b	1822	962	1211	2244	1559.75	small GTPase mediated signal transduction	nucleotide binding /// GTP binding	intracellular
Dr.18446.1.A1_at	zgc:77065	zgc:77065	1636	1847	1390	1369	1560.5	zinc ion transport	zinc ion binding /// hydrolase activity /// metal ion binding	---
Dr.2952.1.S1_at	selenoprotein T, 1a	selt1a	1192	1711	1744	1607	1563.5	negative regulation of signal transduction /// cell redox homeostasis	selenium binding	signal recognition particle, endoplasmic reticulum targeting
Dr.17752.1.A1_at	zgc:101113	zgc:101113	1953	1781	1293	1228	1563.75	---	---	---
Dr.7244.1.A1_at	zgc:101577	zgc:101577	1552	1621	1603	1480	1564	---	---	---
Dr.6268.1.A1_at	similar to GRAM domain-containing protein 1C	LOC563054	1435	1659	1656	1507	1564.25	---	---	---
Dr.8276.1.S1_at	aryl hydrocarbon receptor nuclear translocator-like 1a	arntl1a	1688	1426	1560	1586	1565	transcription /// transcription termination /// regulation of transcription, DNA-dependent /// signal transduction /// circadian rhythm /// response to light stimulus /// photoperiodism /// transcription antitermination /// regulation of transcription /// positive regulation of transcription /// positive regulation of transcription	DNA binding /// DNA binding /// transcription factor activity /// signal transducer activity /// protein binding /// transcription regulator activity /// protein heterodimerization activity	nucleus /// transcription factor complex /// transcription factor complex
Dr.14885.1.A1_at	zgc:153351	zgc:153351	1890	1362	1506	1503	1565.25	---	---	---
Dr.8988.1.S1_at	zgc:109926	zgc:109926	1449	1699	1657	1456	1565.25	---	---	---
Dr.13698.1.S1_at	Ssfa2 protein	Ssfa2	1422	1705	1571	1565	1565.75	---	---	---
Dr.8966.1.S1_at	vacuolar protein sorting protein 18	vps18	1829	1660	1460	1320	1567.25	transport /// zinc ion transport /// multicellular organismal development /// optokinetic behavior /// endosome to lysosome transport /// protein transport /// bile acid and bile salt transport /// endosome to pigment granule transport /// apical protein localization /// eye pigmentation /// pigment granule maturation	binding /// protein binding /// zinc ion binding /// metal ion binding	lysosome /// lysosomal membrane /// endosome /// membrane /// late endosome membrane
DrAffx.2.60.S1_at	SEC14 and spectrin domains 1	sestd1	1403	922	2421	1523	1567.25	blood vessel morphogenesis	---	---
Dr.3320.1.A1_at	NudC domain containing 1	nudcd1	1542	1718	1253	1759	1568	---	---	---
Dr.16816.1.S1_at	si:dkey-34f16.5	si:dkey-34f16.5	1955	1306	1272	1747	1570	protein amino acid dephosphorylation	protein tyrosine phosphatase activity	---
Dr.3926.1.S1_at	hippocampus abundant transcript 1b	hiat1b	1789	1584	1509	1398	1570	transport /// tetracycline transport /// response to antibiotic	transporter activity /// tetracycline:hydrogen antiporter activity	membrane /// integral to membrane
Dr.11575.1.S1_at	TAL1 (SCL) interrupting locus	stil	1887	1591	1531	1281	1572.5	mitotic spindle organization and biogenesis /// multicellular organismal development /// body morphogenesis /// spindle assembly	---	cytoplasm
Dr.24995.6.A1_at	signal peptidase complex subunit 3 homolog (S. cerevisiae)	spcs3	1330	1670	1715	1575	1572.5	signal peptide processing	---	signal peptidase complex /// integral to membrane
Dr.11604.1.A1_at	si:busm1-189a20.4	si:busm1-189a20.4	1418	1650	1685	1542	1573.75	---	zinc ion binding	intracellular
Dr.13226.1.A1_at	---	---	1592	1150	1366	2194	1575.5	---	---	---
Dr.25420.1.S1_a_at	thioredoxin domain containing 5	txndc5	1370	1595	1737	1605	1576.75	cell redox homeostasis	isomerase activity	endoplasmic reticulum
Dr.16557.1.S1_at	similar to component of oligomeric golgi complex 1	LOC563634	1394	1765	1496	1656	1577.75	---	---	---
Dr.19742.1.S1_a_at	2-hydroxyacyl-CoA lyase 1	hacl1	1875	1248	1487	1703	1578.25	---	magnesium ion binding /// catalytic activity /// lyase activity /// thiamin pyrophosphate binding	---
Dr.15000.2.A1_at	lysophospholipase I	lypla1	1614	1580	1640	1486	1580	---	---	---
Dr.17482.1.S1_at	hypothetical protein FLJ20508 (human) - like	flj20508l	1203	1522	1899	1698	1580.5	multicellular organismal development	---	---
Dr.18737.1.A1_at	transmembrane protein 110	tmem110	1337	1631	1724	1630	1580.5	---	---	integral to membrane
Dr.7296.1.A1_at	wu:fi22e08	wu:fi22e08	1202	1713	1802	1621	1584.5	---	---	---
Dr.20181.1.S1_at	acidic (leucine-rich) nuclear phosphoprotein 32 family, member E	anp32e	1385	1915	1602	1440	1585.5	---	protein binding	nucleus /// cytoplasm
Dr.24928.2.S1_a_at	zgc:153632	zgc:153632	1591	1443	1595	1717	1586.5	---	protein binding, bridging /// actin filament binding	---
Dr.17464.1.A1_at	hypothetical protein LOC571260	LOC571260	1742	1669	1622	1338	1592.75	---	---	---
Dr.5226.1.S1_at	phosphatidylinositol binding clathrin assembly protein	picalm	1492	1759	1641	1492	1596	clathrin coat assembly	nucleotide binding /// motor activity /// actin binding /// protein binding /// ATP binding /// phospholipid binding /// phosphatidylinositol binding /// clathrin binding /// actin filament binding	myosin complex /// clathrin coat
Dr.4094.1.S1_at	aldehyde dehydrogenase 3 family, member D1	aldh3d1	1377	1353	1893	1762	1596.25	cellular aldehyde metabolic process /// metabolic process	aldehyde dehydrogenase [NAD(P)+] activity /// oxidoreductase activity	---
Dr.12709.1.S1_at	kelch-like 11 (Drosophila)	klhl11	1550	1633	1576	1628	1596.75	---	protein binding	---
Dr.2855.1.A1_a_at	similar to ATPase, H+ transporting, lysosomal 70kDa, V1 subunit A, like	LOC564804	1520	1717	1646	1505	1597	---	---	---
Dr.297.1.S1_at	signal sequence receptor, gamma	ssr3	1437	1728	1669	1557	1597.75	cotranslational protein targeting to membrane	receptor activity	translocon complex /// integral to endoplasmic reticulum membrane
Dr.20010.1.S1_at	zgc:85677	zgc:85677	1395	1822	1677	1500	1598.5	regulation of transcription, DNA-dependent	DNA binding	chromatin /// nucleus
Dr.12713.1.S1_at	phosphatidylinositol transfer protein, alpha	pitpna	1438	1512	1755	1691	1599	transport /// axonogenesis	---	intracellular
Dr.14893.1.A1_at	hypothetical protein LOC553454	LOC553454	2086	1668	1156	1490	1600	---	nucleic acid binding /// nuclease activity /// endonuclease activity /// hydrolase activity /// metal ion binding	mitochondrion /// mitochondrial inner membrane /// membrane
Dr.5454.1.S2_at	frizzled homolog 7b /// similar to frizzled homolog 7b	fzd7b /// LOC100003501	1301	1499	1852	1751	1600.75	signal transduction /// cell surface receptor linked signal transduction /// G-protein coupled receptor protein signaling pathway /// multicellular organismal development /// Wnt receptor signaling pathway	signal transducer activity /// receptor activity /// non-G-protein coupled 7TM receptor activity /// G-protein coupled receptor activity	membrane /// integral to membrane
Dr.12636.1.A1_at	dihydrouridine synthase 1-like (S. cerevisiae)	dus1l	1572	1787	1596	1449	1601	tRNA processing /// metabolic process	catalytic activity /// tRNA dihydrouridine synthase activity /// FAD binding	---
Dr.20472.1.A1_at	---	---	2022	1619	1503	1260	1601	---	---	---
Dr.19902.1.S1_at	cathepsin L1, a	ctsl1a	1491	1862	1468	1584	1601.25	proteolysis	cysteine-type endopeptidase activity /// endopeptidase inhibitor activity /// peptidase activity /// cysteine-type peptidase activity /// hydrolase activity	---
Dr.26543.1.A1_at	wu:fc07a10	wu:fc07a10	1665	1695	1601	1445	1601.5	---	---	---
Dr.4782.1.S1_at	cathepsin C	ctsc	1306	1590	1865	1646	1601.75	proteolysis	cysteine-type endopeptidase activity /// endopeptidase inhibitor activity /// peptidase activity /// cysteine-type peptidase activity /// hydrolase activity	---
Dr.14488.1.A1_at	---	---	895	2142	1808	1564	1602.25	---	---	---
Dr.12473.1.A1_at	aminopeptidase puromycin sensitive	npepps	1744	1312	1522	1835	1603.25	proteolysis	---	---
Dr.23811.1.A1_at	zgc:101667	zgc:101667	1517	950	1699	2250	1604	---	---	---
Dr.6359.1.S1_at	RNA, U3 small nucleolar interacting protein 2	rnu3ip2	1603	1643	1606	1567	1604.75	---	---	---
Dr.989.1.S1_at	zgc:56419	zgc:56419	1664	1760	1589	1409	1605.5	transport	transporter activity /// binding	---
Dr.1726.1.A1_at	nucleolar protein family 6 (RNA-associated)	nol6	1425	1743	1730	1534	1608	---	---	---
Dr.24085.1.A1_at	similar to trimethylguanosine synthase homolog	LOC100150486	1277	1652	1824	1679	1608	---	---	---
Dr.13052.1.A1_at	wu:fc26h11	wu:fc26h11	1948	1790	1393	1304	1608.75	chromatin assembly or disassembly	DNA binding /// chromatin binding /// helicase activity /// ATP binding	chromatin /// nucleus
Dr.2422.2.S1_at	similar to sphingomyelin phosphodiesterase 1, acid lysosomal	LOC556700	1685	836	1965	1963	1612.25	sphingomyelin catabolic process	sphingomyelin phosphodiesterase activity /// hydrolase activity	---
Dr.1691.6.A1_at	family with sequence similarity 60, member A, like	fam60al	1346	1704	1801	1599	1612.5	---	DNA binding	---
Dr.25177.1.S1_at	calreticulin	calr	1322	2008	1676	1446	1613	protein folding	calcium ion binding /// unfolded protein binding	endoplasmic reticulum
Dr.24955.1.A1_s_at	zgc:85851	zgc:85851	1446	1604	1761	1644	1613.75	transcription /// transcription termination /// regulation of transcription, DNA-dependent /// transcription antitermination	---	nucleus
Dr.25282.1.S1_at	thioredoxin reductase 1	txnrd1	1417	1746	1698	1598	1614.75	cell redox homeostasis /// oxidation reduction	selenium binding /// electron carrier activity /// protein disulfide oxidoreductase activity /// oxidoreductase activity /// oxidoreductase activity, acting on NADH or NADPH, disulfide as acceptor /// FAD binding /// NADP binding	cytoplasm
Dr.25741.1.A1_at	zgc:92353	zgc:92353	2037	1701	1415	1306	1614.75	---	---	---
Dr.5024.1.S1_at	PHD finger protein 16	phf16	1741	1729	1608	1388	1616.5	zinc ion transport	protein binding /// zinc ion binding /// metal ion binding	---
Dr.3485.1.S1_at	zgc:65802	zgc:65802	1382	1796	1748	1544	1617.5	proteolysis	serine-type carboxypeptidase activity	---
Dr.16649.1.A1_at	Zgc:112136	zgc:112136	1551	1510	1728	1683	1618	---	---	cytoskeleton
Dr.6760.1.S1_at	zic family member 1 (odd-paired homolog, Drosophila)	zic1	2089	1485	1498	1401	1618.25	brain development /// cell proliferation in hindbrain /// fourth ventricle development /// hindbrain development	nucleic acid binding /// zinc ion binding /// zinc ion binding	intracellular
Dr.24771.1.A1_at	structural maintenance of chromosomes 1A	smc1a	1831	1885	1152	1615	1620.75	chromosome organization and biogenesis	protein binding /// ATP binding /// ATPase activity	chromosome
Dr.10452.2.S1_a_at	mitogen-activated protein kinase 1	mapk1	1840	1509	1600	1535	1621	protein amino acid phosphorylation	nucleotide binding /// protein kinase activity /// protein serine/threonine kinase activity /// MAP kinase activity /// ATP binding /// kinase activity /// transferase activity	---
Dr.5370.1.A1_at	---	---	1545	1642	1700	1601	1622	---	---	---
Dr.15002.1.S1_at	eukaryotic translation initiation factor 1A, X-linked	eif1ax	1932	1628	1533	1400	1623.25	translation /// translational initiation	RNA binding /// translation initiation factor activity	---
Dr.12721.1.A1_at	zgc:153461	zgc:153461	1374	1603	1853	1677	1626.75	zinc ion transport	zinc ion binding /// metal ion binding	---
Dr.6074.1.A1_at	wu:fj98a08	wu:fj98a08	1950	1575	1438	1545	1627	---	---	---
Dr.7370.1.A1_at	zgc:66434	zgc:66434	1645	1777	1655	1432	1627.25	---	catalytic activity	membrane
Dr.2991.2.S1_at	transient receptor potential cation channel, subfamily M, member 7	trpm7	1253	1574	1423	2262	1628	skeletal development /// ossification /// protein amino acid phosphorylation /// melanin metabolic process /// transport /// ion transport /// melanocyte differentiation	protein serine/threonine kinase activity /// receptor activity /// ion channel activity /// ATP binding	membrane /// integral to membrane
Dr.5632.1.A1_at	zgc:91847	zgc:91847	1178	1456	2029	1851	1628.5	post-translational protein modification /// regulation of protein metabolic process	ligase activity /// small conjugating protein ligase activity	---
Dr.12295.3.A1_at	block of proliferation 1	bop1	1304	1491	1985	1745	1631.25	rRNA processing	---	nucleus
Dr.24059.1.A1_at	zgc:171978	zgc:171978	1987	1658	1523	1357	1631.25	aromatic amino acid family metabolic process	4-hydroxyphenylpyruvate dioxygenase activity	---
Dr.16731.1.A1_at	---	---	2059	1586	1515	1389	1637.25	---	---	---
Dr.10834.3.A1_a_at	similar to spen homolog, transcriptional regulator	LOC571749	1486	1819	1119	2127	1637.75	---	---	---
Dr.17398.1.A1_at	---	---	1920	1634	1542	1457	1638.25	---	---	---
Dr.18465.1.A1_at	zgc:92587	zgc:92587	1701	1544	1666	1643	1638.5	zinc ion transport	zinc ion binding /// metal ion binding	---
Dr.17426.1.A1_at	zgc:194598	zgc:194598	1826	1549	1556	1625	1639	---	---	---
Dr.15000.1.S1_at	lysophospholipase I	lypla1	1625	1679	1708	1547	1639.75	---	---	---
Dr.4833.3.A1_a_at	kelch repeat-containing protein	krcp	1281	1455	1947	1879	1640.5	---	---	---
Dr.25705.1.S1_at	wu:fc83c01	wu:fc83c01	1851	1698	1380	1635	1641	protein amino acid phosphorylation	nucleotide binding /// protein kinase activity /// protein serine/threonine kinase activity /// ATP binding /// kinase activity /// transferase activity	---
Dr.25860.1.S1_at	similar to ubiquitin specific protease 10	LOC564632	1352	1434	1878	1916	1645	---	---	---
Dr.11982.3.S1_at	zgc:110122	zgc:110122	1580	1725	1536	1740	1645.25	transport	binding	mitochondrial inner membrane /// membrane /// integral to membrane
Dr.10036.1.A1_x_at	zgc:153999	zgc:153999	1682	991	1994	1915	1645.5	ubiquitin-dependent protein catabolic process	ubiquitin thiolesterase activity /// peptidase activity /// cysteine-type peptidase activity /// hydrolase activity	---
Dr.14378.1.S1_at	TMEM9 domain family, member B	tmem9b	1473	1677	1731	1702	1645.75	---	---	integral to membrane
Dr.7539.2.S1_at	zgc:123303	zgc:123303	1800	1554	1775	1455	1646	regulation of ARF GTPase activity	ARF GTPase activator activity /// zinc ion binding	---
Dr.8532.1.A1_at	ubiquitin protein ligase E3 component n-recognin 3	ubr3	1335	1821	1776	1654	1646.5	zinc ion transport	copper ion binding /// protein binding /// zinc ion binding /// electron carrier activity /// metal ion binding	---
Dr.12466.1.A1_s_at	---	---	638	1886	1734	2331	1647.25	---	---	---
Dr.17720.2.S1_at	microtubule associated serine/threonine kinase-like	mastl	1628	1649	1711	1613	1650.25	protein amino acid phosphorylation	protein kinase activity /// protein serine/threonine kinase activity /// ATP binding /// kinase activity	---
Dr.9478.1.S1_at	cytochrome P450, family 1, subfamily A	cyp1a	1856	883	1999	1870	1652	cellular aromatic compound metabolic process /// heme biosynthetic process /// iron ion transport /// cellular iron ion homeostasis /// response to xenobiotic stimulus /// response to chemical stimulus /// response to chemical stimulus /// response to chemical stimulus /// oxidation reduction	monooxygenase activity /// iron ion binding /// electron carrier activity /// oxidoreductase activity /// oxidoreductase activity, acting on paired donors, with incorporation or reduction of molecular oxygen, reduced flavin or flavoprotein as one donor, and incorporation of one atom of oxygen /// heme binding /// metal ion binding	---
Dr.2901.1.S1_at	coronin, actin binding protein, 1C	coro1c	1713	1932	1488	1477	1652.5	---	---	---
Dr.12231.1.S1_at	sarcoma amplified sequence	sas	1554	1712	1703	1642	1652.75	---	---	membrane /// integral to membrane
Dr.16769.1.A1_at	cold inducible RNA binding protein /// hypothetical protein LOC100002393	cirbp /// LOC100002393	2019	1735	1474	1386	1653.5	---	nucleotide binding /// nucleic acid binding /// translation elongation factor activity	---
Dr.10711.1.S1_at	C-terminal binding protein 1	ctbp1	1497	1707	1717	1696	1654.25	metabolic process	catalytic activity /// binding /// oxidoreductase activity, acting on the CH-OH group of donors, NAD or NADP as acceptor /// cofactor binding /// NAD binding	---
Dr.13618.1.A1_at	hypothetical LOC100001968	LOC100001968	1736	1706	1623	1552	1654.25	---	---	---
Dr.9086.1.A1_at	rho/rac guanine nucleotide exchange factor (GEF) 18	arhgef18	1763	1550	1643	1664	1655	regulation of Rho protein signal transduction	Rho guanyl-nucleotide exchange factor activity	intracellular
Dr.24306.1.A1_at	Protein kinase, AMP-activated, alpha 1 catalytic subunit	prkaa1	1676	1703	1664	1579	1655.5	protein amino acid phosphorylation	nucleotide binding /// protein kinase activity /// protein serine/threonine kinase activity /// ATP binding /// kinase activity /// transferase activity	---
Dr.2110.1.A1_at	zgc:100912	zgc:100912	1644	1897	1597	1485	1655.75	protein amino acid phosphorylation	nucleotide binding /// protein kinase activity /// protein serine/threonine kinase activity /// ATP binding /// kinase activity /// transferase activity	---
Dr.25501.1.A1_at	similar to MGC107856 protein	LOC555852	1784	1674	1649	1518	1656.25	---	---	---
Dr.9711.1.A1_at	sulfatase 1	sulf1	1892	1715	1583	1439	1657.25	metabolic process	catalytic activity /// sulfuric ester hydrolase activity	---
Dr.2479.1.S1_at	zgc:110828	zgc:110828	1797	1538	1619	1676	1657.5	translation /// tRNA aminoacylation for protein translation /// tryptophanyl-tRNA aminoacylation	nucleotide binding /// aminoacyl-tRNA ligase activity /// tryptophan-tRNA ligase activity /// ATP binding /// ligase activity	cytoplasm
Dr.5715.1.S1_at	hypothetical LOC796684	LOC796684	1813	1888	1543	1393	1659.25	---	---	---
Dr.7328.1.A1_at	wu:fi40b06	wu:fi40b06	1773	1689	1704	1482	1662	---	---	---
Dr.13009.2.S1_at	sprouty homolog 2	spry2	1852	1480	1433	1887	1663	multicellular organismal development /// dorsal/ventral pattern formation /// dorsal/ventral pattern formation /// regulation of signal transduction /// negative regulation of fibroblast growth factor receptor signaling pathway	---	membrane
Dr.7349.1.S1_at	ankyrin repeat and SOCS box-containing 3	asb3	1583	1710	1604	1758	1663.75	intracellular signaling cascade	---	---
Dr.20571.1.S1_at	hydroxysteroid (17-beta) dehydrogenase 12b	hsd17b12b	1935	1506	1658	1566	1666.25	steroid biosynthetic process /// metabolic process /// lipid biosynthetic process /// oxidation reduction	catalytic activity /// alcohol dehydrogenase activity /// estradiol 17-beta-dehydrogenase activity /// binding /// oxidoreductase activity	endoplasmic reticulum /// endoplasmic reticulum membrane /// membrane /// integral to membrane
Dr.7120.1.A1_at	zgc:77560	zgc:77560	1516	1826	1725	1606	1668.25	---	---	---
Dr.14988.1.S1_at	small nuclear ribonucleoprotein D3 polypeptide	snrpd3	1578	1891	1683	1522	1668.5	mRNA metabolic process	nucleic acid binding	ribonucleoprotein complex
Dr.15029.1.S1_at	zgc:114108	zgc:114108	2483	1365	1290	1548	1671.5	---	---	---
Dr.14943.1.A1_at	---	---	2268	1410	1426	1587	1672.75	---	---	---
Dr.358.1.A1_at	tetraspanin 7	tspan7	1443	1681	1836	1731	1672.75	---	---	membrane /// integral to membrane
Dr.22657.1.A1_at	flotillin 1	flot1	1872	1489	1742	1591	1673.5	---	---	integral to membrane /// flotillin complex
Dr.3127.1.S1_at	similar to ibd2069	LOC100148394	1501	1723	1826	1645	1673.75	---	---	---
Dr.15380.1.S1_at	NMDA receptor-regulated gene 1b	narg1b	1897	1605	1610	1589	1675.25	---	binding	---
Dr.17237.2.S1_a_at	leucine aminopeptidase 3	lap3	1691	1570	1639	1802	1675.5	proteolysis /// protein metabolic process	aminopeptidase activity /// manganese ion binding	intracellular /// cytoplasm
Dr.14812.1.S1_at	si:dkey-261i16.3	si:dkey-261i16.3	1807	1716	1580	1600	1675.75	translation	structural constituent of ribosome	intracellular /// ribosome /// ribonucleoprotein complex
Dr.13656.1.A1_at	coiled-coil domain containing 101	ccdc101	1503	1664	1838	1699	1676	---	---	---
Dr.12893.1.S1_at	speckle-type POZ protein	spop	1474	1837	1764	1633	1677	---	protein binding	nucleus
Dr.7852.1.S1_at	UTP11-like, U3 small nucleolar ribonucleoprotein (yeast)	utp11l	1434	1739	1779	1757	1677.25	rRNA processing	nucleic acid binding	ribonucleoprotein complex /// small-subunit processome
Dr.5258.1.A1_at	Stra6 protein /// zgc:136689	Stra6 /// zgc:136689	1529	1784	1747	1652	1678	embryonic development	---	---
Dr.5071.1.A1_at	hypothetical LOC100007877	LOC100007877	2110	1655	1550	1402	1679.25	---	---	---
Dr.17557.1.S1_at	zgc:175182	zgc:175182	1767	1722	1661	1569	1679.75	calcium ion transport	calcium channel activity /// calcium ion binding /// calcium channel inhibitor activity	---
Dr.811.1.S1_at	ribosomal protein S6 kinase, like	rps6kal	1768	1709	1720	1528	1681.25	protein amino acid phosphorylation /// protein kinase cascade	nucleotide binding /// magnesium ion binding /// protein kinase activity /// protein serine/threonine kinase activity /// ATP binding /// kinase activity /// transferase activity /// metal ion binding	---
Dr.1544.1.A1_at	glutamic-oxaloacetic transaminase 2a, mitochondrial (aspartate aminotransferase 2)	got2a	1512	1871	1736	1612	1682.75	amino acid metabolic process /// biosynthetic process	catalytic activity /// aspartate transaminase activity /// transaminase activity /// transferase activity /// transferase activity, transferring nitrogenous groups /// pyridoxal phosphate binding	---
Dr.6190.1.A1_at	wu:fa98a01 /// zgc:77665	wu:fa98a01 /// zgc:77665	1518	1916	1756	1553	1685.75	small GTPase mediated signal transduction	nucleotide binding /// GTP binding	intracellular
Dr.13245.1.S1_at	zgc:123246	zgc:123246	1693	807	1871	2373	1686	signal transduction /// G-protein coupled receptor protein signaling pathway	rhodopsin-like receptor activity /// lysosphingolipid and lysophosphatidic acid receptor activity /// signal transducer activity /// receptor activity /// G-protein coupled receptor activity /// cannabinoid receptor activity /// melanocortin receptor activity	integral to membrane
Dr.26324.1.A1_at	zgc:113194	zgc:113194	2374	2060	1427	891	1688	metabolic process	catalytic activity /// acetate-CoA ligase activity /// AMP binding	---
Dr.8730.1.A1_at	zgc:158863	zgc:158863	1728	1831	1635	1570	1691	---	nucleic acid binding	intracellular
Dr.13688.1.S1_at	similar to CD3e-associated protein	LOC792693	1655	1829	1689	1593	1691.5	---	---	---
Dr.18310.2.A1_at	cryptochrome DASH	cry-dash	1787	1644	1733	1602	1691.5	photoreactive repair /// DNA repair /// protein-chromophore linkage /// negative regulation of transcription, DNA-dependent	damaged DNA binding /// deoxyribodipyrimidine photo-lyase activity /// DNA photolyase activity /// FAD binding	---
Dr.16562.2.A1_at	zinc finger protein 511	znf511	1844	1838	1663	1422	1691.75	---	zinc ion binding	intracellular
Dr.6433.1.A1_at	dihydroorotate dehydrogenase	dhodh	1660	1832	1617	1665	1693.5	'de novo' pyrimidine base biosynthetic process /// UMP biosynthetic process /// metabolic process	catalytic activity /// dihydroorotate dehydrogenase activity /// dihydroorotate oxidase activity	membrane
Dr.19942.2.S1_at	zgc:153225	zgc:153225	1502	1873	1768	1632	1693.75	---	---	---
Dr.14481.2.S1_x_at	---	---	2188	1981	1377	1233	1694.75	---	---	---
Dr.24928.2.S1_at	zgc:153632	zgc:153632	1958	2324	789	1713	1696	---	protein binding, bridging /// actin filament binding	---
Dr.6171.1.A1_at	zgc:153516	zgc:153516	2017	1611	1467	1690	1696.25	peptidyl-amino acid modification	peptide-aspartate beta-dioxygenase activity	integral to endoplasmic reticulum membrane
Dr.10646.1.A1_at	similar to LOC564400 protein /// wu:fq40e10	LOC797201 /// wu:fq40e10	1924	1793	1592	1478	1696.75	---	---	---
Dr.3888.1.A1_at	---	---	1699	1534	1833	1721	1696.75	---	---	---
Dr.17388.2.S1_at	zgc:77068	zgc:77068	1601	1772	1618	1798	1697.25	---	---	membrane /// integral to membrane
Dr.25642.1.A1_at	e2f-associated phosphoprotein	eapp	1876	1745	1671	1498	1697.5	---	---	---
Dr.2668.1.S1_at	carbamoyl-phosphate synthetase 2, aspartate transcarbamylase, and dihydroorotase	cad	1674	1720	1750	1647	1697.75	'de novo' pyrimidine base biosynthetic process /// 'de novo' pyrimidine base biosynthetic process /// amino acid metabolic process /// glutamine metabolic process /// nitrogen compound metabolic process /// metabolic process /// biosynthetic process	catalytic activity /// aspartate carbamoyltransferase activity /// carbamoyl-phosphate synthase activity /// ATP binding /// amino acid binding /// carboxyl- or carbamoyltransferase activity /// hydrolase activity /// hydrolase activity, acting on carbon-nitrogen (but not peptide) bonds /// hydrolase activity, acting on carbon-nitrogen (but not peptide) bonds, in cyclic amides	endoplasmic reticulum
Dr.20555.1.S1_at	annexin A5	anxa5	1608	1903	1694	1588	1698.25	calcium ion transport /// negative regulation of coagulation	calcium channel activity /// calcium ion binding /// calcium-dependent phospholipid binding /// calcium channel inhibitor activity	cytoplasm
Dr.24762.1.S1_at	zinc finger CCCH-type containing 15	zc3h15	1519	1754	1847	1675	1698.75	zinc ion transport	nucleic acid binding /// zinc ion binding /// metal ion binding	nucleus /// cytoplasm
Dr.5585.1.S1_at	cytotoxic granule-associated RNA binding protein 1, like	tia1l	1416	1691	1905	1795	1701.75	---	nucleotide binding /// nucleic acid binding	---
Dr.17714.1.S1_at	wu:fc55g02	wu:fc55g02	2218	1348	1284	1958	1702	---	---	---
Dr.20020.1.S1_at	structural maintenance of chromosomes 1A	smc1a	1602	1758	1772	1685	1704.25	chromosome organization and biogenesis	protein binding /// ATP binding /// ATPase activity	chromosome
Dr.7993.1.A1_a_at	zgc:153999	zgc:153999	1666	1782	1765	1609	1705.5	ubiquitin-dependent protein catabolic process	ubiquitin thiolesterase activity /// peptidase activity /// cysteine-type peptidase activity /// hydrolase activity	---
Dr.7489.1.A1_at	wu:fc38g07	wu:fc38g07	1611	1594	1822	1799	1706.5	---	---	---
Dr.18458.1.A1_at	thimet oligopeptidase 1	thop1	1909	1547	1693	1678	1706.75	proteolysis /// zinc ion transport	metalloendopeptidase activity /// endopeptidase inhibitor activity /// metalloendopeptidase inhibitor activity /// peptidase activity /// metallopeptidase activity /// zinc ion binding /// hydrolase activity	---
Dr.20495.1.S1_at	selenoprotein W, 2a	sepw2a	2215	1357	925	2332	1707.25	cell redox homeostasis	selenium binding	---
Dr.20882.1.A1_at	---	---	2263	1756	445	2365	1707.25	---	---	---
Dr.9053.1.A1_at	histone deacetylase 3	hdac3	1605	1800	1809	1616	1707.5	transcription /// transcription termination /// regulation of transcription, DNA-dependent /// chromatin modification /// histone deacetylation /// transcription antitermination	histone deacetylase activity /// hydrolase activity	nucleus
Dr.17277.1.S1_at	Ras-related GTP binding C	rragc	1732	1694	1751	1659	1709	---	GTP binding	nucleus /// cytoplasm
Dr.4055.1.A1_at	---	---	1723	1895	1670	1562	1712.5	---	---	---
Dr.2113.1.S1_at	zgc:110188	zgc:110188	1569	1636	1881	1769	1713.75	---	---	---
Dr.20939.1.S2_at	protein tyrosine phosphatase, non-receptor type 11 (Noonan syndrome 1)	ptpn11	1792	1385	1615	2070	1715.5	protein amino acid dephosphorylation /// heart development /// dephosphorylation /// convergent extension involved in gastrulation /// convergent extension involved in gastrulation	protein tyrosine phosphatase activity /// protein tyrosine phosphatase activity /// receptor activity /// protein binding /// hydrolase activity /// phosphatase activity	---
Dr.24198.1.S2_at	protein phosphatase 1D magnesium-dependent, delta isoform	ppm1d	1632	1420	2004	1808	1716	protein amino acid dephosphorylation	magnesium ion binding /// catalytic activity /// phosphoprotein phosphatase activity /// protein serine/threonine phosphatase activity /// hydrolase activity /// metal ion binding	protein serine/threonine phosphatase complex
Dr.2195.1.S1_at	transportin 3	tnpo3	1850	1899	1642	1475	1716.5	---	binding	---
Dr.16019.1.S1_at	Similar to KIAA0152	DKEY-117K10.5	1833	1579	1672	1792	1719	---	---	---
Dr.18568.1.S1_at	---	---	1424	1387	2047	2018	1719	---	---	---
Dr.9918.1.S1_at	sarcolemma associated protein	slmap	1612	1791	1817	1657	1719.25	---	---	---
Dr.2504.1.A1_at	si:ch211-103f16.3	si:ch211-103f16.3	1858	1771	1653	1597	1719.75	---	---	---
Dr.13585.2.S1_at	carbonic anhydrase Xa	ca10a	1344	1780	1889	1869	1720.5	one-carbon compound metabolic process	carbonate dehydratase activity /// zinc ion binding	---
Dr.24280.1.A1_at	sb:cb94	sb:cb94	2323	1267	1573	1724	1721.75	---	---	---
Dr.404.1.A1_a_at	similar to Transcription termination factor 1 (TTF-1) (TTF-I) (RNA polymerase I termination factor) /// similar to transcription termination factor 1	LOC100151278 /// LOC571694	1803	1802	1721	1563	1722.25	---	---	---
Dr.6386.2.S1_at	suppressor of variegation 3-9 homolog 1a	suv39h1a	1990	1686	1395	1821	1723	chromatin assembly or disassembly /// transcription /// transcription termination /// regulation of transcription, DNA-dependent /// cell cycle /// chromatin modification /// cell differentiation /// exocrine pancreas development /// transcription antitermination /// histone H3-K9 methylation /// retina morphogenesis in camera-type eye	chromatin binding /// methyltransferase activity /// zinc ion binding /// transferase activity /// histone-lysine N-methyltransferase activity	chromosome, centromeric region /// chromatin /// nucleus /// chromosome
Dr.6847.1.S1_a_at	solute carrier family 31 (copper transporters), member 1	slc31a1	1745	1279	1841	2027	1723	copper ion transport /// copper ion transport /// hypotonic salinity response	copper ion transmembrane transporter activity /// copper ion transmembrane transporter activity	integral to membrane
Dr.4711.1.S1_at	ras-related C3 botulinum toxin substrate 1 (rho family, small GTP binding protein Rac1)	rac1	1910	2092	1552	1354	1727	small GTPase mediated signal transduction /// myoblast fusion /// myoblast fusion	nucleotide binding /// GTP binding	intracellular /// membrane /// integral to membrane
Dr.10129.1.S1_at	similar to Uncharacterized protein C2orf47, mitochondrial /// zgc:123096	LOC100150731 /// zgc:123096	1913	1600	1735	1669	1729.25	---	---	---
Dr.18345.1.S1_at	novel protein similar to vertebrate ring finger and WD repeat domain 2 (RFWD2, zgc:163067)	DKEY-39F8.2	1969	1708	1769	1472	1729.5	---	---	---
Dr.13557.2.S1_at	zgc:73265	zgc:73265	1560	1808	1829	1723	1730	---	---	---
Dr.9667.1.S1_at	DnaJ (Hsp40) homolog, subfamily B, member 11	dnajb11	1406	1775	1922	1818	1730.25	protein folding	heat shock protein binding /// unfolded protein binding	---
Dr.4044.1.A1_at	zgc:92139	zgc:92139	1735	1957	1713	1536	1735.25	proteolysis /// zinc ion transport	metalloendopeptidase activity /// endopeptidase inhibitor activity /// metalloendopeptidase inhibitor activity /// peptidase activity /// metallopeptidase activity /// zinc ion binding /// hydrolase activity	---
Dr.13701.1.A1_at	wu:fi04d09	wu:fi04d09	2237	1673	1627	1405	1735.5	DNA replication	DNA helicase activity /// ATP binding	---
Dr.9925.1.S1_at	zgc:73359	zgc:73359	661	1763	2062	2456	1735.5	visual perception	3',5'-cyclic-nucleotide phosphodiesterase activity /// cGMP binding	---
Dr.4685.1.S1_at	zgc:92177	zgc:92177	1719	1778	1739	1709	1736.25	---	---	---
Dr.3077.2.A1_at	THO complex 6 homolog (Drosophila)	thoc6	1790	1762	1719	1682	1738.25	---	---	---
Dr.4746.1.S1_at	polymerase (RNA) III (DNA directed) polypeptide E	polr3e	1677	1798	1797	1694	1741.5	transcription	DNA-directed RNA polymerase activity	nucleus
Dr.19381.1.S1_at	vacuolar protein sorting 26 homolog A (yeast)	vps26a	1464	1905	1827	1772	1742	transport /// vacuolar transport /// protein transport	---	cytoplasm /// endosome /// endosome membrane /// membrane /// retromer complex
Dr.11829.1.A1_at	phosphotidylinositol transfer protein, beta	pitpnb	1821	1697	1569	1882	1742.25	transport	---	intracellular
Dr.1739.1.A1_at	transmembrane protein 161B	tmem161b	1877	1566	1812	1716	1742.75	---	---	membrane /// integral to membrane
Dr.16177.1.A1_at	---	---	1905	1172	1572	2325	1743.5	---	---	---
Dr.4498.1.S1_at	zgc:103509	zgc:103509	1751	1974	1674	1576	1743.75	rRNA processing	DNA binding /// RNA binding	exosome (RNase complex) /// nucleus /// cytoplasm
Dr.14467.2.A1_at	amplified in osteosarcoma	os9	1452	1864	1818	1845	1744.75	---	protein binding	---
Dr.3077.1.S1_at	THO complex 6 homolog (Drosophila)	thoc6	1870	1843	1549	1718	1745	---	---	---
Dr.23066.1.S1_at	similar to apoptosis-inducing factor (AIF)-like mitochondrion-associated inducer of death	LOC557507	1681	1738	1811	1754	1746	---	---	---
Dr.10553.1.S1_at	hexokinase 2	hk2	1582	1752	1920	1734	1747	glycolysis	nucleotide binding /// hexokinase activity /// ATP binding /// kinase activity /// transferase activity	---
Dr.17601.1.A1_at	similar to TFIIS central domain-containing protein 1	LOC100150588	1911	1476	1842	1760	1747.25	regulation of transcription from RNA polymerase II promoter /// regulation of transcription	DNA binding /// transcription elongation regulator activity /// protein binding /// zinc ion binding	nucleus
Dr.13110.1.A1_at	transmembrane protein 93	tmem93	1543	1801	1912	1735	1747.75	---	---	membrane /// integral to membrane
Dr.25702.1.A1_at	zgc:66440	zgc:66440	1599	1414	1825	2155	1748.25	zinc ion transport	protein binding /// zinc ion binding /// metal ion binding	---
Dr.17075.1.A1_at	---	---	1927	1700	1687	1681	1748.75	---	---	---
Dr.10290.1.A1_at	proteasome (prosome, macropain) 26S subunit, non-ATPase, 10	psmd10	1540	1833	1770	1854	1749.25	---	---	cytosol /// protein complex
Dr.13649.1.A1_at	dihydrolipoamide branched chain transacylase E2	dbt	1597	1875	1863	1662	1749.25	metabolic process	protein binding /// acyltransferase activity /// transferase activity /// lipoic acid binding	---
Dr.19762.2.A1_at	similar to chromosome 14 open reading frame 153	LOC798687	2135	1812	1584	1473	1751	---	---	---
Dr.4759.1.S1_at	interferon gamma inducible protein 30	ifi30	1468	1797	1918	1829	1753	---	---	---
Dr.10643.1.A1_at	protein phosphatase 2, regulatory subunit B, delta isoform	ppp2r2d	1770	1918	1681	1648	1754.25	signal transduction	protein phosphatase type 2A regulator activity	protein phosphatase type 2A complex
Dr.18772.1.A1_at	chromosome 3 open reading frame 33 (H. sapiens)	c3orf33	1689	1557	1459	2313	1754.5	---	nucleic acid binding /// hydrolase activity, acting on ester bonds	---
Dr.8865.1.A1_at	zgc:63635	zgc:63635	1912	1744	1771	1596	1755.75	---	nucleic acid binding /// exonuclease activity	intracellular
Dr.433.2.S1_a_at	activating transcription factor 7 interacting protein	atf7ip	1739	1816	1759	1711	1756.25	transcription /// transcription termination /// regulation of transcription, DNA-dependent /// transcription antitermination	---	nucleus
Dr.5520.1.S1_at	zgc:56036	zgc:56036	1814	1721	1831	1661	1756.75	metabolic process	catalytic activity	---
Dr.2666.1.A1_at	hypothetical LOC570199	LOC570199	1523	1734	1880	1893	1757.5	---	---	---
Dr.4000.1.S1_at	mitogen-activated protein kinase kinase kinase kinase 5	map4k5	1658	1848	1875	1651	1758	protein amino acid phosphorylation	nucleotide binding /// protein kinase activity /// protein serine/threonine kinase activity /// protein tyrosine kinase activity /// small GTPase regulator activity /// ATP binding /// kinase activity	---
Dr.233.1.S1_at	neuroblastoma RAS viral (v-ras) oncogene homolog	nras	1626	1839	1861	1707	1758.25	small GTPase mediated signal transduction	nucleotide binding /// GTP binding	Golgi membrane /// intracellular /// Golgi apparatus /// plasma membrane /// membrane
Dr.11429.1.A1_at	zgc:175133	zgc:175133	2054	1768	1710	1504	1759	---	---	---
Dr.9329.1.S1_at	ribonuclease, RNase K a	rnaseka	1827	1828	1722	1660	1759.25	---	---	---
Dr.10552.1.S1_at	mitogen-activated protein kinase 3	mapk3	1555	1869	1877	1741	1760.5	protein amino acid phosphorylation /// embryonic development	nucleotide binding /// protein kinase activity /// protein serine/threonine kinase activity /// MAP kinase activity /// ATP binding /// kinase activity /// transferase activity	---
Dr.8916.1.A1_at	zgc:110734	zgc:110734	1794	1612	1554	2083	1760.75	intracellular protein transport /// nucleocytoplasmic transport /// signal transduction /// small GTPase mediated signal transduction	nucleotide binding /// GTPase activity /// protein binding /// GTP binding	intracellular
Dr.23376.1.S1_at	PDZ and LIM domain 1 (elfin)	pdlim1	1804	1680	1798	1765	1761.75	zinc ion transport	protein binding /// zinc ion binding /// metal ion binding	---
Dr.10016.1.A1_at	zgc:77556	zgc:77556	1781	1794	1785	1704	1766	proteolysis	arylesterase activity /// metallopeptidase activity /// zinc ion binding	---
Dr.3403.1.S1_at	SWI/SNF related, matrix associated, actin dependent regulator of chromatin, subfamily d, member 1	smarcd1	1415	1815	1943	1891	1766	---	---	nucleus
Dr.24208.1.S1_at	ATP-binding cassette, sub-family F (GCN20), member 2	abcf2	1530	1737	2015	1784	1766.5	---	nucleotide binding /// ATP binding /// ATPase activity /// nucleoside-triphosphatase activity	---
Dr.6391.2.S1_at	novel protein similar to vertebrate craniofacial development protein 1 (CFDP1)	DKEY-6E12.6	2007	1539	1767	1756	1767.25	---	---	---
Dr.3169.1.A1_at	gem (nuclear organelle) associated protein 4	gemin4	1727	1841	1726	1776	1767.5	---	---	---
Dr.12165.1.A1_at	zgc:154017	zgc:154017	1772	1956	1749	1595	1768	---	phosphoprotein phosphatase activity /// hydrolase activity /// phosphatase activity	---
Dr.15731.1.S1_at	similar to Uncharacterized protein C20orf29	LOC556111	2159	1809	1480	1626	1768.5	---	---	---
Dr.15723.1.S1_at	dachshund b /// zgc:136530	dachb /// zgc:136530	2039	1467	1746	1824	1769	inner ear development	nucleotide binding	nucleus
DrAffx.1.9.S1_at	wu:fe11e12	wu:fe11e12	1947	1850	1382	1897	1769	protein amino acid phosphorylation	nucleotide binding /// protein kinase activity /// protein serine/threonine kinase activity /// ATP binding /// kinase activity /// transferase activity	nucleus
Dr.17371.1.A1_at	lysophosphatidylcholine acyltransferase 1	lpcat1	1616	1761	1874	1833	1771	calcium ion transport /// metabolic process /// phospholipid biosynthetic process /// phospholipid biosynthetic process	calcium channel activity /// calcium ion binding /// acyltransferase activity /// transferase activity /// calcium channel inhibitor activity /// 1-acylglycerophosphocholine O-acyltransferase activity /// 1-acylglycerophosphocholine O-acyltransferase activity	Golgi membrane /// endoplasmic reticulum /// endoplasmic reticulum /// endoplasmic reticulum membrane /// Golgi apparatus /// Golgi apparatus /// membrane /// integral to membrane
Dr.18060.1.S1_at	zgc:110646	zgc:110646	1702	1945	1667	1777	1772.75	transcription /// transcription termination /// regulation of transcription, DNA-dependent /// transcription antitermination	---	nucleus
Dr.19610.1.A1_at	---	---	1709	1834	1795	1755	1773.25	---	---	---
Dr.17358.1.A1_at	wu:fi04c12	wu:fi04c12	2015	1672	1668	1739	1773.5	---	---	---
Dr.24221.1.S1_at	ADP-ribosylation factor 5	arf5	1697	1851	1857	1689	1773.5	small GTPase mediated signal transduction	nucleotide binding /// GTP binding	intracellular
Dr.5463.1.S1_at	zgc:86753	zgc:86753	2145	1874	1662	1416	1774.25	---	---	---
Dr.19965.2.S1_a_at	fibronectin 1	fn1	1143	1363	2142	2458	1776.5	somitogenesis /// somitogenesis /// somite specification /// heart morphogenesis /// cell-cell adhesion /// embryonic heart tube development /// embryonic heart tube development /// establishment of epithelial cell apical/basal polarity	---	extracellular region
Dr.15262.1.S1_at	serine/threonine kinase 38 like	stk38l	1782	1846	1692	1787	1776.75	protein amino acid phosphorylation	nucleotide binding /// protein kinase activity /// protein serine/threonine kinase activity /// ATP binding /// kinase activity /// transferase activity	---
Dr.8776.1.A1_at	CASP8 associated protein 2	casp8ap2	1600	1730	1971	1807	1777	---	DNA binding	---
Dr.6081.1.S1_at	zgc:66438	zgc:66438	1652	2116	1718	1623	1777.25	---	---	---
Dr.7641.1.A1_at	similar to RNA (guanine-7-) methyltransferase /// si:ch211-105d11.3	LOC100000432 /// si:ch211-105d11.3	1774	1835	1966	1538	1778.25	mRNA capping /// mRNA capping /// mRNA processing	RNA binding /// RNA binding /// mRNA (guanine-N7-)-methyltransferase activity /// mRNA (guanine-N7-)-methyltransferase activity /// methyltransferase activity /// transferase activity	nucleus /// nucleus
Dr.1691.1.S1_at	ribonucleotide reductase M2 polypeptide	rrm2	2094	2184	1561	1279	1779.5	DNA replication /// iron ion transport /// cellular iron ion homeostasis /// deoxyribonucleoside diphosphate metabolic process /// oxidation reduction	ribonucleoside-diphosphate reductase activity /// iron ion binding /// oxidoreductase activity /// metal ion binding /// transition metal ion binding	cytoplasm
Dr.17519.1.S1_at	zgc:56526	zgc:56526	1690	1766	1851	1813	1780	---	RNA binding /// rRNA binding	intracellular /// ribonucleoprotein complex
Dr.207.1.S1_at	zgc:55781	zgc:55781	1712	1854	1925	1629	1780	---	---	---
Dr.13695.1.S1_at	---	---	2203	1817	1585	1517	1780.5	---	---	---
Dr.20131.8.S1_at	zgc:92164	zgc:92164	1775	1690	1898	1763	1781.5	protein modification process	nucleotide binding /// catalytic activity /// ATP binding /// manganese ion binding /// metal ion binding	---
Dr.20472.1.A1_x_at	---	---	1837	1607	1989	1701	1783.5	---	---	---
Dr.6628.1.A1_at	zgc:163008	zgc:163008	2052	1685	1738	1663	1784.5	---	protein binding	---
Dr.12661.2.S1_at	hypothetical LOC555713	LOC555713	2170	1336	1815	1823	1786	---	zinc ion binding	---
Dr.15340.1.S1_at	zgc:162634	zgc:162634	1817	1877	1743	1708	1786.25	---	---	---
Dr.12613.1.S1_a_at	iroquois homeobox protein 1, a	irx1a	1695	1468	1647	2337	1786.75	regulation of transcription, DNA-dependent /// nervous system development /// central nervous system development /// central nervous system neuron differentiation /// embryonic camera-type eye development /// embryonic pectoral fin morphogenesis /// eye photoreceptor cell development /// inner ear morphogenesis /// regulation of transcription /// retina development in camera-type eye	DNA binding /// transcription factor activity /// sequence-specific DNA binding	nucleus
Dr.12731.1.A1_at	similar to MGC83741 protein	LOC569854	1594	1853	1686	2014	1786.75	---	---	---
Dr.2260.1.S1_at	pelota homolog (Drosophila)	pelo	1548	1912	1791	1899	1787.5	translation	---	nucleus
Dr.16483.1.A1_at	solute carrier family 39 (zinc transporter), member 6	slc39a6	1996	1893	1705	1561	1788.75	epithelial to mesenchymal transition /// zinc ion transport /// zinc ion transport /// metal ion transport /// cell migration involved in gastrulation	zinc ion transmembrane transporter activity /// zinc ion transmembrane transporter activity /// metal ion transmembrane transporter activity	integral to plasma membrane /// membrane
Dr.25461.1.A1_at	zgc:110598	zgc:110598	1834	1920	1790	1611	1788.75	---	methyltransferase activity /// transferase activity	---
Dr.25651.1.A1_at	NADH dehydrogenase (ubiquinone) 1 alpha subcomplex, assembly factor 2	ndufaf2	2352	1880	1410	1515	1789.25	ubiquinone biosynthetic process	---	---
Dr.481.1.S1_at	5-aminoimidazole-4-carboxamide ribonucleotide formyltransferase/IMP cyclohydrolase	atic	1450	1979	1967	1764	1790	purine nucleotide biosynthetic process /// IMP biosynthetic process	catalytic activity /// IMP cyclohydrolase activity /// phosphoribosylaminoimidazolecarboxamide formyltransferase activity /// transferase activity /// hydrolase activity	---
Dr.1209.1.S1_at	signal sequence receptor, beta	ssr2	1381	1807	2070	1908	1791.5	---	receptor activity	endoplasmic reticulum /// integral to membrane
Dr.19681.1.S1_at	---	---	1361	1530	1774	2501	1791.5	---	---	---
Dr.3736.1.A1_at	wu:fc04a02	wu:fc04a02	1588	1726	1960	1894	1792	---	---	---
Dr.9489.1.S1_a_at	hypothetical LOC565062	LOC565062	1795	1954	1780	1641	1792.5	---	---	---
Dr.2974.1.A1_at	zgc:77218	zgc:77218	1855	1887	1624	1810	1794	---	---	membrane /// integral to membrane
Dr.16666.1.A1_at	zgc:110843	zgc:110843	1866	1373	1492	2462	1798.25	---	2 iron, 2 sulfur cluster binding	mitochondrial membrane
Dr.1382.1.S1_at	zgc:153439	zgc:153439	1471	1929	1970	1827	1799.25	---	---	membrane
Dr.8.1.S1_at	zgc:77429	zgc:77429	1860	2173	1638	1527	1799.5	translational initiation	translation initiation factor activity	---
Dr.13313.1.S1_at	zgc:136403	zgc:136403	2231	1947	1222	1805	1801.25	---	---	intracellular
Dr.3085.2.S1_at	protein disulfide isomerase family A, member 5	pdia5	1769	1635	1530	2274	1802	cell redox homeostasis	isomerase activity	endoplasmic reticulum
Dr.5587.2.S1_at	FERM, RhoGEF and pleckstrin domain protein 2	farp2	1819	2035	1009	2345	1802	---	---	---
Dr.5154.1.A1_at	zgc:55344	zgc:55344	1984	1747	1816	1667	1803.5	---	---	---
Dr.3557.1.S1_at	similar to CG12050-PA /// WD repeat domain 75	LOC572735 /// wdr75	1733	1881	1832	1773	1804.75	---	---	nucleus
Dr.5987.1.A1_at	zgc:175094	zgc:175094	2051	1749	1806	1618	1806	---	---	---
Dr.1691.8.S1_at	2,4-dienoyl CoA reductase 2, peroxisomal	decr2	2177	1770	1688	1594	1807.25	peroxisome organization and biogenesis /// metabolic process /// oxidation reduction	catalytic activity /// binding /// 2,4-dienoyl-CoA reductase (NADPH) activity /// oxidoreductase activity	peroxisome
Dr.10631.1.S1_at	hypothetical protein LOC100149837	LOC100149837	2167	1840	1574	1650	1807.75	---	---	---
Dr.13550.1.A1_at	CDP-diacylglycerol--inositol 3-phosphatidyltransferase (phosphatidylinositol synthase)	cdipt	1802	1926	1814	1693	1808.75	phospholipid biosynthetic process	transferase activity /// phosphotransferase activity, for other substituted phosphate groups	membrane
Dr.7116.1.S1_at	M-phase phosphoprotein 10 (U3 small nucleolar ribonucleoprotein)	mphosph10	1873	1999	1712	1653	1809.25	---	---	---
Dr.23479.2.S1_x_at	---	---	1951	1825	1859	1603	1809.5	---	---	---
Dr.11172.2.S1_at	---	---	1432	1427	2178	2207	1811	---	---	---
Dr.4703.1.S1_at	---	---	1641	1909	1869	1826	1811.25	---	---	---
Dr.404.1.A1_x_at	similar to Transcription termination factor 1 (TTF-1) (TTF-I) (RNA polymerase I termination factor) /// similar to transcription termination factor 1	LOC100151278 /// LOC571694	1871	1960	1732	1700	1815.75	---	---	---
Dr.7335.1.A1_at	im:7151680	im:7151680	1566	1820	2032	1847	1816.25	malate metabolic process /// metabolic process /// oxidation reduction	catalytic activity /// malic enzyme activity /// binding /// oxidoreductase activity /// oxidoreductase activity, acting on the CH-OH group of donors, NAD or NADP as acceptor /// metal ion binding /// NAD binding	---
Dr.16575.1.A1_at	similar to PWWP domain containing 2	LOC561643	1859	1683	1582	2157	1820.25	---	---	---
Dr.19345.2.S1_at	IMP4, U3 small nucleolar ribonucleoprotein, homolog (yeast)	imp4	1776	1845	1849	1812	1820.5	---	nucleic acid binding /// hydrolase activity	ribonucleoprotein complex
Dr.14875.1.S1_at	similar to bin3, bicoid-interacting 3	LOC100151157	1500	1993	1867	1924	1821	---	---	---
Dr.6651.2.S1_at	protein inhibitor of activated STAT, 4	pias4	2151	1813	1690	1631	1821.25	---	nucleic acid binding /// zinc ion binding	---
Dr.15894.1.S1_at	splicing factor 3b, subunit 5	sf3b5	1620	2000	1888	1779	1821.75	---	---	---
Dr.2301.1.A1_at	glycine C-acetyltransferase	gcat	1760	1776	1903	1855	1823.5	metabolic process /// biosynthetic process	catalytic activity /// glycine C-acetyltransferase activity /// transferase activity /// transferase activity, transferring nitrogenous groups /// pyridoxal phosphate binding	---
Dr.9399.1.A1_at	zgc:92766	zgc:92766	2066	2070	1659	1502	1824.25	---	phosphatase activator activity	---
Dr.9446.1.A1_a_at	paxillin	pxn	1762	1865	1902	1770	1824.75	somitogenesis /// zinc ion transport /// cell-matrix adhesion /// embryonic development	protein binding /// zinc ion binding /// metal ion binding	cytoskeleton
Dr.19994.1.S1_at	similar to F-box/SPRY domain-containing protein 1 (F-box only protein 45) /// similar to F-box/SPRY domain-containing protein 1 (F-box only protein 45) /// zgc:65875	LOC100148788 /// LOC100151349 /// zgc:65875	1640	1447	1951	2263	1825.25	---	---	---
Dr.8774.2.S1_at	zgc:114119	zgc:114119	1476	1755	2058	2012	1825.25	---	---	---
Dr.14244.1.S1_at	zgc:55863	zgc:55863	1629	1656	2052	1966	1825.75	glycogen biosynthetic process /// protein amino acid phosphorylation	nucleotide binding /// protein kinase activity /// protein serine/threonine kinase activity /// phosphorylase kinase activity /// calmodulin binding /// ATP binding /// kinase activity /// transferase activity	phosphorylase kinase complex
Dr.969.1.S1_at	septin 9a	sept9a	1673	1944	1952	1738	1826.75	cell cycle	nucleotide binding /// GTP binding	---
Dr.19495.1.A1_at	zgc:63688	zgc:63688	2288	1374	1151	2497	1827.5	sodium ion transport /// regulation of pH /// actin cytoskeleton organization and biogenesis	actin binding /// sodium:hydrogen antiporter activity	actin cytoskeleton /// integral to membrane
Dr.10370.1.S1_at	---	---	2271	1696	1461	1883	1827.75	---	---	---
Dr.722.1.A1_s_at	mediator of RNA polymerase II transcription, subunit 25 homolog (yeast)	med25	1765	1911	1823	1819	1829.5	transcription /// transcription termination /// regulation of transcription, DNA-dependent /// transcription antitermination	---	nucleus
Dr.15816.1.S1_at	similar to mCG8648	LOC561325	1849	1906	1839	1727	1830.25	---	---	---
Dr.7758.1.A1_at	interferon regulatory factor 5	irf5	1940	1662	1854	1866	1830.5	transcription /// transcription termination /// regulation of transcription, DNA-dependent /// transcription antitermination	transcription factor activity	nucleus
Dr.7935.1.S1_at	zgc:110365	zgc:110365	1726	1663	2001	1937	1831.75	---	---	---
Dr.15157.1.S1_at	zgc:110046	zgc:110046	1918	1702	1819	1895	1833.5	---	---	---
Dr.9746.1.S1_a_at	ribonucleotide reductase M1 polypeptide	rrm1	1696	1907	1850	1881	1833.5	DNA replication /// oxidation reduction	nucleotide binding /// catalytic activity /// ribonucleoside-diphosphate reductase activity /// protein binding /// ATP binding /// oxidoreductase activity	cytoplasm /// ribonucleoside-diphosphate reductase complex
Dr.12246.1.S1_at	glutaminyl-tRNA synthase (glutamine-hydrolyzing)-like 1	qrsl1	1838	1860	1706	1934	1834.5	---	carbon-nitrogen ligase activity, with glutamine as amido-N-donor	---
Dr.2855.2.S1_at	similar to ATPase, H+ transporting, lysosomal 70kDa, V1 subunit A, like	LOC564804	1607	1571	2295	1867	1835	---	---	---
Dr.8650.1.S1_at	---	---	1755	1844	1834	1910	1835.75	---	---	---
Dr.4117.1.A1_at	WW domain containing E3 ubiquitin protein ligase 1	wwp1	1421	1836	2085	2007	1837.25	protein modification process	ubiquitin-protein ligase activity /// protein binding /// ligase activity	intracellular
Dr.14477.1.S1_at	signal sequence receptor, delta	ssr4	1730	2127	1786	1712	1838.75	---	receptor activity	endoplasmic reticulum /// integral to membrane
Dr.9070.2.A1_at	zgc:63770	zgc:63770	1656	1938	1959	1803	1839	---	nucleotide binding /// nucleic acid binding	---
Dr.16865.1.S1_at	zgc:101609	zgc:101609	2035	1531	1910	1885	1840.25	---	---	---
Dr.2885.1.S1_at	FtsJ homolog 1 (E. coli)	ftsj1	1683	1786	1990	1903	1840.5	---	---	---
Dr.9270.1.A1_at	zgc:110800	zgc:110800	1878	1824	1807	1853	1840.5	---	---	---
Dr.5013.1.S1_at	myc-associated factor X	max	1731	1969	2109	1559	1842	transcription /// transcription termination /// regulation of transcription, DNA-dependent /// regulation of transcription, DNA-dependent /// transcription antitermination /// regulation of transcription	DNA binding /// DNA binding /// transcription factor activity /// protein binding /// transcription regulator activity	nucleus /// nucleus
Dr.1882.1.S1_at	zgc:56010	zgc:56010	1445	1933	2065	1926	1842.25	---	---	---
Dr.15010.1.S1_at	si:dkey-4c15.5	si:dkey-4c15.5	2234	2059	1544	1537	1843.5	proteolysis	nucleic acid binding /// metallopeptidase activity /// zinc ion binding	intracellular
Dr.6666.1.S1_at	mediator complex subunit 7	med7	2012	1949	1805	1610	1844	transcription /// transcription termination /// regulation of transcription, DNA-dependent /// transcription antitermination /// positive regulation of transcription	transcription coactivator activity	nucleus
Dr.10301.1.A1_at	CD82 antigen	cd82	1820	1940	1949	1668	1844.25	---	---	membrane /// integral to membrane
Dr.15836.1.A1_at	lyric-like	lyricl	2063	2030	1701	1583	1844.25	---	GTPase activator activity	membrane
Dr.4006.1.S1_at	zgc:56062	zgc:56062	2116	1783	1844	1637	1845	---	---	---
Dr.412.1.S1_at	zgc:73136	zgc:73136	1714	1830	1907	1929	1845	transport /// protein transport /// vesicle-mediated transport	---	Golgi membrane /// endoplasmic reticulum /// endoplasmic reticulum membrane /// Golgi apparatus /// membrane /// integral to membrane
Dr.3478.1.A1_at	v-myc myelocytomatosis viral oncogene homolog 1, lung carcinoma derived (avian) b	mycl1b	1637	2037	1948	1761	1845.75	regulation of transcription, DNA-dependent /// regulation of transcription	DNA binding /// transcription factor activity /// transcription regulator activity	nucleus
Dr.12788.1.A1_at	wu:fa19b12	wu:fa19b12	1780	1914	1941	1752	1846.75	---	---	---
Dr.26327.1.A1_at	DiGeorge syndrome critical region gene 8	dgcr8	1754	1953	1932	1749	1847	---	RNA binding /// double-stranded RNA binding /// protein binding	intracellular
Dr.11303.1.S1_at	wu:fk57h01	wu:fk57h01	2121	1740	1553	1976	1847.5	---	---	---
Dr.17469.2.S1_at	similar to DNA2-like helicase (DNA replication ATP-dependent helicase-like homolog)	LOC559535	2057	1767	1821	1748	1848.25	---	---	---
Dr.26127.1.S1_a_at	zgc:63736	zgc:63736	1595	1861	1977	1960	1848.25	transport	transporter activity /// binding	mitochondrion /// mitochondrial inner membrane /// membrane /// integral to membrane
Dr.4181.1.S1_at	vacuolar protein sorting 26 homolog B	vps26b	1786	1795	1987	1825	1848.25	transport /// vacuolar transport /// protein transport	---	cytoplasm /// membrane /// retromer complex
Dr.15006.1.S1_at	zgc:172295	zgc:172295	2165	1602	1714	1917	1849.5	carbohydrate metabolic process /// glycerol-3-phosphate metabolic process	glycerol kinase activity /// kinase activity /// transferase activity	---
Dr.20945.1.A1_at	---	---	2396	1616	1634	1753	1849.75	---	---	---
Dr.3533.1.S1_at	cyclin-dependent kinase 7	cdk7	1706	1919	1873	1902	1850	protein amino acid phosphorylation	nucleotide binding /// protein kinase activity /// protein serine/threonine kinase activity /// ATP binding /// kinase activity /// transferase activity	---
Dr.13635.1.S1_at	NHP2 non-histone chromosome protein 2-like 1 (S. cerevisiae)	nhp2l1	1710	2102	1858	1736	1851.5	ribosome biogenesis	---	ribonucleoprotein complex
Dr.25683.2.A1_at	hypothetical LOC561719	LOC561719	1853	2107	1782	1666	1852	---	---	---
Dr.17401.1.A1_at	prolyl-tRNA synthetase (mitochondrial)	pars2	2049	1925	1872	1571	1854.25	translation /// tRNA aminoacylation for protein translation /// glycyl-tRNA aminoacylation /// prolyl-tRNA aminoacylation	nucleotide binding /// aminoacyl-tRNA ligase activity /// glycine-tRNA ligase activity /// proline-tRNA ligase activity /// ATP binding	cytoplasm
Dr.121.1.S1_at	AT hook containing transcription factor 1	ahctf1	1537	1799	2125	1957	1854.5	---	---	---
Dr.1848.1.A1_a_at	wu:fc91a05 /// zgc:66298	wu:fc91a05 /// zgc:66298	1881	1908	1862	1775	1856.5	transcription /// transcription termination /// regulation of transcription, DNA-dependent /// transcription antitermination	DNA binding /// DNA-directed RNA polymerase activity /// transferase activity /// nucleotidyltransferase activity	nucleus
Dr.12724.1.A1_at	similar to DNA topoisomerase I	LOC561141	1619	2155	1887	1767	1857	---	---	---
Dr.21400.1.A1_at	zgc:92610	zgc:92610	1810	1983	1846	1791	1857.5	---	---	integral to membrane
Dr.1827.1.A1_at	similar to ubiquitin specific protease 10	LOC564632	1707	1870	2011	1857	1861.25	---	---	---
Dr.17388.1.A1_at	zgc:77068	zgc:77068	2299	2023	1594	1531	1861.75	---	---	membrane /// integral to membrane
Dr.12425.5.S1_a_at	similar to Ferritin heavy chain (Ferritin H subunit) (Cell proliferation-inducing gene 15 protein) /// similar to Ferritin heavy chain (Ferritin H subunit) (Cell proliferation-inducing gene 15 protein) /// wu:fj24c01 /// zgc:109934 /// zgc:173593 /// zgc:173594 /// zgc:92066	LOC100006428 /// LOC558816 /// wu:fj24c01 /// zgc:109934 /// zgc:173593 /// zgc:173594 /// zgc:92066	1835	2204	1741	1670	1862.5	iron ion transport /// cellular iron ion homeostasis	binding /// iron ion binding /// ferric iron binding /// oxidoreductase activity /// metal ion binding /// transition metal ion binding	---
Dr.3569.1.S1_at	sphingomyelin phosphodiesterase 4	smpd4	2307	1994	1697	1452	1862.5	---	magnesium ion binding /// sphingomyelin phosphodiesterase activity /// hydrolase activity /// metal ion binding	Golgi membrane /// endoplasmic reticulum /// endoplasmic reticulum membrane /// Golgi apparatus /// membrane /// integral to membrane
Dr.26336.1.A1_at	zgc:153452	zgc:153452	1633	1972	1988	1860	1863.25	mRNA processing /// RNA splicing /// RNA metabolic process	RNA binding /// binding /// protein binding	nucleus /// spliceosome
Dr.16011.1.S1_at	hypothetical protein LOC100151315 /// zgc:56295	LOC100151315 /// zgc:56295	1589	2002	2009	1859	1864.75	---	---	---
Dr.734.1.S1_at	ring finger protein 145	rnf145	1985	2061	1793	1620	1864.75	zinc ion transport	protein binding /// zinc ion binding /// metal ion binding	membrane /// integral to membrane
Dr.2860.1.S1_at	similar to ATP synthase, H+ transporting, mitochondrial F0 complex, subunit c (subunit 9) /// zgc:73293	LOC798840 /// zgc:73293	1811	2122	1856	1680	1867.25	transport /// ion transport /// ATP synthesis coupled proton transport /// proton transport /// ATP metabolic process	lipid binding /// hydrogen ion transmembrane transporter activity /// hydrogen ion transporting ATP synthase activity, rotational mechanism /// hydrogen ion transporting ATPase activity, rotational mechanism	membrane /// integral to membrane /// proton-transporting two-sector ATPase complex /// proton-transporting ATP synthase complex, coupling factor F(o)
Dr.7628.1.A1_a_at	zgc:158611	zgc:158611	1624	2084	1929	1832	1867.25	---	zinc ion binding	intracellular
Dr.4358.1.A1_at	similar to tetratricopeptide repeat domain 31	LOC560112	1663	2115	1900	1793	1867.75	---	---	---
Dr.19015.1.A1_at	zgc:162319	zgc:162319	1816	1647	1788	2230	1870.25	---	protein binding	cytoskeleton
Dr.15700.1.A1_at	elongation factor RNA polymerase II /// similar to elongation factor RNA polymerase II	ell /// LOC100148253	1965	1502	2017	1999	1870.75	---	translation elongation factor activity	---
Dr.11476.1.A1_at	ataxin 7-like 2	atxn7l2	2114	1882	1632	1856	1871	---	---	---
Dr.25506.2.A1_at	bone morphogenetic protein receptor, type 1a /// zgc:136731	bmpr1a /// zgc:136731	1771	1963	1931	1820	1871.25	protein amino acid phosphorylation /// transmembrane receptor protein serine/threonine kinase signaling pathway	nucleotide binding /// protein kinase activity /// protein serine/threonine kinase activity /// transmembrane receptor protein serine/threonine kinase activity /// receptor signaling protein serine/threonine kinase activity /// receptor activity /// transforming growth factor beta receptor activity /// ATP binding /// kinase activity /// transferase activity	membrane
Dr.4649.1.A1_a_at	polyhomeotic-like 2 (Drosophila)	phc2	1764	2074	1914	1737	1872.25	zinc ion transport /// multicellular organismal development	DNA binding /// zinc ion binding /// metal ion binding	nucleus
Dr.19099.1.A1_at	aspartylglucosaminidase	aga	2492	1532	1729	1744	1874.25	---	hydrolase activity	---
Dr.6086.1.A1_at	Si:ch211-105d11.2	si:ch211-105d11.2	1577	2075	1972	1876	1875	---	---	membrane /// integral to membrane
Dr.14256.1.S1_at	zgc:101011	zgc:101011	2067	1987	1820	1627	1875.25	---	---	membrane /// integral to membrane
Dr.4846.1.S1_at	proliferation-associated 2G4, a	pa2g4a	1791	1941	1868	1907	1876.75	proteolysis	metalloexopeptidase activity	---
Dr.25176.8.S1_at	Zgc:113026	zgc:113026	2202	1329	1709	2268	1877	---	nucleic acid binding /// zinc ion binding	intracellular
Dr.9746.5.A2_at	chromobox homolog 5 (HP1 alpha homolog, Drosophila)	cbx5	2435	1980	1621	1474	1877.5	chromatin assembly or disassembly	chromatin binding	chromatin /// nucleus
Dr.14686.1.S1_at	si:ch211-154e15.8	si:ch211-154e15.8	1565	2010	2112	1830	1879.25	---	---	---
Dr.26396.1.S1_at	wu:fc11a05	wu:fc11a05	1680	1666	2054	2118	1879.5	---	---	---
Dr.6960.1.A1_at	wu:fe37g12	wu:fe37g12	2000	2013	1777	1729	1879.75	---	---	---
Dr.7336.1.A1_at	zgc:92082	zgc:92082	1621	1961	2024	1913	1879.75	valine metabolic process /// metabolic process	methylmalonate-semialdehyde dehydrogenase (acylating) activity /// oxidoreductase activity	---
Dr.11250.1.A1_at	mitogen-activated protein kinase kinase kinase 7 interacting protein 3 like	map3k7ip3l	1806	1921	1950	1844	1880.25	---	zinc ion binding /// kinase activity	intracellular
Dr.15399.1.S1_at	MIT, microtubule interacting and transport, domain containing 1	mitd1	2074	1849	1876	1725	1881	---	---	---
Dr.20939.1.S1_at	protein tyrosine phosphatase, non-receptor type 11 (Noonan syndrome 1)	ptpn11	1832	1842	1680	2172	1881.5	protein amino acid dephosphorylation /// heart development /// dephosphorylation /// convergent extension involved in gastrulation /// convergent extension involved in gastrulation	protein tyrosine phosphatase activity /// protein tyrosine phosphatase activity /// receptor activity /// protein binding /// hydrolase activity /// phosphatase activity	---
Dr.13193.1.A1_at	zgc:110219	zgc:110219	1904	2062	1532	2030	1882	porphyrin biosynthetic process /// metabolic process /// tetrapyrrole biosynthetic process	catalytic activity /// porphobilinogen synthase activity /// lyase activity /// metal ion binding	---
Dr.15014.1.A1_at	protein tyrosine phosphatase, mitochondrial 1	ptpmt1	2209	2068	1675	1578	1882.5	protein amino acid dephosphorylation /// dephosphorylation	protein tyrosine phosphatase activity /// protein tyrosine/serine/threonine phosphatase activity /// hydrolase activity /// phosphatase activity	---
Dr.21433.1.A1_at	---	---	1842	1641	2073	1982	1884.5	---	---	---
Dr.4590.1.A1_at	transducer of ERBB2, 1a	tob1a	2355	1741	1835	1619	1887.5	dorsal/ventral pattern formation /// Wnt receptor signaling pathway /// BMP signaling pathway /// Wnt receptor signaling pathway through beta-catenin	protein binding	nucleus /// cytoplasm
Dr.21944.1.A1_at	wu:fc84h02	wu:fc84h02	1867	1928	1895	1868	1889.5	---	---	---
Dr.20147.1.A1_at	anillin, actin binding protein-like /// anillin, actin binding protein-like /// si:ch211-197n10.2	anln-like /// LOC562517 /// si:ch211-197n10.2	1846	1927	1958	1828	1889.75	---	---	---
Dr.4825.1.A1_at	si:ch211-89f7.3	si:ch211-89f7.3	2141	1811	1787	1822	1890.25	---	---	---
Dr.16599.1.A1_at	zgc:103564	zgc:103564	2217	1560	1843	1946	1891.5	---	nucleotide binding /// nucleic acid binding /// DNA binding /// RNA binding	nucleus /// cytoplasm
Dr.5906.1.A1_at	similar to LOC564078 protein /// hypothetical LOC564078	LOC100149968 /// LOC564078	2149	1931	1762	1728	1892.5	---	---	---
Dr.4619.2.S1_at	---	---	1861	1792	1620	2298	1892.75	---	---	---
Dr.16616.1.S1_at	---	---	1720	2001	1781	2075	1894.25	---	---	---
Dr.7124.1.S1_at	methylenetetrahydrofolate dehydrogenase (NADP+ dependent)	mthfd1	1934	2106	1845	1695	1895	metabolic process /// folic acid and derivative biosynthetic process	catalytic activity /// formate-tetrahydrofolate ligase activity /// binding /// ATP binding	---
Dr.3350.2.A1_at	zgc:103640	zgc:103640	2128	1910	1760	1783	1895.25	mRNA processing /// zinc ion transport /// RNA splicing	nucleic acid binding /// zinc ion binding /// metal ion binding	nucleus /// spliceosome
Dr.5123.1.A1_at	tight junction protein 2b (zona occludens 2)	tjp2b	2042	1952	1810	1785	1897.25	---	protein binding	---
Dr.4726.1.A1_at	ATP synthase mitochondrial F1 complex assembly factor 2	atpaf2	1865	1878	1945	1904	1898	---	---	---
Dr.13995.1.A1_at	alkB, alkylation repair homolog 5 (E. coli)	alkbh5	1722	1977	1939	1955	1898.25	---	---	---
Dr.15382.1.A1_at	wu:fc14a08	wu:fc14a08	2001	1898	1792	1906	1899.25	---	---	---
Dr.7930.1.S1_at	mitogen-activated protein kinase 14a	mapk14a	1547	1975	2078	2002	1900.5	protein amino acid phosphorylation /// response to stress /// protein kinase cascade /// multicellular organismal development /// embryonic cleavage	nucleotide binding /// protein kinase activity /// protein serine/threonine kinase activity /// MAP kinase activity /// protein tyrosine kinase activity /// ATP binding /// MP kinase activity /// kinase activity /// transferase activity	nucleus /// nucleus /// cytoplasm /// cytoplasm
Dr.12507.1.S1_at	hypothetical LOC556114	LOC556114	1796	2025	1954	1831	1901.5	---	---	---
Dr.17827.1.S1_at	nei endonuclease VIII-like 3 (E. coli)	neil3	1328	1477	2409	2396	1902.5	DNA repair /// base-excision repair /// nucleotide-excision repair	nucleic acid binding /// DNA binding /// damaged DNA binding /// DNA-(apurinic or apyrimidinic site) lyase activity /// zinc ion binding /// hydrolase activity, hydrolyzing N-glycosyl compounds	intracellular
Dr.8999.1.S1_at	zgc:55702	zgc:55702	1862	1971	1968	1811	1903	'de novo' pyrimidine base biosynthetic process /// pyrimidine nucleotide biosynthetic process /// metabolic process /// nucleoside metabolic process	catalytic activity /// orotate phosphoribosyltransferase activity /// orotidine-5'-phosphate decarboxylase activity /// transferase activity	---
Dr.15126.1.A1_at	---	---	2020	2033	1778	1788	1904.75	---	---	---
Dr.37.1.S1_a_at	POU domain gene 12	pou12	1099	2076	2066	2383	1906	transcription /// transcription termination /// regulation of transcription, DNA-dependent /// multicellular organismal development /// transcription antitermination /// regulation of transcription	DNA binding /// transcription factor activity /// sequence-specific DNA binding	nucleus
Dr.13763.1.S1_at	zgc:103459	zgc:103459	2433	1803	1679	1715	1907.5	translation	structural constituent of ribosome	intracellular /// ribosome
Dr.6127.1.A1_at	cyclin-dependent kinase inhibitor 1b (p27, kip1) /// wu:fi41d10	cdkn1b /// wu:fi41d10	1868	1810	1961	1991	1907.5	translation /// tRNA aminoacylation for protein translation /// tyrosyl-tRNA aminoacylation /// cell cycle arrest	nucleotide binding /// aminoacyl-tRNA ligase activity /// tyrosine-tRNA ligase activity /// cyclin-dependent protein kinase inhibitor activity /// ATP binding /// kinase activity /// ligase activity	nucleus /// cytoplasm
Dr.17152.1.A1_at	similar to Mitochondrial Rho GTPase 2 (MIRO-2) (Ras homolog gene family member T2)	LOC100151040	2301	1748	1609	1974	1908	apoptosis /// small GTPase mediated signal transduction /// cellular homeostasis /// mitochondrion transport along microtubule	nucleotide binding /// calcium ion binding /// GTP binding /// hydrolase activity	intracellular /// mitochondrion /// mitochondrial outer membrane /// membrane /// integral to membrane /// outer membrane /// integral to mitochondrial outer membrane
Dr.6007.1.S1_at	cadherin 1, epithelial	cdh1	2144	1964	1855	1671	1908.5	gastrulation with mouth forming second /// neuron migration /// neural tube formation /// calcium ion transport /// cell adhesion /// homophilic cell adhesion /// ectoderm development /// germ cell migration /// cell-cell adhesion /// cell migration involved in gastrulation	calcium channel activity /// calcium ion binding /// protein binding /// calcium channel inhibitor activity	microvillus /// cell-cell adherens junction /// cell cortex /// membrane /// membrane /// integral to membrane /// integral to membrane /// catenin complex /// desmosome
Dr.23376.2.A1_at	PDZ and LIM domain 1 (elfin)	pdlim1	1801	1942	2003	1890	1909	zinc ion transport	protein binding /// zinc ion binding /// metal ion binding	---
Dr.21796.1.A1_at	ribosomal protein S6 kinase a, polypeptide 1	rps6ka1	2169	1684	2453	1334	1910	protein amino acid phosphorylation	nucleotide binding /// protein kinase activity /// protein serine/threonine kinase activity /// ATP binding /// kinase activity /// transferase activity	ribosome
Dr.1513.1.S1_at	F-box and leucine-rich repeat protein 14a	fbxl14a	1684	2125	1904	1928	1910.25	protein ubiquitination	ubiquitin-protein ligase activity /// protein binding	SCF ubiquitin ligase complex
Dr.4783.1.S1_at	poly(rC) binding protein 2	pcbp2	1756	1732	2135	2023	1911.5	---	RNA binding	---
Dr.7261.1.A1_at	zgc:154091	zgc:154091	1653	2136	1864	1994	1911.75	protein amino acid dephosphorylation	magnesium ion binding /// catalytic activity /// phosphoprotein phosphatase activity /// protein serine/threonine phosphatase activity /// hydrolase activity /// metal ion binding	protein serine/threonine phosphatase complex
Dr.6122.1.A1_at	zgc:111878	zgc:111878	2445	1858	1754	1592	1912.25	transport	transporter activity /// binding	mitochondrion /// mitochondrial inner membrane /// membrane /// integral to membrane
Dr.6360.1.A1_at	wu:fd16g01	wu:fd16g01	1799	2175	1894	1782	1912.5	---	---	---
Dr.8203.1.S1_at	translocase of inner mitochondrial membrane 9 homolog	timm9	1703	1872	2102	1977	1913.5	protein targeting to mitochondrion /// transport /// zinc ion transport /// protein transport /// protein import into mitochondrial inner membrane /// intracellular protein transport across a membrane	zinc ion binding /// metal ion binding	mitochondrion /// mitochondrial inner membrane /// membrane /// mitochondrial intermembrane space protein transporter complex
Dr.6963.1.A1_at	calmodulin 1a /// calmodulin 1b /// calmodulin 2a (phosphorylase kinase, delta) /// calmodulin 2b, (phosphorylase kinase, delta) /// calmodulin 3a (phosphorylase kinase, delta) /// calmodulin 3b (phosphorylase kinase, delta) /// zgc:55813	calm1a /// calm1b /// calm2a /// calm2b /// calm3a /// calm3b /// zgc:55813	1642	2118	2038	1858	1914	carbohydrate metabolic process /// calcium ion transport	catalytic activity /// calcium channel activity /// calcium ion binding /// calcium ion binding /// calcium channel inhibitor activity /// cation binding	---
Dr.4267.1.A1_at	farnesyl diphosphate synthase (farnesyl pyrophosphate synthetase, dimethylallyltranstransferase, geranyltranstransferase)	fdps	2097	1883	1937	1742	1914.75	isoprenoid biosynthetic process	transferase activity	---
Dr.9166.1.A1_at	basic leucine zipper nuclear factor 1	blzf1	2245	1866	1830	1719	1915	---	---	---
Dr.15057.1.S2_at	BCL2-like 10 (apoptosis facilitator)	bcl2l10	1857	2041	1964	1806	1917	somitogenesis /// apoptosis /// gastrulation /// gastrulation /// regulation of apoptosis /// negative regulation of apoptosis /// negative regulation of apoptosis	---	mitochondrial part
Dr.15651.1.A1_at	harbinger transposase derived 1	harbi1	1610	1714	2097	2248	1917.25	---	---	---
Dr.18482.1.A1_at	zgc:113060	zgc:113060	2390	1347	1783	2149	1917.25	immune response /// antigen processing and presentation	---	membrane /// integral to membrane
Dr.23888.1.A1_at	similar to supervillin	LOC562786	2029	1630	2048	1968	1918.75	---	---	---
Dr.16489.1.A1_at	zgc:171912	zgc:171912	1961	1876	1976	1872	1921.25	protein amino acid phosphorylation	nucleotide binding /// protein kinase activity /// protein serine/threonine kinase activity /// ATP binding /// kinase activity /// transferase activity	---
Dr.24318.1.S1_at	zgc:55690	zgc:55690	1617	2050	2034	1990	1922.75	---	---	---
Dr.26472.1.S1_at	ankyrin repeat and SOCS box-containing 8	asb8	1848	1890	2022	1931	1922.75	intracellular signaling cascade	---	---
Dr.12740.1.A1_at	---	---	1968	1995	1896	1840	1924.75	metabolic process	catalytic activity	---
Dr.9342.1.A1_at	zgc:65944	zgc:65944	1993	1682	2005	2028	1927	---	DNA binding /// zinc ion binding	---
Dr.2773.2.A1_at	hypothetical protein LOC100150412 /// zgc:110259	LOC100150412 /// zgc:110259	1891	1934	1915	1972	1928	---	protein binding	cytoplasm
Dr.11473.1.A1_at	zgc:92578	zgc:92578	1485	1562	2360	2311	1929.5	protein amino acid phosphorylation	nucleotide binding /// protein kinase activity /// ATP binding /// kinase activity /// transferase activity	mitochondrion
Dr.15836.2.A1_at	lyric-like	lyricl	2036	1856	1752	2077	1930.25	---	GTPase activator activity	membrane
Dr.15786.1.S1_at	similar to Mediator of RNA polymerase II transcription subunit 9 (Mediator complex subunit 9)	LOC793515	2071	2022	1909	1722	1931	---	---	---
Dr.12907.1.S1_at	similar to zinc finger protein 629	LOC100150691	2024	1962	1892	1848	1931.5	---	---	---
Dr.15730.1.S1_at	zgc:113036	zgc:113036	2506	2130	1121	1970	1931.75	---	---	membrane /// integral to membrane
Dr.5219.1.A1_at	WD repeat domain 48	wdr48	1971	2149	1757	1850	1931.75	---	---	lysosome
Dr.16017.1.S1_at	mitochondrial ribosomal protein L17	mrpl17	2025	1988	1938	1780	1932.75	translation	structural constituent of ribosome	intracellular /// ribosome /// ribonucleoprotein complex
Dr.4742.1.S1_at	zgc:101121	zgc:101121	1824	1896	2057	1956	1933.25	zinc ion transport	DNA binding /// zinc ion binding /// metal ion binding	---
Dr.8661.1.A1_at	death-associated protein 6	daxx	2030	1997	1946	1766	1934.75	---	protein binding /// transcription repressor activity	nucleus /// PML body
Dr.26415.1.A1_x_at	similar to dihydrouridine synthase 2-like	LOC100003049	1646	2049	1906	2139	1935	---	---	---
Dr.12792.1.A1_at	required for meiotic nuclear division 5 homolog B (S. cerevisiae)	rmnd5b	1420	1863	2278	2180	1935.25	---	---	---
DrAffx.2.70.A1_s_at	---	---	1386	2027	2223	2105	1935.25	---	---	---
Dr.4660.1.S1_at	solute carrier family 16 (monocarboxylic acid transporters), member 8	slc16a8	1590	1913	2202	2037	1935.5	regulation of transcription, DNA-dependent	DNA binding	chromatin /// nucleus
Dr.14781.1.S1_at	zgc:92437	zgc:92437	1893	1930	1682	2239	1936	---	---	---
Dr.15636.2.S1_at	TBC1 domain family, member 23	tbc1d23	2115	2005	1789	1837	1936.5	regulation of Rab GTPase activity	Rab GTPase activator activity	intracellular
Dr.24718.1.A1_at	reticulon 4a	rtn4a	1882	2275	1860	1730	1936.75	---	---	endoplasmic reticulum
Dr.23479.1.S1_a_at	---	---	2045	2098	1913	1697	1938.25	---	---	---
Dr.11726.1.S1_at	caspase 3, apoptosis-related cysteine protease a	casp3a	2065	1904	1908	1880	1939.25	proteolysis /// apoptosis /// apoptosis /// response to chemical stimulus /// positive regulation of apoptosis	endopeptidase inhibitor activity /// peptidase activity /// peptidase activity /// cysteine-type peptidase activity /// hydrolase activity	---
Dr.7952.1.S1_at	pyruvate kinase, muscle, a	pkm2a	1630	2172	2021	1935	1939.5	glycolysis	magnesium ion binding /// catalytic activity /// pyruvate kinase activity /// kinase activity /// transferase activity /// potassium ion binding	---
Dr.692.1.S1_at	protein tyrosine kinase 2.1	ptk2.1	2350	1868	1526	2019	1940.75	protein amino acid phosphorylation /// signal complex assembly	nucleotide binding /// protein kinase activity /// protein tyrosine kinase activity /// signal transducer activity /// ATP binding /// kinase activity /// transferase activity	cytoskeleton /// focal adhesion
Dr.6796.1.A1_at	transmembrane protein 59-like	tmem59l	2194	1640	1516	2415	1941.25	---	---	---
Dr.18412.1.S1_at	solute carrier family 30 (zinc transporter), member 7 /// solute carrier family 30 (zinc transporter), member 7	CH211-190N7.2 /// slc30a7	1596	1946	2166	2058	1941.5	transport /// ion transport /// cation transport /// zinc ion transport /// zinc ion transport	zinc ion transmembrane transporter activity /// zinc ion binding /// cation transmembrane transporter activity	Golgi apparatus /// membrane /// integral to membrane
Dr.5312.1.S1_at	4-aminobutyrate aminotransferase	abat	2088	1852	1883	1951	1943.5	gamma-aminobutyric acid metabolic process	catalytic activity /// 4-aminobutyrate transaminase activity /// transaminase activity /// transferase activity /// pyridoxal phosphate binding	---
Dr.11966.1.A1_at	zgc:92794	zgc:92794	1899	1769	2076	2034	1944.5	---	nucleic acid binding	---
Dr.10834.2.S1_at	similar to spen homolog, transcriptional regulator	LOC571749	2032	1773	1983	1996	1946	---	---	---
Dr.15931.1.A1_at	zgc:175133	zgc:175133	2243	1992	1745	1809	1947.25	---	---	---
Dr.12563.1.A1_at	zgc:63674	zgc:63674	2251	1889	1884	1771	1948.75	zinc ion transport /// oxidation reduction	zinc ion binding /// oxidoreductase activity /// metal ion binding	---
Dr.13335.1.S1_at	similar to golgi phosphoprotein 3	LOC561662	1779	2128	1953	1938	1949.5	---	---	---
Dr.19847.1.A1_at	zgc:136465	zgc:136465	2156	1859	2002	1789	1951.5	---	---	---
Dr.26386.2.S1_a_at	cytoskeleton associated protein 5	ckap5	2108	1788	1879	2031	1951.5	---	binding	---
Dr.24507.1.S1_at	nuclear factor of kappa light polypeptide gene enhancer in B-cells inhibitor, alpha b	nfkbiab	1650	2105	2079	1978	1953	---	---	---
Dr.6927.1.A1_a_at	---	---	2073	2200	1800	1743	1954	---	---	---
Dr.17558.1.A1_at	zgc:152954	zgc:152954	1992	1884	1982	1962	1955	---	protein binding	---
Dr.10814.1.S1_at	platelet-activating factor acetylhydrolase, isoform Ib, gamma subunit	pafah1b3	2075	2040	1890	1816	1955.25	lipid metabolic process	hydrolase activity /// hydrolase activity, acting on ester bonds	---
Dr.3814.1.A1_at	Branched chain keto acid dehydrogenase E1, alpha polypeptide	bckdha	2058	1894	1917	1954	1955.75	metabolic process	oxidoreductase activity, acting on the aldehyde or oxo group of donors, disulfide as acceptor	---
Dr.1212.1.S1_at	cyclin G1	ccng1	2013	2305	1803	1705	1956.5	---	---	---
Dr.25102.1.A1_at	transducer of ERBB2, 1b	tob1b	1757	1901	2115	2056	1957.25	---	---	---
Dr.8698.1.S1_at	golgi SNAP receptor complex member 2	gosr2	1687	1990	2082	2072	1957.75	intracellular protein transport	receptor activity	membrane
Dr.6949.1.A1_at	RNA terminal phosphate cyclase-like 1	rcl1	1885	2064	2006	1878	1958.25	---	catalytic activity /// RNA-3'-phosphate cyclase activity	---
Dr.14875.2.S1_x_at	similar to bin3, bicoid-interacting 3	LOC100151157	1541	1805	2297	2195	1959.5	---	---	---
Dr.19739.1.S1_at	zgc:63637	zgc:63637	2337	1779	1525	2197	1959.5	small GTPase mediated signal transduction /// protein transport	nucleotide binding /// GTP binding	---
[truncated: 514 more rows]
