# Supplementary material for: A microarray analysis of sex- and gonad-biased gene expression in the zebrafish: Evidence for masculinization of the transcriptome
Source: BMC Genomics. 2009 Dec 3;10:579. doi: 10.1186/1471-2164-10-579 (PMC2797025; doi:10.1186/1471-2164-10-579)
Supplement: Additional file 3 — Genes potentially expressed differentially between male and female body. Microsoft Excel® spreadsheet containing sex-biased genes (body) significant (FDR = 0.05) in at least one absolute expression comparison, and relevant fold change estimates. [file 1471-2164-10-579-S3.XLS]

## Sheet: Sheet1
Additional file 3: Genes potentially expressed differentially between male and female body.
Only significant fold change values are shown. Yellow probe sets were significant in 2 out of 4 analyses; green probe sets were significant in 3 out of 4 analyses.
GeneChip® Probeset #	Gene Title	Gene Symbol	Expression-bias category	GCOS fold	GC-RMA fold	PM-MM fold	PM-Only fold
Dr.10516.1.S2_at	family with sequence similarity 46, member C	fam46c	Female-enriched	Not Significant	Not Significant	Not Significant	2.33633
Dr.10560.1.A1_at	similar to trinucleotide repeat containing 6b	LOC571509	Female-enriched	1.65153	Not Significant	Not Significant	Not Significant
Dr.11243.1.A1_at	similar to Protein FAM101B	LOC561585	Female-enriched	2.51836	Not Significant	Not Significant	Not Significant
Dr.12338.1.A1_x_at	similar to Uncharacterized protein C19orf55	LOC100150698	Female-enriched	Not Significant	Not Significant	9.94784	4.27791
Dr.12439.4.A1_x_at	heterogeneous nuclear ribonucleoprotein K /// similar to latrophilin 2 /// similar to novel rhamnose binding lectin /// hypothetical LOC564145 /// hypothetical protein LOC798039 /// si:dkeyp-98a7.5	hnrnpk /// LOC561392 /// LOC798111 /// MGC171851 /// MGC171851 /// si:dkeyp-98a7.5	Female-enriched	186.73	Not Significant	Not Significant	Not Significant
Dr.12502.2.S1_x_at	novel galactose binding lectin domain containing protein /// novel protein containing galactose binding lectin domain /// si:ch73-189n23.1 /// zgc:152936 /// zgc:171781 /// zgc:174228	DKEY-240E12.6 /// DKEY-270E21.1 /// si:ch73-189n23.1 /// zgc:152936 /// zgc:171781 /// zgc:174228	Female-enriched	562.457	Not Significant	Not Significant	Not Significant
Dr.13996.1.A1_at	zona pellucida glycoprotein 3c	zp3c	Female-enriched	Not Significant	Not Significant	Not Significant	35.4889
Dr.15814.1.S1_at	si:dkeyp-70f9.5	si:dkeyp-70f9.5	Female-enriched	1.65493	Not Significant	Not Significant	Not Significant
Dr.16053.1.S1_at	zgc:175091	zgc:175091	Female-enriched	2.34257	Not Significant	Not Significant	Not Significant
Dr.17905.1.S1_at	ubiquitin specific peptidase 7 (herpes virus-associated)	usp7	Female-enriched	2.54323	Not Significant	Not Significant	Not Significant
Dr.1928.1.A1_at	wu:fb36b12	wu:fb36b12	Female-enriched	Not Significant	Not Significant	Not Significant	1.59112
Dr.1943.1.S1_at	ATP-binding cassette, sub-family E (OABP), member 1	abce1	Female-enriched	Not Significant	Not Significant	Not Significant	1.40981
Dr.19704.1.A1_at	zgc:112368	zgc:112368	Female-enriched	Not Significant	Not Significant	Not Significant	1.67384
Dr.19951.1.S1_at	MYB binding protein (P160) 1a	mybbp1a	Female-enriched	Not Significant	Not Significant	Not Significant	1.45766
Dr.23423.2.S1_s_at	zgc:111913 /// zgc:114014 /// zona pellucida glycoprotein 2 /// zona pellucida glycoprotein 2.2 /// zona pellucida glycoprotein 2.3	zgc:111913 /// zgc:114014 /// zp2 /// zp2.2 /// zp2.3	Female-enriched	1537.55	Not Significant	Not Significant	Not Significant
Dr.23439.2.S1_s_at	zgc:111913 /// zgc:114014 /// zona pellucida glycoprotein 2 /// zona pellucida glycoprotein 2.2 /// zona pellucida glycoprotein 2.3	zgc:111913 /// zgc:114014 /// zp2 /// zp2.2 /// zp2.3	Female-enriched	142.836	Not Significant	Not Significant	Not Significant
Dr.23439.4.S1_at	zgc:111913	zgc:111913	Female-enriched	414.35	Not Significant	Not Significant	Not Significant
Dr.24816.1.S1_a_at	zgc:56703	zgc:56703	Female-enriched	2.67323	Not Significant	Not Significant	Not Significant
Dr.25009.1.S1_a_at	vitellogenin 1	vtg1	Female-enriched	Not Significant	Not Significant	540.353	372.416
Dr.25009.4.A1_at	vitellogenin 2	vtg2	Female-enriched	Not Significant	Not Significant	45.5263	256.348
Dr.25009.6.A1_a_at	vitellogenin 1 /// vitellogenin 5 /// vitellogenin 6 /// vitellogenin 7 /// zgc:136383	vtg1 /// vtg5 /// vtg6 /// vtg7 /// zgc:136383	Female-enriched	Not Significant	Not Significant	64.5754	204.775
Dr.26513.1.S1_at	zgc:110154	zgc:110154	Female-enriched	Not Significant	Not Significant	Not Significant	1.41715
Dr.2931.1.A1_at	zgc:92179	zgc:92179	Female-enriched	Not Significant	Not Significant	1.7927	1.58213
Dr.3958.1.A1_at	zgc:158618	zgc:158618	Female-enriched	10.8991	Not Significant	Not Significant	Not Significant
Dr.4039.1.A1_x_at	hypothetical LOC100007645 /// zgc:173770 /// zgc:63622	LOC100007645 /// zgc:173770 /// zgc:63622	Female-enriched	587.089	Not Significant	Not Significant	Not Significant
Dr.4039.5.A1_x_at	hypothetical LOC100007645	LOC100007645	Female-enriched	361.13	Not Significant	Not Significant	Not Significant
Dr.4053.1.S1_at	adiponectin receptor 1b	adipor1b	Female-enriched	Not Significant	Not Significant	Not Significant	1.27679
Dr.4412.2.S1_a_at	wu:fd14c01 /// zgc:55557	wu:fd14c01 /// zgc:55557	Female-enriched	373.109	Not Significant	Not Significant	Not Significant
Dr.6686.3.S1_a_at	si:dkeyp-117h8.4	si:dkeyp-117h8.4	Female-enriched	10.6106	Not Significant	Not Significant	Not Significant
Dr.728.1.S1_x_at	similar to mucin 4 /// hypothetical LOC100007645 /// similar to K06A9.1b /// similar to K06A9.1b /// zgc:113968 /// zgc:165539 /// zgc:173770 /// zgc:63622	LOC100000152 /// LOC100007645 /// LOC100008140 /// LOC557883 /// zgc:113968 /// zgc:165539 /// zgc:173770 /// zgc:63622	Female-enriched	1037.53	Not Significant	Not Significant	Not Significant
Dr.7496.1.A1_at	synaptotagmin binding, cytoplasmic RNA interacting protein, like	syncripl	Female-enriched	Not Significant	Not Significant	Not Significant	1.33378
Dr.8001.1.S1_a_at	similar to Zona pellucida glycoprotein 3.2 /// hypothetical protein LOC100148225 /// zgc:173556 /// zgc:66160 /// zona pellucida glycoprotein 3 /// zona pellucida glycoprotein 3.2	LOC100007710 /// LOC100148225 /// zgc:173556 /// zgc:66160 /// zp3 /// zp3.2	Female-enriched	273.396	Not Significant	Not Significant	Not Significant
Dr.8001.1.S1_x_at	similar to Zona pellucida glycoprotein 3.2 /// hypothetical protein LOC100148225 /// zgc:173556 /// zgc:66160 /// zona pellucida glycoprotein 3 /// zona pellucida glycoprotein 3.2	LOC100007710 /// LOC100148225 /// zgc:173556 /// zgc:66160 /// zp3 /// zp3.2	Female-enriched	816.682	Not Significant	Not Significant	Not Significant
Dr.8001.5.A1_x_at	similar to Zona pellucida glycoprotein 3.2	LOC100007710	Female-enriched	600.904	Not Significant	Not Significant	Not Significant
Dr.10051.1.A1_at	cyclin G2	ccng2	Male-enriched	Not Significant	Not Significant	Not Significant	1.91005
Dr.10359.1.A1_at	---	---	Male-enriched	2.37007	Not Significant	Not Significant	Not Significant
Dr.11057.1.S1_at	coiled-coil-helix-coiled-coil-helix domain containing 10	chchd10	Male-enriched	1.66976	Not Significant	Not Significant	Not Significant
Dr.11119.1.A1_at	Sodium channel, voltage-gated, type III, beta	scn3b	Male-enriched	Not Significant	Not Significant	Not Significant	3.05321
Dr.1131.2.S1_at	zgc:110340	zgc:110340	Male-enriched	2.09186	Not Significant	Not Significant	Not Significant
Dr.12604.1.S1_at	SRY-box containing gene 10	sox10	Male-enriched	2.2997	Not Significant	Not Significant	Not Significant
Dr.12723.1.A1_at	novel protein similar to SWI/SNF related, matrix associated, actin dependent regulator of chromatin, subfamily a, member 5 (smarca5)	DKEY-148B12.1	Male-enriched	1.79435	Not Significant	Not Significant	Not Significant
Dr.1282.1.S1_at	keratin 8	krt8	Male-enriched	Not Significant	Not Significant	Not Significant	1.28426
Dr.12904.1.A1_at	RAR-related orphan receptor C b	rorcb	Male-enriched	Not Significant	Not Significant	Not Significant	2.45653
Dr.13616.1.A1_at	---	---	Male-enriched	Not Significant	Not Significant	Not Significant	2.2813
Dr.14108.1.S1_at	---	---	Male-enriched	3.50659	Not Significant	Not Significant	Not Significant
Dr.14251.1.A1_at	---	---	Male-enriched	Not Significant	Not Significant	4.79777	Not Significant
Dr.14607.1.A1_at	---	---	Male-enriched	Not Significant	Not Significant	Not Significant	2.56249
Dr.14754.1.A1_at	---	---	Male-enriched	Not Significant	Not Significant	Not Significant	2.85582
Dr.15152.1.S1_at	splicing factor, arginine/serine-rich 8	sfrs8	Male-enriched	Not Significant	Not Significant	Not Significant	1.61266
Dr.15226.1.A1_at	---	---	Male-enriched	Not Significant	Not Significant	5.59688	2.85188
Dr.15459.1.A1_x_at	---	---	Male-enriched	Not Significant	Not Significant	Not Significant	2.27224
Dr.16206.1.A1_s_at	zgc:153334	zgc:153334	Male-enriched	3.80812	Not Significant	Not Significant	Not Significant
Dr.16296.1.S1_a_at	hypothetical LOC565189	LOC565189	Male-enriched	Not Significant	Not Significant	Not Significant	2.1763
Dr.16324.1.A1_at	---	---	Male-enriched	Not Significant	Not Significant	Not Significant	3.35552
Dr.16470.1.A1_at	---	---	Male-enriched	Not Significant	Not Significant	Not Significant	3.99648
Dr.16658.1.S1_at	F-box and leucine-rich repeat protein 3A	fbxl3a	Male-enriched	3.44124	Not Significant	Not Significant	Not Significant
Dr.16700.1.A1_at	basigin	bsg	Male-enriched	3.39006	Not Significant	Not Significant	Not Significant
Dr.16911.1.A1_at	---	---	Male-enriched	Not Significant	Not Significant	3.97486	Not Significant
Dr.16925.1.S1_at	si:busm1-265n4.4	si:busm1-265n4.4	Male-enriched	1.45335	Not Significant	Not Significant	Not Significant
Dr.17051.1.A1_a_at	ATPase, Ca++ transporting, plasma membrane 4	atp2b4	Male-enriched	Not Significant	Not Significant	Not Significant	2.36496
Dr.17760.1.A1_at	---	---	Male-enriched	2.21457	Not Significant	Not Significant	Not Significant
Dr.18477.1.A1_at	---	---	Male-enriched	Not Significant	Not Significant	2.16277	1.95917
Dr.1876.1.A1_at	zgc:153297	zgc:153297	Male-enriched	1.63754	Not Significant	Not Significant	Not Significant
Dr.18944.1.S1_at	---	---	Male-enriched	8.45161	Not Significant	Not Significant	Not Significant
Dr.19744.1.A1_at	Nuclear receptor binding SET domain protein 1a	nsd1a	Male-enriched	Not Significant	Not Significant	Not Significant	1.88637
Dr.20091.1.A1_at	---	---	Male-enriched	Not Significant	Not Significant	Not Significant	2.14506
Dr.20131.9.S1_at	---	---	Male-enriched	Not Significant	Not Significant	Not Significant	1.59639
Dr.20478.1.S1_at	---	---	Male-enriched	2.44179	Not Significant	Not Significant	Not Significant
Dr.21112.1.A1_at	---	---	Male-enriched	Not Significant	Not Significant	Not Significant	2.32437
Dr.21259.1.A1_at	wu:fb96d11	wu:fb96d11	Male-enriched	Not Significant	Not Significant	Not Significant	2.26727
Dr.21276.1.A1_at	wu:fb98b04	wu:fb98b04	Male-enriched	Not Significant	Not Significant	Not Significant	3.26053
Dr.21642.1.A1_at	similar to Zinc finger FYVE domain-containing protein 26	LOC567864	Male-enriched	Not Significant	Not Significant	2.65823	Not Significant
Dr.21797.1.S1_at	deafness, autosomal dominant 5	dfna5	Male-enriched	Not Significant	Not Significant	Not Significant	2.39571
Dr.21822.2.A1_x_at	---	---	Male-enriched	3.52835	Not Significant	Not Significant	Not Significant
Dr.22018.1.A1_at	wu:fd05c01	wu:fd05c01	Male-enriched	Not Significant	Not Significant	Not Significant	1.52522
Dr.22282.1.A1_at	---	---	Male-enriched	Not Significant	Not Significant	Not Significant	2.05921
Dr.22680.1.A1_at	wu:fj40a06	wu:fj40a06	Male-enriched	Not Significant	Not Significant	Not Significant	2.12214
Dr.23228.1.A1_at	septin 8b	sept8b	Male-enriched	Not Significant	Not Significant	Not Significant	1.78119
Dr.23233.1.A1_at	---	---	Male-enriched	2.68336	Not Significant	Not Significant	Not Significant
Dr.23350.1.S1_at	similar to Parvalbumin 8 /// parvalbumin 8	LOC100150851 /// pvalb8	Male-enriched	2.447	Not Significant	Not Significant	Not Significant
Dr.23415.1.A1_at	---	---	Male-enriched	1.95304	Not Significant	Not Significant	Not Significant
Dr.23814.1.A1_at	wu:fb68d10	wu:fb68d10	Male-enriched	Not Significant	Not Significant	Not Significant	2.1441
Dr.24262.1.A1_at	pleckstrin homology domain containing, family H (with MyTH4 domain) member 1	plekhh1	Male-enriched	Not Significant	Not Significant	Not Significant	2.17701
Dr.25096.1.S1_at	---	---	Male-enriched	Not Significant	Not Significant	7.85136	Not Significant
Dr.26382.1.A1_at	Zgc:158392	zgc:158667	Male-enriched	2.39608	Not Significant	Not Significant	Not Significant
Dr.26384.1.A1_at	wu:fc48a01	wu:fc48a01	Male-enriched	2.05426	Not Significant	Not Significant	Not Significant
Dr.26493.1.A1_a_at	guanine nucleotide binding protein (G protein), beta polypeptide 1	gnb1	Male-enriched	1.61714	Not Significant	Not Significant	Not Significant
Dr.2993.1.A1_at	zgc:123214	zgc:123214	Male-enriched	Not Significant	Not Significant	Not Significant	2.04321
Dr.4047.1.S1_at	small inducible cytokine subfamily b (Cys-X-Cys), member a	scyba	Male-enriched	Not Significant	Not Significant	Not Significant	1.81559
Dr.427.1.A1_a_at	wu:fa11f12	wu:fa11f12	Male-enriched	Not Significant	Not Significant	11.8791	6.28445
Dr.5002.1.A1_at	---	---	Male-enriched	Not Significant	Not Significant	Not Significant	2.25708
Dr.5051.1.A1_at	wu:fc02b11	wu:fc02b11	Male-enriched	1.72035	Not Significant	Not Significant	Not Significant
Dr.5480.1.A1_at	sorting nexin 17	snx17	Male-enriched	Not Significant	Not Significant	Not Significant	1.34907
Dr.5568.1.S1_at	alpha thalassemia/mental retardation syndrome X-linked, like	atrxl	Male-enriched	Not Significant	Not Significant	Not Significant	2.35573
Dr.5635.2.S1_at	---	---	Male-enriched	2.76913	Not Significant	Not Significant	Not Significant
Dr.57.1.S1_at	POU domain gene 50	pou50	Male-enriched	2.82942	Not Significant	Not Significant	Not Significant
Dr.5772.1.S1_at	homeo box A2b	hoxa2b	Male-enriched	4.50226	Not Significant	Not Significant	Not Significant
Dr.5804.1.A1_at	wu:fj81e10	wu:fj81e10	Male-enriched	Not Significant	Not Significant	Not Significant	1.69818
Dr.6799.1.S1_at	claudin 19	cldn19	Male-enriched	Not Significant	Not Significant	Not Significant	1.31659
Dr.7041.1.A1_at	similar to zinc finger CCCH type containing 12A	LOC563108	Male-enriched	3.04024	Not Significant	Not Significant	Not Significant
Dr.7090.1.A1_at	zgc:194678	zgc:194678	Male-enriched	Not Significant	Not Significant	Not Significant	1.3552
Dr.7196.1.S1_at	zgc:92035	zgc:92035	Male-enriched	22.5614	Not Significant	15.1026	6.58732
Dr.7661.1.S1_at	wu:fe17e08	wu:fe17e08	Male-enriched	Not Significant	Not Significant	Not Significant	2.67649
Dr.7870.1.A1_at	---	---	Male-enriched	2.90649	Not Significant	Not Significant	Not Significant
Dr.8065.1.S1_at	LIM domain only 2	lmo2	Male-enriched	2.79137	Not Significant	Not Significant	Not Significant
Dr.8091.1.S1_at	GLI-Kruppel family member GLI2a	gli2a	Male-enriched	2.1208	Not Significant	Not Significant	Not Significant
Dr.8174.1.S1_at	protein tyrosine phosphatase, receptor type, A	ptpra	Male-enriched	Not Significant	Not Significant	Not Significant	1.7902
Dr.8291.1.S1_at	activin receptor IIb	acvr2b	Male-enriched	2.17525	Not Significant	Not Significant	Not Significant
Dr.8822.1.A1_at	zinc finger E-box binding homeobox 2a	zeb2a	Male-enriched	3.9086	Not Significant	Not Significant	Not Significant
Dr.9078.1.A1_at	wu:fi40d09	wu:fi40d09	Male-enriched	Not Significant	Not Significant	Not Significant	1.67759
Dr.9511.1.A1_at	fibrinogen-like 2	fgl2	Male-enriched	Not Significant	Not Significant	Not Significant	1.79355
DrAffx.1.35.S1_at	progestin and adipoQ receptor family member VII	paqr7	Male-enriched	Not Significant	Not Significant	Not Significant	1.35936
