# Supplementary material for: A microarray analysis of sex- and gonad-biased gene expression in the zebrafish: Evidence for masculinization of the transcriptome
Source: BMC Genomics. 2009 Dec 3;10:579. doi: 10.1186/1471-2164-10-579 (PMC2797025; doi:10.1186/1471-2164-10-579)
Supplement: Additional file 4 — Annotation information and expression rankings for all testis-upregulated genes. Microsoft Excel® spreadsheet containing all testis-upregulated GeneChip® probe sets, gene identifiers, fold change rank for each absolute expression analysis, overall mean rank, and annotation details if available. [file 1471-2164-10-579-S4.XLS]

## Sheet: Sheet1
Additional file 4. Annotation information and expression rankings for all testis-upregulated genes.
GeneChip® Probeset #	Gene Title	Gene Symbol	GCOS fold rank	GC-RMA fold rank	PM-MM fold rank	PM-Only fold rank	Mean rank	go biological process term	go molecular function term	go cellular component term
Dr.12497.1.S1_at	zgc:162239	zgc:162239	2	3	11	20	9	cell cycle	nucleotide binding /// protein binding /// GTP binding	septin complex
Dr.9794.1.S1_at	zgc:56699	zgc:56699	6	2	2	33	10.75	---	---	---
Dr.16535.1.A1_at	---	---	18	4	27	16	16.25	---	---	---
Dr.14471.2.A1_at	---	---	5	21	1	41	17	---	---	---
Dr.14748.1.S1_at	odf3-like	odf3l	29	9	24	6	17	---	---	cytoplasm
Dr.25390.1.A1_s_at	cytochrome P450, family 17, subfamily A, polypeptide 1	cyp17a1	31	29	9	2	17.75	heme biosynthetic process /// iron ion transport /// cellular iron ion homeostasis /// oxidation reduction	monooxygenase activity /// iron ion binding /// electron carrier activity /// oxidoreductase activity /// heme binding /// metal ion binding	---
Dr.559.2.S1_a_at	vasa homolog	vasa	12	15	14	34	18.75	gonad development	nucleotide binding /// nucleic acid binding /// helicase activity /// ATP binding /// ATP-dependent helicase activity /// hydrolase activity	---
Dr.12485.1.A1_at	similar to FLJ46266 protein	DKEY-27P23.3	33	16	23	5	19.25	---	---	---
Dr.14545.1.A1_at	similar to CG14551 CG14551-PA	LOC568832	11	44	4	21	20	---	---	---
Dr.15549.1.S1_at	zgc:92129	zgc:92129	8	1	64	7	20	mitosis	---	---
Dr.18395.1.S1_at	synaptonemal complex protein 1	sycp1	3	70	7	10	22.5	synaptonemal complex assembly	---	synaptonemal complex
Dr.15561.1.S1_at	zgc:101797	zgc:101797	26	7	50	13	24	microtubule cytoskeleton organization and biogenesis	---	microtubule
Dr.13819.1.A1_at	similar to predicted protein	LOC100003104	27	5	38	27	24.25	---	---	---
Dr.11408.1.A1_at	wu:fj98c04	wu:fj98c04	23	25	8	45	25.25	---	nucleic acid binding	---
Dr.3896.1.A1_at	zgc:162591	zgc:162591	22	33	28	18	25.25	lipid catabolic process	phospholipase D activity /// hydrolase activity	membrane /// integral to membrane
Dr.14447.1.S1_at	serine/threonine/tyrosine interacting-like 1	styxl1	45	46	6	15	28	protein amino acid dephosphorylation	protein tyrosine/serine/threonine phosphatase activity	---
Dr.15499.1.A1_at	si:dkey-30j22.9	si:dkey-30j22.9	50	26	39	8	30.75	---	---	---
Dr.15478.1.A1_at	zgc:154013	zgc:154013	35	32	35	24	31.5	---	---	nuclear chromosome
Dr.15943.1.S1_at	synaptonemal complex protein 1	sycp1	49	43	26	11	32.25	synaptonemal complex assembly	---	synaptonemal complex
Dr.18820.2.S1_a_at	hypothetical protein LOC100149880	LOC100149880	30	58	16	25	32.25	---	---	---
Dr.11440.1.A1_at	tudor domain containing 7	tdrd7	64	8	41	19	33	---	nucleic acid binding	---
Dr.12522.1.A1_at	zgc:111988	zgc:111988	28	34	3	73	34.5	---	---	---
Dr.18551.1.A1_at	synaptonemal complex central element protein 2	syce2	42	27	20	51	35	---	---	---
Dr.15945.1.A1_at	si:ch211-121a2.2	si:ch211-121a2.2	37	12	75	32	39	protein amino acid dephosphorylation /// dephosphorylation	protein tyrosine phosphatase activity /// protein tyrosine/serine/threonine phosphatase activity /// hydrolase activity /// phosphatase activity	---
Dr.25456.1.S1_at	tubulin, alpha 7 like	tuba7l	47	6	83	31	41.75	microtubule-based process /// microtubule-based movement /// protein polymerization	nucleotide binding /// GTPase activity /// structural molecule activity /// GTP binding	microtubule /// protein complex
Dr.15508.1.A1_at	dynein, axonemal, intermediate polypeptide 1	dnai1	20	35	76	37	42	---	---	---
Dr.18615.1.A1_at	anti-Mullerian hormone	amh	88	62	18	3	42.75	gonad development	growth factor activity	extracellular region
Dr.11273.1.A1_at	similar to transglutaminase 1	LOC572270	10	14	89	59	43	---	---	---
Dr.12493.1.S1_a_at	hypothetical protein LOC558475	CH211-57H10.1	24	19	46	83	43	---	growth factor activity	extracellular region
Dr.15637.1.S1_at	---	---	34	18	53	69	43.5	---	---	---
Dr.8159.1.S1_at	daz-like gene	dazl	95	20	31	29	43.75	regulation of translation /// multicellular organismal development /// spermatogenesis /// cell differentiation /// oogenesis	nucleotide binding /// nucleic acid binding /// RNA binding /// RNA binding /// translation activator activity	cytoplasm /// cytoplasm
Dr.14434.2.S1_a_at	piwi-like 1 (Drosophila)	piwil1	48	61	10	66	46.25	multicellular organismal development /// anatomical structure morphogenesis /// germ-line stem cell maintenance /// gene silencing by RNA	nucleic acid binding	nucleus /// nucleoplasm /// cytoplasm
Dr.15491.1.S1_at	hypothetical LOC561388	LOC561388	68	10	103	9	47.5	---	---	---
Dr.18553.1.S1_at	zgc:101774	zgc:101774	57	28	86	22	48.25	---	---	---
Dr.15474.1.S1_at	synaptonemal complex protein 3 like	sycp3l	7	11	166	12	49	---	---	---
Dr.14474.1.A1_at	hypothetical LOC566622	LOC566622	63	13	61	67	51	---	---	---
Dr.15065.1.A1_at	si:dkey-30c15.5	si:dkey-30c15.5	60	36	30	78	51	regulation of transcription	DNA binding /// binding	---
Dr.17623.1.S1_at	forkhead box M1-like	foxm1l	46	40	66	54	51.5	regulation of transcription, DNA-dependent	DNA binding /// transcription factor activity /// sequence-specific DNA binding	nucleus
Dr.15626.1.S1_at	RAB36, member RAS oncogene family	rab36	36	31	97	43	51.75	small GTPase mediated signal transduction	nucleotide binding /// GTP binding	---
Dr.15963.1.A1_at	askopos	kop	105	77	5	23	52.5	---	---	nucleus
Dr.8218.1.S1_a_at	eukaryotic translation initiation factor 4e 1b	eif4e1b	14	57	77	65	53.25	translation /// translational initiation	RNA 7-methylguanosine cap binding /// RNA binding /// translation initiation factor activity	nucleus /// cytoplasm
Dr.14980.1.S1_at	chromosome 10 open reading frame 63 (H. sapiens)	c10orf63	56	45	65	48	53.5	---	sugar binding	---
Dr.11528.1.A1_at	similar to Tudor domain-containing protein 6 (Antigen NY-CO-45) (Cancer/testis antigen 41.2) (CT41.2)	LOC799498	72	111	19	14	54	---	nucleic acid binding	---
Dr.14392.1.A1_at	similar to novel KRAB box and zinc finger, C2H2 type domain containing protein	LOC798003	74	55	45	47	55.25	---	---	---
Dr.16578.2.S1_at	zgc:112481	zgc:112481	15	76	37	101	57.25	---	---	nucleus /// cytoplasm
Dr.18820.1.S1_at	hypothetical protein LOC100149880	LOC100149880	76	60	21	84	60.25	---	---	---
Dr.15500.1.A1_at	zgc:162216	zgc:162216	91	85	32	36	61	GTP biosynthetic process /// UTP biosynthetic process /// CTP biosynthetic process /// cell redox homeostasis	nucleoside diphosphate kinase activity /// ATP binding	---
Dr.16988.1.A1_at	similar to EF hand domain family, member B	LOC571184	53	63	71	61	62	---	calcium ion binding	---
Dr.14449.1.A1_at	similar to predicted protein	LOC792834	86	37	90	38	62.75	---	---	---
Dr.14434.1.S1_a_at	piwi-like 1 (Drosophila)	piwil1	1	22	142	97	65.5	multicellular organismal development /// anatomical structure morphogenesis /// germ-line stem cell maintenance /// gene silencing by RNA	nucleic acid binding	nucleus /// nucleoplasm /// cytoplasm
Dr.6391.3.S1_at	si:ch211-173p18.9	si:ch211-173p18.9	16	148	17	81	65.5	calcium ion transport	calcium channel activity /// calcium ion binding /// calcium channel inhibitor activity	---
Dr.25574.1.A1_at	piwi-like 2 (Drosophila)	piwil2	92	56	60	56	66	---	nucleic acid binding	---
Dr.12484.1.S1_at	tetratricopeptide repeat domain 25	ttc25	19	49	118	86	68	---	binding	---
Dr.15895.1.S1_at	zgc:101624	zgc:101624	87	89	58	42	69	---	---	---
Dr.13669.1.A1_at	similar to Cat eye syndrome critical region protein 2	LOC568404	102	82	25	71	70	---	---	---
Dr.17656.1.A1_at	doublesex and mab-3 related transcription factor 1	dmrt1	132	41	80	28	70.25	regulation of transcription, DNA-dependent /// sex differentiation	DNA binding /// transcription factor activity	nucleus
Dr.14423.1.S1_at	coiled-coil domain containing 65	ccdc65	129	78	56	30	73.25	---	---	---
Dr.15539.1.A1_at	zgc:111879	zgc:111879	118	67	69	39	73.25	transcription /// transcription termination /// regulation of transcription, DNA-dependent /// transcription antitermination	DNA binding /// transcription factor activity	nucleus /// transcription factor complex
Dr.6638.1.A1_at	si:dkey-89p3.3	si:dkey-89p3.3	52	54	44	151	75.25	---	nucleotide binding /// nucleic acid binding	---
Dr.17637.1.A1_at	similar to Dydc1 protein	LOC100000753	51	86	79	95	77.75	---	---	---
Dr.16709.1.A1_at	zgc:64105	zgc:64105	96	106	29	88	79.75	---	---	---
Dr.14461.1.A1_at	zgc:123113	zgc:123113	137	42	67	74	80	proteolysis	metallopeptidase activity /// hydrolase activity /// protein dimerization activity	---
Dr.12481.1.S1_at	similar to polyprotein /// similar to pol protein	LOC100001349 /// LOC100002839	127	92	94	17	82.5	---	---	---
Dr.13820.1.A1_at	EF-hand domain (C-terminal) containing 2	efhc2	44	17	191	87	84.75	---	calcium ion binding	---
Dr.26041.1.A1_at	zgc:101782	zgc:101782	152	97	55	40	86	---	protein binding	---
Dr.14439.1.A1_at	zgc:92812	zgc:92812	142	30	87	90	87.25	GTP biosynthetic process /// UTP biosynthetic process /// CTP biosynthetic process /// spermatid differentiation	nucleoside diphosphate kinase activity /// ATP binding	---
Dr.13818.1.A1_at	similar to KIAA1410 protein	LOC563682	138	84	40	96	89.5	---	---	---
Dr.7390.1.A1_at	EF-hand domain (C-terminal) containing 1	efhc1	55	24	225	57	90.25	---	---	---
Dr.10580.1.S1_at	NIMA (never in mitosis gene a)-related kinase 2	nek2	84	194	59	26	90.75	protein amino acid phosphorylation	protein kinase activity /// protein serine/threonine kinase activity /// ATP binding /// kinase activity	---
Dr.17595.1.S1_at	granulito	LOC561889	123	167	22	62	93.5	---	---	---
Dr.18708.1.A1_at	---	---	80	98	145	52	93.75	---	---	---
Dr.17649.1.A1_at	gonadal somatic cell derived factor	gsdf	73	47	168	91	94.75	---	growth factor activity	---
Dr.15433.1.A1_at	zgc:63660	zgc:63660	69	178	52	82	95.25	---	zinc ion binding	---
Dr.18266.1.S1_at	zgc:55664	zgc:55664	99	108	57	121	96.25	---	---	---
Dr.17607.1.S1_x_at	---	---	43	333	12	1	97.25	---	---	---
Dr.17110.1.A1_at	similar to predicted protein	LOC559457	128	99	119	46	98	---	---	---
Dr.18618.1.A1_at	hypothetical protein LOC100150067	CH73-103B9.2	100	50	82	160	98	---	---	---
Dr.15525.1.A1_at	zgc:101745	zgc:101745	119	39	193	53	101	---	---	---
Dr.15626.2.A1_at	RAB36, member RAS oncogene family	rab36	25	66	15	300	101.5	small GTPase mediated signal transduction	nucleotide binding /// GTP binding	---
Dr.18519.1.S1_at	Rac GTPase-activating protein 1	racgap1	134	71	102	102	102.25	zinc ion transport /// signal transduction /// intracellular signaling cascade	zinc ion binding /// electron carrier activity /// metal ion binding /// iron-sulfur cluster binding	intracellular
Dr.25725.1.S1_at	---	---	90	120	165	35	102.5	---	---	---
Dr.15604.1.A1_at	si:dkey-223n17.5	si:dkey-223n17.5	106	74	121	110	102.75	---	---	---
Dr.18501.2.S1_a_at	similar to BTB (POZ) domain containing 16	LOC565632	21	122	84	191	104.5	---	---	---
Dr.23951.1.A1_at	zgc:153749	zgc:153749	125	87	144	64	105	---	protein binding	---
Dr.26338.1.A1_at	zgc:92067	zgc:92067	147	201	33	44	106.25	---	---	---
Dr.11572.1.A1_at	zgc:171284	zgc:171284	4	95	158	169	106.5	---	---	---
Dr.20384.1.A1_at	zgc:153149	zgc:153149	112	81	126	109	107	---	---	---
Dr.9081.1.A1_at	similar to parkin co-regulated gene protein /// zgc:101786	LOC100002965 /// zgc:101786	93	38	192	105	107	---	---	---
Dr.14941.1.A1_at	hypothetical LOC100000984	LOC100000984	104	75	151	100	107.5	---	---	---
Dr.18622.1.A1_at	similar to holdem CG15329-PA	LOC560635	39	53	164	183	109.75	---	---	---
Dr.5929.1.S1_at	similar to Radial spokehead-like protein 3 /// similar to Radial spokehead-like protein 3	LOC100148286 /// LOC567351	111	93	98	140	110.5	---	---	---
Dr.16578.1.A1_at	zgc:112481	zgc:112481	136	192	62	60	112.5	---	---	nucleus /// cytoplasm
Dr.17566.1.A1_at	sperm associated antigen 6	spag6	139	72	196	50	114.25	---	binding	---
Dr.6607.1.A1_at	zgc:153681	zgc:153681	171	166	70	55	115.5	transport	nucleotide binding /// protein binding	intracellular
Dr.6650.1.S1_at	cytochrome P450, family 17, subfamily A, polypeptide 1	cyp17a1	79	275	47	63	116	heme biosynthetic process /// iron ion transport /// cellular iron ion homeostasis /// oxidation reduction	monooxygenase activity /// iron ion binding /// electron carrier activity /// oxidoreductase activity /// heme binding /// metal ion binding	---
Dr.17305.1.A1_at	zgc:161973	zgc:161973	169	109	114	77	117.25	---	---	---
Dr.15932.1.A1_at	si:rp71-1f1.7	si:rp71-1f1.7	120	23	244	92	119.75	signal transduction	cAMP-dependent protein kinase regulator activity	---
Dr.15469.1.S1_at	similar to predicted protein	LOC571423	107	51	214	118	122.5	proteolysis /// microtubule-based movement	nucleotide binding /// microtubule motor activity /// cysteine-type endopeptidase activity /// ATP binding /// ATPase activity	dynein complex
Dr.18597.1.A1_at	hypothetical protein LOC100004068	LOC100004068	130	65	230	72	124.25	---	---	---
Dr.14808.1.S1_at	zgc:158627	zgc:158627	82	269	100	49	125	---	---	---
Dr.18526.1.A1_at	similar to predicted protein	LOC558263	89	107	232	75	125.75	---	---	---
Dr.18801.1.A1_at	zgc:91834	zgc:91834	110	144	109	144	126.75	---	protein binding	---
Dr.14471.1.S1_at	zgc:100838	zgc:100838	144	52	219	94	127.25	---	---	---
Dr.13589.1.A1_at	zgc:110231	zgc:110231	41	150	74	245	127.5	intracellular signaling cascade	---	---
Dr.18701.1.A1_at	similar to leucine rich repeat containing 44	LOC799689	149	172	51	138	127.5	---	---	---
Dr.6942.1.A1_at	similar to A kinase (PRKA) anchor protein 1	LOC100150396	32	96	207	175	127.5	---	---	---
Dr.18671.1.A1_at	zgc:153738	zgc:153738	156	110	122	123	127.75	---	---	---
Dr.11458.1.A1_at	im:7162391	im:7162391	154	104	127	129	128.5	---	---	---
Dr.17220.1.A1_at	similar to Putative uncharacterized protein C10orf122	LOC566463	38	179	48	251	129	---	---	---
Dr.17612.1.A1_at	similar to Serine/threonine-protein kinase Pim-3 /// similar to Serine/threonine-protein kinase Pim-3 /// similar to Serine/threonine-protein kinase Pim-3	LOC562657 /// LOC562723 /// LOC799234	17	145	175	179	129	protein amino acid phosphorylation	protein serine/threonine kinase activity /// protein tyrosine kinase activity /// ATP binding	---
Dr.18671.2.A1_at	zgc:153738	zgc:153738	170	100	150	98	129.5	---	---	---
Dr.13764.1.S1_at	hypothetical LOC566690	LOC566690	59	68	132	263	130.5	---	---	---
Dr.19054.1.A1_at	---	---	117	127	183	104	132.75	---	---	---
Dr.3337.1.S1_at	establishment of cohesion 1 homolog 2 (S. cerevisiae)	esco2	146	138	173	79	134	DNA repair /// zinc ion transport /// cell cycle	zinc ion binding /// acyltransferase activity /// transferase activity /// metal ion binding	nucleus
Dr.16555.1.S1_at	similar to Oip5 protein	LOC799087	85	88	63	301	134.25	---	---	---
Dr.17619.1.A1_at	zgc:112054	zgc:112054	103	69	269	108	137.25	regulation of transcription, DNA-dependent	DNA binding /// transcription factor activity /// sequence-specific DNA binding /// protein dimerization activity	nucleus
Dr.16715.1.A1_at	zgc:162485	zgc:162485	116	228	92	115	137.75	metabolic process	acyltransferase activity	---
Dr.1514.2.S1_at	RAD51 homolog (RecA homolog, E. coli) (S. cerevisiae)	rad51	66	189	73	225	138.25	DNA metabolic process /// DNA repair /// response to cadmium ion /// response to methylmercury	nucleotide binding /// DNA binding /// damaged DNA binding /// protein binding /// ATP binding /// DNA-dependent ATPase activity /// nucleoside-triphosphatase activity /// sequence-specific DNA binding	intracellular
Dr.16024.1.A1_at	TATA box binding protein like 2	tbpl2	62	221	106	168	139.25	transcription initiation /// regulation of transcription, DNA-dependent /// transcription initiation from RNA polymerase II promoter	DNA binding /// DNA binding /// RNA polymerase II transcription factor activity /// binding	nucleus /// nucleus /// transcription factor TFIID complex
Dr.18527.1.S1_at	leucine rich repeat containing 50	lrrc50	161	134	115	150	140	---	protein binding	---
Dr.25407.1.A1_at	CUE domain containing 2	cuedc2	162	168	101	133	141	---	---	nucleus /// cytoplasm
Dr.15613.1.A1_at	zgc:172182	zgc:172182	113	112	186	154	141.25	---	---	---
Dr.26404.3.S1_at	similar to Tumor protein p53-inducible nuclear protein 2 (p53-inducible protein U) (PIG-U)	LOC564072	148	131	139	147	141.25	---	---	---
Dr.15934.1.A1_at	ankyrin and armadillo repeat containing	ankar	65	80	107	314	141.5	---	binding	---
Dr.17607.1.S1_at	---	---	214	345	13	4	144	---	---	---
Dr.9266.1.A1_at	zgc:92321	zgc:92321	232	196	54	99	145.25	cell cycle /// mitosis /// cell division	---	condensed chromosome kinetochore /// spindle
Dr.15037.1.A1_at	zgc:77853	zgc:77853	124	135	116	208	145.75	---	binding	---
Dr.17432.1.A1_at	zgc:162576	zgc:162576	183	126	155	124	147	---	---	---
Dr.18351.1.A1_at	similar to protein-kinase, interferon-inducible double stranded RNA dependent inhibitor, repressor of (P58 repressor) /// zgc:86870	LOC100151084 /// zgc:86870	202	185	96	107	147.5	---	nucleic acid binding	---
Dr.7110.1.S1_at	zgc:77614	zgc:77614	166	173	170	85	148.5	---	---	---
Dr.17555.1.S1_at	zgc:162235	zgc:162235	9	114	327	146	149	---	---	---
Dr.12337.2.A1_a_at	zgc:55413 /// zgc:77118	zgc:55413 /// zgc:77118	272	164	49	112	149.25	protein modification process	zinc ion binding /// palmitoyl-(protein) hydrolase activity	intracellular
Dr.14710.1.S1_at	potassium intermediate/small conductance calcium-activated channel, subfamily N, member 1	kcnn1	196	119	111	171	149.25	potassium ion transport	calmodulin binding /// calcium-activated potassium channel activity /// small conductance calcium-activated potassium channel activity	membrane /// integral to membrane
Dr.17666.1.A1_at	zgc:91813	zgc:91813	155	101	221	128	151.25	---	---	---
Dr.14014.1.S1_at	oogenesis-related protein	DKEY-29D12.5	121	48	198	243	152.5	---	---	---
Dr.17665.3.S1_a_at	zgc:136503	zgc:136503	194	158	147	113	153	post-translational protein modification /// regulation of protein metabolic process	small conjugating protein ligase activity	---
Dr.9008.1.A1_at	zgc:153126	zgc:153126	153	116	146	205	155	cellular component organization and biogenesis /// actin cytoskeleton organization and biogenesis	actin binding	---
Dr.14377.1.S1_at	similar to LOC733367 protein	LOC799739	212	149	72	189	155.5	---	---	---
Dr.15935.1.S1_at	zgc:162225	zgc:162225	13	103	161	346	155.75	regulation of transcription, DNA-dependent	DNA binding /// transcription factor activity /// sequence-specific DNA binding	nucleus
Dr.15599.1.S1_at	similar to CG14692-PA	DKEY-57A22.11	177	175	123	156	157.75	---	---	---
Dr.18768.1.A1_at	serine/threonine kinase 33	stk33	186	209	117	122	158.5	protein amino acid phosphorylation	nucleotide binding /// protein kinase activity /// protein serine/threonine kinase activity /// protein tyrosine kinase activity /// ATP binding /// kinase activity /// transferase activity	---
Dr.22510.1.S1_at	calcyphosine-like	capsl	185	117	216	119	159.25	ciliary or flagellar motility /// calcium ion transport	calcium channel activity /// calcium ion binding /// calcium channel inhibitor activity	flagellin-based flagellum
Dr.17442.1.A1_at	tudor domain containing 5	tdrd5	222	141	93	184	160	proteolysis	nucleic acid binding	---
Dr.18529.1.A1_at	similar to Leber congenital amaurosis 5	LOC100151323	122	226	36	260	161	---	---	---
Dr.18813.1.A1_at	zgc:153042	zgc:153042	198	79	185	182	161	zinc ion transport	protein binding /// zinc ion binding /// metal ion binding	---
Dr.18548.1.A1_at	hypothetical LOC560665 /// si:ch211-226m16.3	LOC560665 /// si:ch211-226m16.3	201	128	176	141	161.5	signal transduction	protein binding	---
Dr.12153.1.A1_at	zgc:123211	zgc:123211	81	59	433	80	163.25	---	---	---
Dr.10242.1.S1_at	protein inhibitor of activated STAT, 4 -like	pias4l	94	83	204	274	163.75	---	nucleic acid binding /// zinc ion binding	---
Dr.25652.1.S1_at	kinetochore associated 2-like	kntc2l	221	132	187	130	167.5	cell cycle /// mitosis /// cell division	---	chromosome, centromeric region /// condensed chromosome kinetochore /// nucleus
Dr.14949.1.A1_at	similar to T28C6.9	LOC798149	75	102	301	198	169	---	---	---
Dr.1632.1.A1_at	similar to proteophosphoglycan 5	LOC795944	307	171	134	68	170	---	---	---
Dr.17625.1.A1_at	si:rp71-69p9.2	si:rp71-69p9.2	235	218	159	76	172	---	protein binding /// zinc ion binding	---
Dr.11543.1.A1_at	zgc:103482	zgc:103482	108	64	296	226	173.5	---	---	---
Dr.2649.1.A1_at	---	---	58	258	108	270	173.5	---	---	---
Dr.133.1.A1_at	si:ch211-255a21.1	si:ch211-255a21.1	242	170	154	132	174.5	---	---	---
Dr.18539.1.S1_at	zgc:153288	zgc:153288	240	156	85	223	176	---	binding	---
Dr.18520.1.S1_at	testis specific, 14	tsga14	262	202	153	89	176.5	G-protein coupled receptor protein signaling pathway	vasopressin receptor activity	integral to membrane
Dr.14536.1.A1_at	DC-STAMP domain containing 1	dcst1	114	160	172	261	176.75	---	---	---
Dr.15994.1.A1_at	---	---	239	115	138	220	178	---	---	---
Dr.15458.1.A1_at	zgc:91918	zgc:91918	77	147	245	244	178.25	---	nucleotide binding /// nucleic acid binding /// RNA binding	---
Dr.6535.1.A1_at	zgc:153695	zgc:153695	207	91	143	277	179.5	---	nucleotide binding /// nucleic acid binding /// RNA binding	---
Dr.25067.1.S1_at	---	---	150	169	258	148	181.25	---	---	---
Dr.15104.1.A1_at	wu:fj68g08	wu:fj68g08	205	205	141	178	182.25	---	---	---
Dr.17563.1.S1_at	hypothetical LOC557793	CH211-248E11.2	145	199	282	103	182.25	---	---	---
Dr.13383.2.A1_at	similar to CG17687 CG17687-PA	LOC568701	172	224	160	174	182.5	---	---	---
Dr.15930.1.A1_at	zgc:110183	zgc:110183	54	154	211	312	182.75	---	---	---
Dr.14671.1.S1_at	baculoviral IAP repeat-containing 5a	birc5a	238	163	234	117	188	angiogenesis /// blood vessel morphogenesis	---	intracellular
Dr.14397.1.A1_at	---	---	126	73	288	268	188.75	---	---	---
Dr.18646.1.A1_at	DC-STAMP domain containing 2	dcst2	135	121	125	375	189	---	---	---
DrAffx.2.5.S1_s_at	dead end	dnd	83	143	137	395	189.5	multicellular organismal development /// germ cell development /// germ cell migration /// mRNA stabilization	nucleotide binding /// nucleic acid binding /// RNA binding	cytoplasm
Dr.16718.1.S1_at	similar to 5-formyltetrahydrofolate cyclo-ligase (5,10-methenyl-tetrahydrofolate synthetase) (Methenyl-THF synthetase) (MTHFS)	LOC100003075	158	204	273	127	190.5	---	---	---
Dr.18932.1.A1_at	zgc:153973	zgc:153973	131	124	291	218	191	glycolysis	magnesium ion binding /// phosphopyruvate hydratase activity /// lyase activity	phosphopyruvate hydratase complex
Dr.14423.2.A1_at	coiled-coil domain containing 65	ccdc65	98	139	206	327	192.5	---	---	---
Dr.10395.1.A1_at	zgc:114121	zgc:114121	213	136	220	207	194	---	---	---
Dr.15158.1.S1_at	ankyrin repeat, SAM and basic leucine zipper domain containing 1	asz1	268	130	184	197	194.75	---	---	---
Dr.17571.1.S1_at	zgc:112008	zgc:112008	217	113	238	213	195.25	heme biosynthetic process /// iron ion transport /// cellular iron ion homeostasis	iron ion binding /// heme binding /// metal ion binding /// transition metal ion binding	---
Dr.18532.1.A1_at	similar to AAT1-alpha	LOC793563	164	94	284	241	195.75	---	---	---
Dr.14970.1.A1_at	---	---	101	311	171	201	196	---	---	---
Dr.7155.2.S1_a_at	nucleolar and spindle associated protein 1	nusap1	224	208	241	111	196	cell cycle /// mitosis /// cell division	DNA binding /// microtubule binding	nucleus /// nucleolus /// cytoplasm /// microtubule /// spindle microtubule
Dr.7974.1.S1_at	cell division cycle 45-like	cdc45l	241	125	167	253	196.5	DNA replication initiation /// cell division	---	---
DrAffx.1.77.S1_at	chibby homolog 1 (Drosophila)	cby1	181	133	213	269	199	---	---	---
Dr.15486.1.S1_x_at	zgc:153369	zgc:153369	220	193	157	228	199.5	---	---	nucleus
Dr.19057.1.S1_at	hypothetical LOC562361	LOC562361	143	123	384	152	200.5	---	---	---
Dr.3179.1.A1_at	transforming, acidic coiled-coil containing protein 3	tacc3	191	188	263	161	200.75	---	---	---
Dr.25399.1.A1_at	si:ch211-61f14.1	si:ch211-61f14.1	247	248	180	135	202.5	microtubule-based movement	nucleotide binding /// motor activity /// microtubule motor activity /// ATP binding	microtubule /// microtubule associated complex
Dr.19637.1.A1_at	hypothetical protein MGC35261-like (H. sapiens)	mgc35261l	360	262	91	106	204.75	---	---	---
Dr.26488.1.S1_at	hypothetical protein LOC402845	LOC402845	163	212	222	227	206	---	---	---
Dr.13750.1.S1_at	---	---	140	191	162	338	207.75	---	---	---
Dr.13882.1.S1_at	wu:fc64b08 /// zgc:158569	wu:fc64b08 /// zgc:158569	211	284	88	249	208	intracellular protein transport	protein binding /// Rab GTPase binding	---
Dr.12142.1.A1_at	similar to MGC115669 protein	LOC570063	286	146	233	172	209.25	---	---	---
Dr.17004.1.A1_at	---	---	215	137	330	166	212	---	---	---
Dr.14552.1.S1_at	intraflagellar transport protein 46	ift46	226	161	305	157	212.25	determination of ventral identity	---	---
Dr.15779.2.A1_at	zgc:92661	zgc:92661	70	268	275	238	212.75	---	---	---
Dr.14402.1.A1_at	similar to deleted in lung and esophageal cancer 1	LOC555583	219	142	81	414	214	---	---	---
Dr.16559.2.S1_at	zgc:101841	zgc:101841	236	215	215	195	215.25	---	---	---
Dr.17883.1.S1_at	cyclin-dependent kinase 2	cdk2	266	233	246	116	215.25	protein amino acid phosphorylation	nucleotide binding /// protein kinase activity /// protein serine/threonine kinase activity /// ATP binding /// kinase activity /// transferase activity	---
Dr.11524.1.S1_at	lamin L3	lmnl3	159	140	279	286	216	---	structural molecule activity	intermediate filament
Dr.12495.1.A1_at	zgc:154073	zgc:154073	332	200	212	131	218.75	RNA metabolic process	nucleic acid binding /// catalytic activity /// zinc ion binding	intracellular
Dr.14549.1.S1_at	ubiquitin-conjugating enzyme E2R 2	ube2r2	251	203	136	295	221.25	post-translational protein modification /// regulation of protein metabolic process	ligase activity /// small conjugating protein ligase activity	---
Dr.16876.1.A1_at	---	---	200	460	112	120	223	---	---	---
Dr.14345.1.A1_at	Bardet-Biedl syndrome 7	bbs7	293	240	227	137	224.25	heart looping /// determination of left/right symmetry /// melanosome transport /// cilium biogenesis /// intracellular transport /// gut morphogenesis /// pigment granule aggregation in cell center	---	---
Dr.17254.1.A1_at	zgc:136263	zgc:136263	288	234	188	204	228.5	---	---	nucleus /// cytoplasm
Dr.2813.1.S1_at	zgc:55461	zgc:55461	276	217	307	114	228.5	microtubule-based process /// microtubule-based movement /// protein polymerization	nucleotide binding /// GTPase activity /// structural molecule activity /// GTP binding	cytoplasm /// microtubule /// protein complex
Dr.25617.1.A1_at	zgc:123274	zgc:123274	364	296	135	125	230	DNA replication /// DNA replication, synthesis of RNA primer	DNA primase activity	---
Dr.15946.1.A1_at	Abelson helper integration site 1	ahi1	187	355	169	211	230.5	---	---	---
Dr.455.1.A1_at	cyclin F	ccnf	264	251	252	155	230.5	---	---	nucleus
Dr.15393.1.A1_at	zgc:110130	zgc:110130	180	330	205	209	231	---	---	membrane /// integral to membrane
Dr.14160.1.A1_at	zgc:123267	zgc:123267	372	247	148	158	231.25	intracellular signaling cascade	---	---
Dr.17638.1.S1_at	si:dkey-266k12.3	si:dkey-266k12.3	233	206	251	237	231.75	---	---	---
Dr.14936.1.A1_at	similar to PF6	LOC561115	208	293	197	230	232	---	---	---
Dr.25421.1.S1_at	anillin, actin binding protein-like /// anillin, actin binding protein-like /// si:ch211-197n10.2	anln-like /// LOC562517 /// si:ch211-197n10.2	243	152	242	296	233.25	---	---	---
Dr.4833.2.S1_at	MAD2 mitotic arrest deficient-like 1 (yeast)	mad2l1	248	243	306	136	233.25	mitosis	---	---
Dr.1050.1.S1_at	zgc:110113	zgc:110113	254	211	337	145	236.75	---	---	---
Dr.18668.1.A1_at	similar to APurinic/apyrimidinic endoNuclease family member (apn-1)	LOC558198	255	105	295	292	236.75	---	---	---
Dr.18616.2.A1_at	similar to Double C2, gamma	DKEYP-110G5.4	133	159	286	378	239	---	---	---
Dr.6070.1.A1_at	zgc:153345	zgc:153345	249	197	264	250	240	signal transduction	---	intracellular
Dr.3508.1.S1_at	zgc:101819	zgc:101819	281	214	316	163	243.5	---	---	---
Dr.14525.1.A1_at	zgc:103412	zgc:103412	261	231	317	167	244	---	binding	---
Dr.24077.1.A1_at	similar to sentrin/SUMO-specific protease 7	LOC559077	227	153	260	336	244	---	---	---
Dr.685.1.S1_at	wu:fa17f11	wu:fa17f11	313	346	177	142	244.5	---	---	---
Dr.18823.1.A1_at	---	---	184	181	174	442	245.25	---	---	---
Dr.5406.1.A1_at	thyroid hormone receptor interactor 13	trip13	223	236	319	203	245.25	---	nucleotide binding /// receptor activity /// ATP binding /// nucleoside-triphosphatase activity	---
Dr.17627.1.A1_at	---	---	315	261	110	302	247	---	---	---
Dr.18659.1.A1_at	hypothetical protein LOC553334	LOC553334	270	155	200	367	248	---	---	---
Dr.18018.1.A1_at	wu:fd18f09	wu:fd18f09	237	223	243	299	250.5	---	---	---
Dr.15553.1.A1_at	similar to Dynein heavy chain 6, axonemal	LOC100002749	250	186	287	282	251.25	---	---	---
Dr.7299.1.A1_at	similar to adenosine deaminase domain containing 1 (testis specific)	LOC564818	274	182	338	217	252.75	RNA processing	RNA binding /// double-stranded RNA binding /// adenosine deaminase activity	intracellular
Dr.11575.1.S1_at	TAL1 (SCL) interrupting locus	stil	301	267	253	193	253.5	mitotic spindle organization and biogenesis /// multicellular organismal development /// body morphogenesis /// spindle assembly	---	cytoplasm
Dr.14393.1.A1_at	hypothetical LOC558023	LOC558023	252	280	34	448	253.5	---	---	---
Dr.15573.1.A1_at	REST corepressor 2	rcor2	355	219	276	165	253.75	transcription /// transcription termination /// regulation of transcription, DNA-dependent /// transcription antitermination	DNA binding	nucleus
Dr.12338.1.A1_x_at	similar to Uncharacterized protein C19orf55	LOC100150698	289	216	203	316	256	---	---	---
Dr.16367.1.A1_at	centrin, EF-hand protein, 2	cetn2	275	265	320	164	256	calcium ion transport	nucleic acid binding /// calcium channel activity /// calcium ion binding /// ATP binding /// ATP-dependent helicase activity /// calcium channel inhibitor activity	---
Dr.2727.1.A1_at	similar to gag-pro-pol polyprotein	LOC100148463	246	436	210	139	257.75	---	---	---
Dr.17587.1.A1_at	---	---	216	90	448	278	258	---	---	---
Dr.5338.1.A1_at	si:busm1-142b24.1	si:busm1-142b24.1	279	370	224	162	258.75	---	DNA binding	---
Dr.3917.1.A1_at	zgc:158569	zgc:158569	432	438	99	70	259.75	intracellular protein transport	protein binding /// Rab GTPase binding	---
Dr.12724.1.A1_at	similar to DNA topoisomerase I	LOC561141	296	225	257	264	260.5	---	---	---
Dr.15642.1.S1_at	similar to chromobox 6	LOC556231	109	276	247	410	260.5	---	---	---
Dr.18018.2.S1_at	wu:fd18f09	wu:fd18f09	258	273	208	309	262	---	---	---
Dr.17858.1.S1_at	zgc:55521	zgc:55521	385	285	178	202	262.5	DNA repair /// mismatch repair /// DNA recombination /// response to DNA damage stimulus	DNA binding /// catalytic activity /// nuclease activity /// endonuclease activity /// exonuclease activity /// hydrolase activity /// single-stranded DNA specific 5'-3' exodeoxyribonuclease activity /// flap endonuclease activity	nucleus /// nucleus
Dr.15486.1.S1_a_at	zgc:153369	zgc:153369	337	362	163	194	264	---	---	nucleus
Dr.12527.1.A1_at	similar to dual specificity phosphatase and pro isomerase domain containing 1	LOC100150533	165	157	376	359	264.25	---	---	---
Dr.2471.1.A1_at	wu:fb72c09	wu:fb72c09	356	413	42	246	264.25	---	binding	---
Dr.13590.1.S1_at	im:7158796	im:7158796	141	279	120	521	265.25	---	---	---
Dr.15596.1.A1_at	---	---	245	308	332	176	265.25	---	---	---
Dr.26532.1.A1_at	zgc:101819	zgc:101819	271	249	356	185	265.25	---	---	---
Dr.25001.1.A1_at	wu:fb11d02	wu:fb11d02	182	289	416	177	266	---	---	---
Dr.12944.1.A1_at	hypothetical protein LOC795969 /// zgc:113056	LOC795969 /// zgc:113056	376	252	294	143	266.25	---	nucleic acid binding /// RNA binding	---
Dr.15882.1.A1_at	CHK1 checkpoint homolog (S. pombe)	chek1	304	244	236	281	266.25	protein amino acid phosphorylation	nucleotide binding /// protein kinase activity /// protein serine/threonine kinase activity /// ATP binding /// kinase activity /// transferase activity	---
Dr.17573.2.A1_a_at	si:ch211-81a5.5	si:ch211-81a5.5	151	195	298	421	266.25	---	protein binding	---
Dr.19589.1.A1_at	---	---	61	129	347	531	267	---	---	---
Dr.13383.1.S1_at	zgc:162162	zgc:162162	257	274	113	428	268	---	---	---
Dr.12483.1.A1_at	si:ch211-214j24.2 /// si:ch211-240j22.5	si:ch211-214j24.2 /// si:ch211-240j22.5	195	314	308	256	268.25	---	transferase activity	---
Dr.19022.1.A1_at	similar to gene model 101	LOC794162	265	165	451	192	268.25	---	---	---
Dr.14413.2.S1_at	zgc:77724	zgc:77724	204	207	189	474	268.5	transport /// zinc ion transport /// protein transport /// mRNA transport /// intracellular protein transport across a membrane	nucleic acid binding /// zinc ion binding /// metal ion binding	nucleus /// nuclear pore /// membrane /// nuclear membrane
Dr.5408.1.S1_at	RAD54-like (S. cerevisiae)	rad54l	263	177	201	436	269.25	---	nucleic acid binding /// DNA binding /// DNA binding /// helicase activity /// ATP binding /// DNA-dependent ATPase activity	---
Dr.19463.1.S1_at	asp (abnormal spindle)-like, microcephaly associated (Drosophila)	aspm	308	271	285	215	269.75	---	binding	---
Dr.6692.1.A1_at	similar to TatD DNase domain-containing deoxyribonuclease 2	LOC557931	157	162	179	585	270.75	---	endodeoxyribonuclease activity, producing 5'-phosphomonoesters	---
Dr.20362.1.A1_at	zgc:101602	zgc:101602	366	238	261	219	271	protein amino acid phosphorylation	nucleotide binding /// protein kinase activity /// protein serine/threonine kinase activity /// ATP binding /// kinase activity /// transferase activity	---
Dr.16862.1.A1_at	RIKEN cDNA 5730590G19-like	LOC445411	326	264	290	212	273	---	cysteine protease inhibitor activity	---
Dr.2531.1.A1_at	Fanconi anemia, complementation group I /// zgc:152941	fanci /// zgc:152941	365	190	194	345	273.5	---	---	---
Dr.26337.1.A1_at	cell division cycle 20 homolog	cdc20	228	174	387	305	273.5	cell division	---	---
Dr.20507.1.A1_at	zgc:112184	zgc:112184	317	242	312	233	276	DNA repair	DNA binding	---
Dr.14549.2.S1_a_at	ubiquitin-conjugating enzyme E2R 2	ube2r2	203	305	262	335	276.25	post-translational protein modification /// regulation of protein metabolic process	ligase activity /// small conjugating protein ligase activity	---
Dr.16440.1.A1_at	similar to Coiled-coil domain-containing protein 108	LOC571027	229	385	182	311	276.75	---	---	---
DrAffx.2.47.A1_at	BH3 interacting domain death agonist	bida	273	313	357	170	278.25	positive regulation of apoptosis /// positive regulation of caspase activity	---	---
Dr.16300.1.A1_at	---	---	280	352	128	357	279.25	---	---	---
Dr.21415.1.A1_at	im:7149356	im:7149356	384	277	303	153	279.25	---	---	---
Dr.16559.1.A1_at	zgc:101841	zgc:101841	323	255	349	200	281.75	---	---	---
Dr.3129.1.A1_at	zgc:152925	zgc:152925	342	263	293	229	281.75	---	---	---
Dr.12498.1.S1_at	RAD1 homolog (S. pombe)	rad1	352	368	223	186	282.25	DNA repair	damaged DNA binding /// exodeoxyribonuclease III activity	nucleus
Dr.18813.2.S1_at	zgc:153042	zgc:153042	40	291	435	370	284	zinc ion transport	protein binding /// zinc ion binding /// metal ion binding	---
Dr.1557.1.S1_at	kinesin family member 11	kif11	292	270	383	196	285.25	microtubule-based movement	nucleotide binding /// motor activity /// microtubule motor activity /// ATP binding	microtubule /// microtubule associated complex
Dr.25226.1.S1_s_at	cyclin B1	ccnb1	305	232	324	283	286	cell cycle /// cell division	---	nucleus
Dr.18786.1.A1_at	---	---	306	384	278	188	289	---	---	---
Dr.14405.1.S1_at	proliferation associated nuclear element	pane1	291	245	274	353	290.75	---	---	chromosome, centromeric region /// nucleus /// chromosome
Dr.16718.2.A1_at	similar to 5-formyltetrahydrofolate cyclo-ligase (5,10-methenyl-tetrahydrofolate synthetase) (Methenyl-THF synthetase) (MTHFS)	LOC100003075	230	235	443	257	291.25	---	---	---
Dr.18452.1.S1_at	similar to Polyadenylate-binding protein 2 (Poly(A)-binding protein 2) (Poly(A)-binding protein II) (PABII) (Polyadenylate-binding nuclear protein 1) (Nuclear poly(A)-binding protein 1)	LOC796580	406	254	281	224	291.25	---	---	---
Dr.14425.1.A1_at	hypothetical protein LOC553441	LOC553441	362	375	300	134	292.75	---	---	---
Dr.14147.1.S1_at	parvalbumin 6	pvalb6	277	250	430	216	293.25	calcium ion transport	calcium channel activity /// calcium ion binding /// calcium channel inhibitor activity	---
Dr.18776.1.A1_at	similar to transmembrane protein 67	LOC572194	347	297	239	290	293.25	---	---	---
Dr.18313.1.S1_at	similar to DNA topoisomerase I	LOC100150832	386	515	130	149	295	---	---	---
Dr.8228.1.S1_at	cdc25	cdc25	346	260	318	258	295.5	M phase of mitotic cell cycle /// protein amino acid dephosphorylation	protein tyrosine phosphatase activity	intracellular
Dr.20261.3.A1_at	zgc:114130	zgc:114130	421	180	228	358	296.75	---	nucleic acid binding /// zinc ion binding	---
Dr.3118.1.A1_a_at	DNA (cytosine-5-)-methyltransferase 5	dnmt5	328	361	254	254	299.25	DNA methylation	DNA binding /// protein binding /// methyltransferase activity /// zinc ion binding /// transferase activity	---
Dr.25693.2.A1_a_at	wu:fc26g07	wu:fc26g07	299	198	237	477	302.75	---	---	---
Dr.15397.1.A1_at	similar to DNA topoisomerase I	LOC561141	67	425	265	461	304.5	metabolic process	catalytic activity	---
Dr.25796.1.A1_at	zgc:158297	zgc:158297	529	229	267	199	306	meiotic chromosome segregation	---	chromosome, centromeric region /// nucleus
Dr.12338.2.A1_a_at	similar to Uncharacterized protein C19orf55	LOC100150698	324	241	226	435	306.5	---	---	---
Dr.18427.1.A1_at	si:dkey-159a18.3	si:dkey-159a18.3	309	349	280	294	308	---	---	---
Dr.5696.1.S1_at	protein regulator of cytokinesis 1	prc1	312	310	266	349	309.25	---	---	---
Dr.22531.1.A1_at	similar to Uncharacterized protein C1orf222 homolog	LOC100149123	566	452	129	93	310	---	---	---
Dr.5432.1.A1_at	wu:fb54e10	wu:fb54e10	290	272	372	306	310	---	---	---
Dr.707.1.A1_at	si:ch211-286m4.1	si:ch211-286m4.1	539	427	149	126	310.25	---	---	---
Dr.11418.1.A1_at	si:ch211-225p5.3	si:ch211-225p5.3	78	295	248	621	310.5	---	---	---
Dr.12902.1.A1_at	cytochrome P450, family 11, subfamily B, polypeptide 2	cyp11b2	358	118	259	507	310.5	protein amino acid phosphorylation /// heme biosynthetic process /// iron ion transport /// cellular iron ion homeostasis /// oxidation reduction	nucleotide binding /// monooxygenase activity /// protein kinase activity /// protein serine/threonine kinase activity /// iron ion binding /// ATP binding /// electron carrier activity /// kinase activity /// oxidoreductase activity /// transferase activity /// heme binding /// metal ion binding	---
Dr.16001.1.A1_at	---	---	209	411	249	374	310.75	---	---	---
Dr.20131.4.S1_at	polo-like kinase 1 (Drosophila)	plk1	298	321	355	271	311.25	protein amino acid phosphorylation	nucleotide binding /// protein kinase activity /// protein serine/threonine kinase activity /// protein binding /// ATP binding /// kinase activity /// transferase activity	---
Dr.8295.1.S1_at	kinesin family member 23	kif23	336	327	341	242	311.5	cytokinesis /// microtubule-based movement /// embryonic cleavage	nucleotide binding /// motor activity /// microtubule motor activity /// ATP binding	nucleus /// cytoplasm /// microtubule /// microtubule /// microtubule associated complex /// cleavage furrow
Dr.15445.1.S1_at	small nuclear RNA activating complex, polypeptide 1	snapc1	339	492	140	276	311.75	---	---	---
Dr.25597.1.S1_at	zgc:73380	zgc:73380	314	309	419	206	312	---	---	---
Dr.6833.1.A1_at	WEE1 homolog 2 (S. pombe)	wee2	375	283	302	289	312.25	protein amino acid phosphorylation	nucleotide binding /// protein kinase activity /// protein serine/threonine kinase activity /// protein tyrosine kinase activity /// ATP binding /// kinase activity /// transferase activity	---
Dr.6081.1.S1_at	zgc:66438	zgc:66438	363	294	365	231	313.25	---	---	---
Dr.2833.1.A1_at	si:ch211-69g19.2	si:ch211-69g19.2	351	266	309	329	313.75	---	---	---
Dr.15573.2.S1_at	REST corepressor 2	rcor2	179	184	381	512	314	transcription /// transcription termination /// regulation of transcription, DNA-dependent /// transcription antitermination	DNA binding	nucleus
Dr.13740.1.S1_at	similar to apoptosis-inducing, TAF9-like domain 1	LOC569270	267	395	331	279	318	---	---	---
Dr.6812.1.A1_at	zgc:66472	zgc:66472	396	365	292	222	318.75	---	zinc ion binding	intracellular
Dr.4413.1.A1_at	hypothetical protein LOC100004835	CH211-132A5.3	354	282	325	315	319	---	---	---
Dr.13183.1.A1_at	similar to Bloom syndrome helicase	LOC797655	168	237	399	476	320	---	---	---
Dr.23196.1.A1_at	zgc:153352	zgc:153352	440	259	199	383	320.25	---	---	---
Dr.3850.1.A1_at	zgc:174506	zgc:174506	374	306	310	293	320.75	---	nucleotide binding /// ATP binding /// nucleoside-triphosphatase activity	---
Dr.9858.1.S1_at	si:ch211-261c8.5	si:ch211-261c8.5	497	435	105	248	321.25	---	---	extracellular region
Dr.18638.1.S1_at	ADP-ribosylation factor-like 6	arl6	367	364	218	342	322.75	small GTPase mediated signal transduction /// determination of left/right symmetry /// melanosome transport /// cilium biogenesis	nucleotide binding /// GTP binding	intracellular
Dr.15050.1.A1_at	zgc:92789	zgc:92789	327	303	359	303	323	---	---	---
Dr.5442.1.A1_at	im:7158971	im:7158971	425	371	315	181	323	---	---	---
Dr.15666.1.A1_at	similar to predicted protein	LOC569091	338	187	362	408	323.75	---	---	---
Dr.15775.1.S1_at	ADP-ribosylation factor-like 2 binding protein	arl2bp	335	324	405	235	324.75	---	---	cytoplasm /// mitochondrion /// mitochondrial intermembrane space /// centrosome
Dr.10520.1.S1_at	trh1 protein	trh1	316	339	229	440	331	regulation of transcription, DNA-dependent	DNA binding /// transcription factor activity /// sequence-specific DNA binding	nucleus /// membrane /// integral to membrane
Dr.17599.1.A1_at	im:7151384	im:7151384	420	256	329	321	331.5	regulation of transcription	DNA binding /// transcription regulator activity	---
Dr.7155.2.S1_at	nucleolar and spindle associated protein 1	nusap1	190	360	482	298	332.5	cell cycle /// mitosis /// cell division	DNA binding /// microtubule binding	nucleus /// nucleolus /// cytoplasm /// microtubule /// spindle microtubule
Dr.13582.1.A1_at	---	---	395	318	339	280	333	---	---	---
Dr.19771.1.A1_at	intraflagellar transport 172	ift172	407	317	289	320	333.25	multicellular organismal development /// cell projection organization and biogenesis /// cilium biogenesis /// photoreceptor cell maintenance	---	cilium /// cilium /// cell projection
Dr.15895.1.S1_a_at	zgc:101624	zgc:101624	167	315	217	642	335.25	---	---	---
Dr.12523.1.A1_at	zgc:162199	zgc:162199	417	328	313	288	336.5	---	---	---
Dr.26014.1.A1_at	zgc:91996	zgc:91996	256	451	393	247	336.75	single strand break repair	damaged DNA binding	intracellular /// nucleus
Dr.15726.1.S1_at	zgc:56708	zgc:56708	555	337	299	159	337.5	cell cycle /// mitosis /// cell division	---	chromosome, centromeric region /// condensed chromosome kinetochore /// nucleus
Dr.25190.1.S1_at	cyclin A2	ccna2	343	319	418	273	338.25	cell cycle /// cell division /// retina development in camera-type eye	---	nucleus
Dr.13586.1.A1_at	similar to Proline-rich protein 11	LOC567366	404	377	353	221	338.75	---	---	---
Dr.11507.1.A1_at	hypothetical LOC556301	DKEY-265A7.2	278	304	409	371	340.5	---	---	---
Dr.22342.1.A1_at	wu:fj04e09	wu:fj04e09	302	300	422	341	341.25	---	---	---
Dr.18793.1.A1_at	similar to coiled-coil domain containing 39	LOC100005620	319	307	334	419	344.75	---	---	---
Dr.5555.1.S1_at	cyclin A1	ccna1	71	485	240	594	347.5	cell cycle /// cell division	---	nucleus
Dr.17722.1.A1_at	wu:fb59a11	wu:fb59a11	520	239	354	287	350	mRNA processing /// RNA splicing	nucleotide binding /// nucleic acid binding /// DNA binding /// helicase activity /// ATP binding /// ATP-dependent helicase activity /// hydrolase activity	nucleus /// spliceosome /// cytoplasm
Dr.7310.1.S1_at	cyclin B2	ccnb2	297	176	404	525	350.5	cell cycle /// cell division	---	nucleus
Dr.3076.1.A1_a_at	wu:fc51g12	wu:fc51g12	412	343	333	317	351.25	microtubule-based movement	nucleotide binding /// motor activity /// microtubule motor activity /// ATP binding	microtubule /// microtubule associated complex
Dr.22640.1.S1_at	wu:fj30h07	wu:fj30h07	115	529	152	612	352	---	---	---
Dr.2110.1.A1_at	zgc:100912	zgc:100912	350	213	447	400	352.5	protein amino acid phosphorylation	nucleotide binding /// protein kinase activity /// protein serine/threonine kinase activity /// ATP binding /// kinase activity /// transferase activity	---
Dr.11982.2.S1_at	similar to huntingtin interacting protein 1 related /// zgc:92067	LOC100005216 /// zgc:92067	423	416	322	255	354	---	---	---
Dr.15463.1.S1_at	zgc:136403	zgc:136403	97	253	483	584	354.25	---	---	intracellular
Dr.15635.1.A1_at	similar to CG14692-PA	DKEY-57A22.11	371	298	382	368	354.75	---	---	---
Dr.250.1.A1_at	wu:fa04d06	wu:fa04d06	349	386	352	333	355	---	---	---
Dr.6823.1.A1_at	wu:fe01b01	wu:fe01b01	322	654	272	173	355.25	---	---	---
Dr.2900.1.A1_at	intraflagellar transport 88 homolog	ift88	444	358	386	234	355.5	ciliary or flagellar motility /// determination of left/right symmetry /// determination of left/right symmetry /// sensory cilium biogenesis /// cilium biogenesis /// eye photoreceptor cell development /// photoreceptor cell maintenance	binding	cilium /// axoneme /// basal body /// flagellum
Dr.16984.1.A1_s_at	WD repeat domain 92	wdr92	334	419	385	285	355.75	apoptosis	---	---
Dr.25581.1.A1_at	similar to XL-INCENP	LOC572121	387	366	395	275	355.75	---	---	---
Dr.15939.1.A1_at	similar to coactivator-associated arginine methyltransferase 1	LOC100003090	456	220	283	468	356.75	---	---	---
Dr.1514.1.A1_at	RAD51 homolog (RecA homolog, E. coli) (S. cerevisiae)	rad51	353	301	429	348	357.75	DNA metabolic process /// DNA repair /// response to cadmium ion /// response to methylmercury	nucleotide binding /// DNA binding /// damaged DNA binding /// protein binding /// ATP binding /// DNA-dependent ATPase activity /// nucleoside-triphosphatase activity /// sequence-specific DNA binding	intracellular
Dr.17582.1.A1_at	zgc:152916	zgc:152916	510	400	343	180	358.25	---	---	---
Dr.9746.13.S1_at	si:busm1-234g15.1	si:busm1-234g15.1	330	332	478	297	359.25	protein modification process	ubiquitin-protein ligase activity /// protein binding /// zinc ion binding	intracellular
Dr.2130.2.A1_x_at	PSMC3 interacting protein	psmc3ip	341	396	328	373	359.5	---	---	---
Dr.25631.1.S1_at	im:6909388	im:6909388	390	356	438	265	362.25	---	---	---
Dr.26477.1.S1_at	chromosome 21 open reading frame 59-like	c21orf59l	439	367	363	284	363.25	---	---	---
Dr.6360.1.A1_at	wu:fd16g01	wu:fd16g01	370	334	425	325	363.5	---	---	---
Dr.25941.1.A1_at	zgc:158613	zgc:158613	359	574	256	266	363.75	---	---	---
Dr.14822.1.S1_at	uracil-DNA glycosylase	ung	318	342	367	434	365.25	DNA repair /// base-excision repair /// response to DNA damage stimulus /// metabolic process	uracil DNA N-glycosylase activity /// hydrolase activity /// hydrolase activity, acting on glycosyl bonds	---
Dr.18106.1.S1_at	maternal embryonic leucine zipper kinase	melk	260	487	250	467	366	protein amino acid phosphorylation /// regulation of heart contraction /// erythrocyte development	nucleotide binding /// protein kinase activity /// protein serine/threonine kinase activity /// ATP binding /// kinase activity /// transferase activity	---
Dr.22630.1.S1_at	zgc:113106	zgc:113106	393	302	377	392	366	---	---	---
Dr.13962.1.S1_at	GINS complex subunit 3	gins3	333	329	445	360	366.75	---	---	---
Dr.7184.1.A1_at	zgc:86625	zgc:86625	285	490	195	498	367	nucleobase, nucleoside, nucleotide and nucleic acid metabolic process	ATP binding /// kinase activity /// phosphotransferase activity, alcohol group as acceptor	---
Dr.4022.1.A1_at	wu:fd13d09	wu:fd13d09	402	409	346	361	379.5	---	---	---
Dr.13633.1.A1_at	zgc:92287	zgc:92287	380	382	397	362	380.25	---	---	nuclear envelope
Dr.18590.1.A1_at	structural maintenance of chromosomes flexible hinge domain containing 1	smchd1	499	429	181	412	380.25	chromosome organization and biogenesis	protein binding /// ATP binding	chromosome
Dr.10572.1.A1_at	calmegin	clgn	329	466	398	331	381	protein folding	calcium ion binding /// unfolded protein binding	endoplasmic reticulum
Dr.24204.1.A1_at	katanin p80 (WD repeat containing) subunit B 1	katnb1	523	378	391	232	381	cell cycle /// mitosis /// cell division	---	cytoplasm /// centrosome /// spindle /// cytoskeleton /// microtubule
Dr.24934.1.S1_at	male germ cell-associated kinase	mak	445	404	417	259	381.25	protein amino acid phosphorylation	nucleotide binding /// protein kinase activity /// protein serine/threonine kinase activity /// ATP binding /// kinase activity /// transferase activity	---
Dr.18402.1.A1_at	similar to Uncharacterized protein C5orf37	LOC562608	503	468	323	239	383.25	---	---	---
Dr.14920.1.S1_a_at	similar to nuclear/mitotic apparatus protein	LOC572344	409	408	235	482	383.5	---	---	---
Dr.4703.1.S1_at	---	---	379	399	368	391	384.25	---	---	---
Dr.14430.1.S1_at	si:ch211-203l9.2	si:ch211-203l9.2	357	383	507	304	387.75	---	---	---
Dr.15653.1.S1_at	im:7151414	im:7151414	436	353	450	313	388	---	---	---
Dr.15221.1.S1_at	ankyrin repeat domain 10a	ankrd10a	472	422	390	272	389	translation /// tRNA aminoacylation for protein translation	nucleotide binding /// aminoacyl-tRNA ligase activity /// ATP binding	cytoplasm
Dr.15020.1.A1_at	zgc:171223	zgc:171223	394	325	424	418	390.25	---	---	---
Dr.14528.1.A1_at	zgc:152952	zgc:152952	225	288	474	577	391	---	---	---
Dr.6138.1.A1_at	intraflagellar transport 80 homolog (Chlamydomonas)	ift80	345	407	490	323	391.25	---	---	flagellum
Dr.18625.1.S1_at	intraflagellar transport 81 homolog	ift81	206	483	457	423	392.25	---	---	flagellum
Dr.12488.1.S1_at	zgc:56200	zgc:56200	424	323	476	347	392.5	metal ion transport	binding /// metal ion binding	---
Dr.9554.1.A1_at	hypothetical protein LOC100150758	LOC100150758	467	312	456	343	394.5	---	---	---
Dr.15550.1.A1_at	zgc:113153	zgc:113153	413	381	412	376	395.5	---	nucleotide binding /// ATP binding /// nucleoside-triphosphatase activity	---
Dr.12042.1.A1_at	---	---	449	424	410	308	397.75	---	---	---
Dr.18616.1.S1_at	similar to Double C2, gamma	DKEYP-110G5.4	321	183	628	459	397.75	---	---	---
Dr.16569.1.A1_at	zgc:153293	zgc:153293	189	459	311	633	398	---	---	---
Dr.16991.2.A1_at	similar to Eukaryotic translation initiation factor 4 gamma 3 (eIF-4-gamma 3) (eIF-4G 3) (eIF4G 3) (eIF-4-gamma II) (eIF4GII)	LOC566131	392	437	449	319	399.25	---	---	---
Dr.18439.1.S1_at	---	---	433	857	68	240	399.5	---	---	---
Dr.15045.1.S1_at	GINS complex subunit 2	gins2	482	340	444	334	400	DNA replication	ATP binding	nucleus
Dr.21680.1.A1_at	si:dkey-170g11.4	si:dkey-170g11.4	490	363	314	433	400	---	---	---
Dr.18233.1.A1_at	metallothionein 2 /// zgc:112061	mt2 /// zgc:112061	300	320	592	394	401.5	microtubule-based movement /// response to metal ion /// response to cadmium ion /// response to methylmercury	nucleotide binding /// motor activity /// microtubule motor activity /// ATP binding /// metal ion binding	microtubule /// microtubule associated complex
Dr.18753.1.A1_at	hypothetical LOC100004899 /// si:dkey-202b22.6	LOC100004899 /// si:dkey-202b22.6	471	151	442	543	401.75	---	---	---
Dr.20010.4.S1_at	cell division cycle associated 8-like	cdca8l	502	326	436	344	402	cell cycle /// mitosis /// cell division	---	chromosome, centromeric region /// nucleus /// chromosome
Dr.8295.2.A1_at	kinesin family member 23	kif23	244	257	389	723	403.25	cytokinesis /// microtubule-based movement /// embryonic cleavage	nucleotide binding /// motor activity /// microtubule motor activity /// ATP binding	nucleus /// cytoplasm /// microtubule /// microtubule /// microtubule associated complex /// cleavage furrow
Dr.9550.1.S1_at	zgc:153687	zgc:153687	378	331	461	443	403.25	post-translational protein modification /// regulation of protein metabolic process	ligase activity /// small conjugating protein ligase activity	---
Dr.12682.1.A1_at	Fanconi anemia, complementation group G	fancg	361	351	358	547	404.25	---	binding	---
Dr.18722.1.A1_at	---	---	544	348	463	262	404.25	---	---	---
Dr.4309.1.A1_at	similar to Im:6902697 protein	LOC571625	428	335	427	427	404.25	mitosis /// chromosome condensation	binding	nucleus
Dr.15600.1.S1_at	cyclin-dependent kinase-like 1 (CDC2-related kinase)	cdkl1	287	278	563	495	405.75	protein amino acid phosphorylation	nucleotide binding /// protein kinase activity /// protein serine/threonine kinase activity /// cyclin-dependent protein kinase activity /// ATP binding /// kinase activity /// transferase activity	nucleus /// cytoplasm
Dr.15855.1.A1_at	zgc:110417	zgc:110417	399	322	543	365	407.25	cell cycle /// mitosis /// cell division	---	condensed chromosome kinetochore /// nucleus
Dr.17199.1.S1_at	zgc:56581	zgc:56581	540	287	401	401	407.25	DNA metabolic process	nucleotide binding /// DNA binding /// ATP binding /// DNA-dependent ATPase activity /// nucleoside-triphosphatase activity	---
Dr.4314.1.A1_a_at	similar to polyprotein	LOC100150560	461	338	504	330	408.25	---	---	---
Dr.1518.1.S1_at	nudix (nucleoside diphosphate linked moiety X)-type motif 1	nudt1	621	463	340	214	409.5	DNA repair	8-oxo-7,8-dihydroguanine triphosphatase activity /// hydrolase activity	---
Dr.18627.1.A1_at	tetratricopeptide repeat domain 21B	ttc21b	459	501	361	322	410.75	carboxylic acid metabolic process	binding /// carboxy-lyase activity /// pyridoxal phosphate binding	---
Dr.19206.1.A1_at	---	---	466	474	440	267	411.75	---	---	---
Dr.20176.1.S1_at	nucleoside diphosphate kinase-Z4	ndpkz4	443	423	431	354	412.75	GTP biosynthetic process /// UTP biosynthetic process /// CTP biosynthetic process	nucleotide binding /// nucleoside diphosphate kinase activity /// ATP binding /// kinase activity /// transferase activity	---
Dr.18782.1.S1_at	hypothetical protein LOC553323	LOC553323	416	376	508	352	413	---	---	---
Dr.24379.1.S1_at	cell division cycle 2	cdc2	452	445	468	291	414	protein amino acid phosphorylation /// cell division	nucleotide binding /// protein kinase activity /// protein serine/threonine kinase activity /// ATP binding /// kinase activity /// transferase activity	---
Dr.15933.1.S1_at	similar to AKAP 220	LOC100005938	552	357	439	310	414.5	---	---	---
Dr.6283.1.A1_at	similar to MGC130935 protein	LOC100001111	340	230	525	564	414.75	---	---	---
Dr.16697.1.A1_at	zgc:171518	zgc:171518	518	336	402	406	415.5	---	---	---
Dr.3214.1.A1_at	hypothetical protein LOC100147979	LOC100147979	431	444	452	337	416	---	---	---
Dr.16539.1.S1_at	zgc:153771	zgc:153771	294	379	605	387	416.25	---	---	---
Dr.3675.1.A1_at	zgc:153892	zgc:153892	401	488	420	366	418.75	apoptosis	calcium ion binding	nucleus
Dr.6686.2.A1_a_at	si:dkeyp-117h8.4	si:dkeyp-117h8.4	176	420	366	717	419.75	---	---	---
Dr.6376.1.A1_at	wu:fi26e04	wu:fi26e04	234	359	131	956	420	---	protein binding	---
Dr.5944.1.S1_at	clusterin associated protein 1	cluap1	320	898	95	372	421.25	---	---	nucleus
Dr.17297.1.A1_at	similar to LOC446284 protein /// zgc:162881	LOC570942 /// zgc:162881	473	476	326	411	421.5	---	binding	---
Dr.4773.1.A1_at	si:ch211-242m18.4	si:ch211-242m18.4	383	392	505	422	425.5	cell cycle /// mitosis /// mitotic cell cycle checkpoint /// cell division	---	condensed chromosome kinetochore
Dr.10840.1.S1_at	microtubule-associated protein, RP/EB family, member 1, like	mapre1l	446	453	498	307	426	---	microtubule binding	---
Dr.14428.1.A1_at	similar to Putative uncharacterized protein CXorf58	LOC797675	643	503	371	187	426	---	---	---
Dr.18241.1.A1_at	wu:fi46g11	wu:fi46g11	398	350	560	403	427.75	---	---	---
Dr.14684.1.S1_at	hypothetical protein LOC100151622	LOC100151622	303	292	559	559	428.25	---	---	---
Dr.16994.1.A1_at	similar to LisH domain-containing protein ARMC9 (Melanoma/melanocyte specific protein KU-MEL-1) (NS21)	LOC558539	507	434	335	438	428.5	---	---	---
Dr.17664.1.S1_at	hypothetical LOC555593	CH211-80H18.1	478	373	523	350	431	---	---	---
Dr.3482.2.A1_at	pericentriolar material 1	pcm1	405	455	542	328	432.5	---	---	---
Dr.18075.1.S1_at	---	---	474	393	465	399	432.75	---	---	---
Dr.4108.1.S1_at	mutS homolog 6 (E. coli)	msh6	468	290	548	429	433.75	mismatch repair	DNA binding /// double-stranded DNA binding /// ATP binding /// mismatched DNA binding /// mismatched DNA binding /// guanine/thymine mispair binding	---
Dr.4479.1.A1_at	si:ch211-244o22.2	si:ch211-244o22.2	569	440	486	252	436.75	---	---	---
Dr.26546.1.A1_at	helicase, lymphoid-specific	hells	477	447	485	340	437.25	---	nucleic acid binding /// DNA binding /// helicase activity /// ATP binding	---
Dr.9314.1.S1_at	similar to MGC81081 protein	LOC555382	391	394	479	496	440	---	---	---
Dr.16139.1.S1_at	F-box protein 25	fbxo25	515	344	554	356	442.25	---	---	---
Dr.17802.1.A1_at	---	---	464	479	351	491	446.25	---	---	---
Dr.14529.1.S1_at	hypothetical LOC792266	LOC792266	554	389	469	385	449.25	oxidation reduction	iron ion binding /// oxidoreductase activity	---
Dr.17622.1.A1_at	---	---	651	442	321	384	449.5	---	---	---
Dr.15937.1.S1_at	similar to armadillo repeat containing 4	LOC799229	592	486	345	377	450	---	---	---
Dr.4544.1.S1_at	helicase, lymphoid-specific	hells	325	417	535	524	450.25	---	nucleic acid binding /// DNA binding /// helicase activity /// ATP binding	---
Dr.10671.1.S1_at	steroidogenic acute regulatory protein	star	434	415	629	324	450.5	steroid biosynthetic process /// C21-steroid hormone biosynthetic process /// transport /// lipid transport	lipid binding /// cholesterol binding /// cholesterol transporter activity	mitochondrion
Dr.145.1.S1_at	distal-less homeobox gene 6a	dlx6a	442	430	388	551	452.75	regulation of transcription, DNA-dependent /// multicellular organismal development /// regulation of transcription	DNA binding /// transcription factor activity /// sequence-specific DNA binding	nucleus
Dr.25060.1.S1_at	zgc:55492	zgc:55492	381	491	562	380	453.5	protein folding	heat shock protein binding /// unfolded protein binding	---
Dr.2516.1.S1_at	spindle assembly 6 homolog (C. elegans)	sass6	578	441	414	381	453.5	nuclear division /// cell cycle /// mitotic spindle organization and biogenesis /// spermatogenesis /// embryonic cleavage /// centrosome duplication	---	centrosome /// centrosome
Dr.6237.1.S1_at	kinesin family member C1 /// kinesin family member C1-like	kifc1 /// LOC561143	415	458	489	457	454.75	microtubule-based movement /// phosphoenolpyruvate-dependent sugar phosphotransferase system	nucleotide binding /// motor activity /// microtubule motor activity /// sugar:hydrogen symporter activity /// ATP binding	microtubule /// microtubule associated complex
Dr.5629.1.A1_at	similar to CTD (carboxy-terminal domain, RNA polymerase II, polypeptide A) small phosphatase like 2	LOC571337	587	472	437	332	457	---	---	---
Dr.6665.1.A1_at	SHC SH2-domain binding protein 1	shcbp1	498	431	477	431	459.25	---	---	---
Dr.21523.1.A1_at	si:dkey-217k21.2	si:dkey-217k21.2	411	769	133	534	461.75	transcription /// transcription termination /// regulation of transcription, DNA-dependent /// transcription antitermination	DNA binding /// transcription factor activity	nucleus /// transcription factor complex
Dr.18784.1.A1_at	zgc:101661	zgc:101661	173	531	344	813	465.25	---	---	---
Dr.25375.1.A1_at	hypothetical protein LOC553340 /// similar to LOC553340 protein	LOC553340 /// LOC794229	479	380	497	506	465.5	---	---	---
Dr.15149.1.A1_at	zgc:158623	zgc:158623	537	511	502	318	467	protein amino acid phosphorylation	nucleotide binding /// protein kinase activity /// protein serine/threonine kinase activity /// ATP binding /// kinase activity /// transferase activity	---
Dr.6662.1.S1_at	zgc:55995	zgc:55995	460	374	549	485	467	microtubule-based movement	nucleotide binding /// motor activity /// microtubule motor activity /// ATP binding	microtubule /// microtubule associated complex
Dr.15082.1.S1_at	zgc:73273	zgc:73273	465	388	470	550	468.25	---	---	---
Dr.7346.1.A1_at	zgc:162344	zgc:162344	563	281	374	664	470.5	---	---	---
Dr.11082.1.A1_at	zgc:101696	zgc:101696	430	448	521	484	470.75	---	nucleotide binding /// ATP binding /// nucleoside-triphosphatase activity	---
Dr.3008.1.A1_at	zgc:162471	zgc:162471	512	471	519	388	472.5	---	ATP binding /// zinc ion binding	---
Dr.14543.1.A1_at	hypothetical protein LOC553388	LOC553388	160	246	373	1112	472.75	---	binding	---
Dr.24909.1.S1_at	RuvB-like 2 (E. coli)	ruvbl2	526	406	510	449	472.75	DNA recombination /// transcription /// transcription termination /// regulation of transcription, DNA-dependent /// negative regulation of transcription /// transcription antitermination	nucleotide binding /// DNA helicase activity /// DNA helicase activity /// helicase activity /// ATP binding /// hydrolase activity /// ATPase activity /// nucleoside-triphosphatase activity	nucleus /// nucleus
Dr.14964.1.A1_at	zgc:153648	zgc:153648	600	1157	78	58	473.25	---	---	---
Dr.17968.1.S1_at	si:ch211-147d7.3	si:ch211-147d7.3	521	461	675	236	473.25	---	---	---
Dr.18938.1.A1_at	si:ch211-151h10.2	si:ch211-151h10.2	487	428	441	544	475	---	---	---
Dr.25530.1.A1_s_at	similar to telomeric repeat binding factor (NIMA-interacting) 1	LOC566954	542	548	411	402	475.75	telomere maintenance via telomerase /// regulation of transcription	DNA binding /// protein binding /// telomeric DNA binding	chromosome, telomeric region /// nucleus
Dr.17469.1.A1_at	similar to DNA2-like helicase (DNA replication ATP-dependent helicase-like homolog)	LOC559535	665	387	202	650	476	---	---	---
Dr.15486.2.S1_at	zgc:153369	zgc:153369	790	753	190	190	480.75	---	---	nucleus
Dr.15472.1.S1_at	ttk protein kinase	ttk	437	482	496	509	481	protein amino acid phosphorylation /// cell cycle /// male meiosis chromosome segregation /// mitotic cell cycle checkpoint /// embryonic development /// female meiosis chromosome segregation /// fin regeneration /// tissue regeneration /// cell division	nucleotide binding /// magnesium ion binding /// protein kinase activity /// protein serine/threonine kinase activity /// protein tyrosine kinase activity /// ATP binding /// kinase activity /// transferase activity /// metal ion binding	---
Dr.13676.2.S1_a_at	hypothetical protein LOC553294	LOC553294	435	347	336	807	481.25	---	---	---
Dr.25426.1.S1_at	cytochrome P450, family 2, subfamily J, polypeptide 21	cyp2j21	661	568	360	339	482	heme biosynthetic process /// iron ion transport /// cellular iron ion homeostasis /// oxidation reduction	monooxygenase activity /// iron ion binding /// electron carrier activity /// oxidoreductase activity /// oxidoreductase activity, acting on paired donors, with incorporation or reduction of molecular oxygen, reduced flavin or flavoprotein as one donor, and incorporation of one atom of oxygen /// heme binding /// metal ion binding	---
Dr.17311.1.A1_at	zgc:171488	zgc:171488	624	402	524	379	482.25	transport /// transmembrane transport	transporter activity /// substrate-specific transmembrane transporter activity	membrane /// integral to membrane
Dr.3522.1.S1_at	chromatin assembly factor 1, subunit B	chaf1b	534	519	668	210	482.75	mitotic cell cycle /// embryonic organ development /// retina development in camera-type eye	---	---
Dr.5005.3.A1_at	wu:fb59a11	wu:fb59a11	505	473	531	426	483.75	mRNA processing /// RNA splicing	nucleotide binding /// nucleic acid binding /// DNA binding /// helicase activity /// ATP binding /// ATP-dependent helicase activity /// hydrolase activity	nucleus /// spliceosome /// cytoplasm
Dr.7297.1.A1_at	zgc:152869	zgc:152869	470	457	597	450	493.5	carbohydrate metabolic process	catalytic activity /// cation binding	---
Dr.14417.1.A1_at	similar to centrosome spindle pole associated protein 1	LOC569952	397	286	637	663	495.75	---	---	---
Dr.13961.2.A1_a_at	wu:fc75c05	wu:fc75c05	524	433	375	653	496.25	---	---	---
Dr.9743.2.S1_a_at	high-mobility group box 2 /// similar to high-mobility group box 2	hmgb2 /// LOC100151229	511	507	603	364	496.25	regulation of transcription, DNA-dependent	DNA binding	chromatin /// nucleus
Dr.4703.1.S2_at	zgc:112296	zgc:112296	344	446	640	558	497	protein amino acid phosphorylation /// transmembrane receptor protein tyrosine kinase signaling pathway	ephrin receptor activity /// ATP binding	membrane /// integral to membrane
Dr.14547.1.A1_at	zgc:162268	zgc:162268	567	505	539	386	499.25	oligosaccharide biosynthetic process	alpha-1,6-mannosylglycoprotein 2-beta-N-acetylglucosaminyltransferase activity	Golgi stack /// integral to membrane
Dr.5423.1.A1_at	HLA-B associated transcript 1	bat1	484	509	635	369	499.25	---	nucleic acid binding /// helicase activity /// ATP binding /// ATP-dependent helicase activity /// hydrolase activity	---
Dr.17698.1.S1_s_at	---	---	547	547	516	398	502	---	---	---
Dr.24852.1.S1_at	sb:cb157	sb:cb157	517	412	656	425	502.5	---	---	---
Dr.23475.1.S1_at	zgc:55582	zgc:55582	197	623	494	709	505.75	---	---	---
Dr.16326.1.A1_at	WD repeat domain 92	wdr92	548	497	625	355	506.25	apoptosis	---	---
Dr.16480.1.A1_at	zgc:152944	zgc:152944	373	549	255	851	507	protein amino acid phosphorylation	nucleotide binding /// protein kinase activity /// protein serine/threonine kinase activity /// binding /// ATP binding /// kinase activity /// transferase activity	---
Dr.17233.1.A1_at	CCR4-NOT transcription complex, subunit 10	cnot10	463	517	602	456	509.5	---	binding	---
Dr.8200.1.S1_at	si:ch211-45m15.2	si:ch211-45m15.2	400	478	406	760	511	regulation of transcription, DNA-dependent /// regulation of transcription	transcription factor activity /// zinc ion binding	nucleus
Dr.15571.1.S1_at	synaptobrevin-like 1	sybl1	656	475	464	454	512.25	transport /// vesicle-mediated transport	---	membrane /// integral to membrane
Dr.4460.1.A1_at	wu:fc30c07	wu:fc30c07	454	391	396	808	512.25	---	---	---
Dr.5019.1.A1_at	novel IBR domain containing protein /// zgc:112330	LOC573901 /// zgc:112330	618	521	492	432	515.75	---	catalytic activity	---
Dr.2039.1.A1_at	zgc:165515	zgc:165515	623	679	297	472	517.75	---	nucleic acid binding /// zinc ion binding	intracellular
Dr.7897.1.A1_at	zgc:153894	zgc:153894	918	398	408	351	518.75	---	---	---
Dr.12145.1.A1_at	---	---	447	439	695	499	520	---	---	---
Dr.25571.1.A1_at	S-phase kinase-associated protein 2 (p45)	skp2	611	464	608	409	523	proteolysis	cysteine-type endopeptidase activity	---
Dr.12460.1.A1_at	---	---	462	567	586	479	523.5	---	---	---
Dr.13625.1.A1_at	siaz-interacting nuclear protein /// zgc:136513	sinup /// zgc:136513	723	222	541	610	524	neural plate development	---	nucleus /// nucleus
Dr.16362.1.A1_at	zgc:153763	zgc:153763	549	506	509	540	526	---	---	---
Dr.5418.2.S1_at	topoisomerase (DNA) II alpha	top2a	455	341	649	659	526	DNA metabolic process /// DNA topological change	nucleotide binding /// DNA binding /// DNA topoisomerase activity /// DNA topoisomerase (ATP-hydrolyzing) activity /// ATP binding /// isomerase activity	chromosome
Dr.9520.1.A1_at	nuclear factor of activated T-cells, cytoplasmic, calcineurin-dependent 2 interacting protein	nfatc2ip	583	522	595	417	529.25	protein modification process	---	---
Dr.3958.1.A1_at	zgc:158618	zgc:158618	451	520	686	463	530	mitotic cell cycle /// mitosis	---	nucleus
Dr.17405.1.A1_at	coiled-coil domain containing 106	ccdc106	576	403	432	715	531.5	---	---	---
Dr.17403.1.A1_s_at	---	---	646	397	455	629	531.75	---	---	---
Dr.18474.1.A1_at	DNA cross-link repair 1C, PSO2 homolog (S. cerevisiae)	dclre1c	638	589	495	405	531.75	DNA repair /// DNA recombination /// response to DNA damage stimulus	nuclease activity /// endonuclease activity /// exonuclease activity /// hydrolase activity	nucleus
Dr.11503.1.S1_at	polo-like kinase 4 (Drosophila)	plk4	541	510	473	605	532.25	protein amino acid phosphorylation	protein kinase activity /// protein binding /// ATP binding	---
Dr.25381.1.S1_at	wu:fa04d06	wu:fa04d06	568	496	587	483	533.5	---	---	---
Dr.3058.1.A1_at	zgc:153910	zgc:153910	717	450	458	513	534.5	---	---	---
Dr.2058.1.A1_at	lin-9 homolog (C. elegans)	lin9	528	523	596	492	534.75	---	---	nucleus
Dr.25877.1.A1_at	zgc:153456	zgc:153456	620	671	454	397	535.5	---	---	---
Dr.9388.1.A1_at	si:ch211-278b8.3	si:ch211-278b8.3	494	582	583	486	536.25	cell cycle /// mitosis /// intein-mediated protein splicing /// cell division	nucleotide binding /// nucleic acid binding /// DNA binding /// helicase activity /// ATP binding /// hydrolase activity	chromosome, centromeric region
Dr.5483.1.S1_at	similar to stromal antigen 1	LOC563669	590	528	619	413	537.5	---	---	---
Dr.15779.1.S1_at	zgc:92661	zgc:92661	581	414	564	593	538	---	---	---
Dr.13963.1.S1_at	si:ch211-61f14.1	si:ch211-61f14.1	616	498	556	487	539.25	microtubule-based movement	nucleotide binding /// motor activity /// microtubule motor activity /// ATP binding	microtubule /// microtubule associated complex
Dr.15827.1.A1_at	intraflagellar transport protein 52	ift52	637	518	545	458	539.5	intraflagellar transport	---	axoneme /// basal body /// flagellum
Dr.19364.1.S1_at	wu:fb96d05	wu:fb96d05	419	586	716	439	540	---	---	---
Dr.19061.1.S1_at	zgc:77165	zgc:77165	311	734	459	657	540.25	DNA metabolic process /// base-excision repair	DNA binding /// ATP binding /// DNA-dependent ATPase activity	---
Dr.20686.1.A1_at	---	---	709	316	533	604	540.5	---	---	---
Dr.20131.6.A1_at	---	---	614	545	589	415	540.75	---	---	---
Dr.17014.1.S1_at	similar to Purkinje cell protein 4 like 1	LOC100008021	403	477	644	646	542.5	---	---	---
Dr.17935.1.S1_at	im:6898523	im:6898523	527	602	646	396	542.75	---	---	---
Dr.9554.2.A1_at	zgc:113423	zgc:113423	655	725	428	363	542.75	---	---	---
Dr.11517.1.A1_at	wu:fd18g01	wu:fd18g01	174	610	413	976	543.25	---	---	---
Dr.18814.1.A1_at	wu:fi40c08	wu:fi40c08	389	534	667	583	543.25	---	---	---
Dr.15640.1.A1_at	similar to Golgin subfamily A member 4 (Trans-Golgi p230) (256 kDa golgin) (Golgin-245) (Protein 72.1)	LOC568188	560	576	231	811	544.5	---	---	---
Dr.4322.1.A1_at	hypothetical protein LOC100000849	DKEYP-94H10.5	771	495	528	393	546.75	---	---	---
Dr.25142.1.S1_at	WD repeat domain 8	wdr8	514	443	639	597	548.25	proteolysis	serine-type endopeptidase activity	---
Dr.15955.1.A1_at	hypothetical LOC100006388	LOC100006388	667	405	403	727	550.5	---	---	---
Dr.42.3.A1_x_at	hypothetical LOC100002829	LOC100002829	426	663	378	744	552.75	---	---	---
Dr.103.1.S1_at	id:ibd5122	id:ibd5122	645	469	499	599	553	---	---	---
Dr.15750.1.S1_at	zgc:92648	zgc:92648	485	685	577	471	554.5	protein folding	heat shock protein binding /// unfolded protein binding	---
Dr.5345.1.S1_at	F-box protein 5	fbxo5	438	418	370	994	555	zinc ion transport /// cell cycle /// mitosis /// regulation of mitotic cell cycle /// cell division /// negative regulation of ubiquitin-protein ligase activity during mitotic cell cycle	protein binding /// zinc ion binding /// metal ion binding	nucleus /// nucleus /// cytoplasm /// cytoplasm /// spindle
Dr.15627.2.S1_at	ariadne homolog, ubiquitin-conjugating enzyme E2 binding protein, 1 like	arih1l	450	670	481	620	555.25	zinc ion transport	protein binding /// zinc ion binding /// metal ion binding	---
Dr.17543.1.S1_at	similar to UPF0472 protein C16orf72	LOC573265	500	588	350	787	556.25	---	---	---
Dr.7155.1.S1_at	nucleolar and spindle associated protein 1	nusap1	414	410	551	859	558.5	cell cycle /// mitosis /// cell division	DNA binding /// microtubule binding	nucleus /// nucleolus /// cytoplasm /// microtubule /// spindle microtubule
Dr.7639.1.A1_at	novel protein similar to vertebrate lymphoid-restricted membrane protein (LRMP)	LOC567234	531	570	613	529	560.75	---	---	---
Dr.5816.1.A1_at	zgc:92346	zgc:92346	495	578	627	554	563.5	zinc ion transport	protein binding /// zinc ion binding /// metal ion binding	---
Dr.24284.1.A1_at	---	---	659	595	571	441	566.5	---	---	---
Dr.13570.1.A1_at	zinc finger CCCH-type containing 14	zc3h14	579	538	624	536	569.25	zinc ion transport	nucleic acid binding /// RNA binding /// zinc ion binding /// metal ion binding	nucleus
Dr.26258.1.A1_at	---	---	639	684	575	382	570	---	---	---
Dr.11491.1.S1_at	Josephin domain containing 2	josd2	686	499	579	517	570.25	---	---	---
Dr.13620.1.A1_at	---	---	448	550	642	651	572.75	---	---	---
Dr.6580.1.A1_at	zgc:85910	zgc:85910	783	467	544	497	572.75	---	---	---
Dr.25590.2.A1_at	zgc:123170	zgc:123170	496	551	713	533	573.25	---	sequence-specific DNA binding	---
Dr.21055.1.S1_at	zgc:56197	zgc:56197	441	421	612	821	573.75	DNA repair	---	---
Dr.13826.1.A1_at	heat shock protein 8-like /// similar to heat shock cognate 70 kDa protein	hspa8l /// LOC562935	557	596	669	475	574.25	response to stress	nucleotide binding /// ATP binding	---
Dr.7998.1.A1_at	MAF1 homolog (S. cerevisiae)	maf1	509	532	766	490	574.25	transcription /// transcription termination /// regulation of transcription, DNA-dependent /// negative regulation of transcription from RNA polymerase III promoter /// transcription antitermination	transcription regulator activity	nucleus
Dr.15927.1.A1_at	TBP-like 1	tbpl1	642	573	631	455	575.25	regulation of transcription, DNA-dependent /// transcription initiation from RNA polymerase II promoter	DNA binding /// RNA polymerase II transcription factor activity /// binding	nucleus /// transcription factor TFIID complex
Dr.17583.2.A1_at	mitochondrial trans-2-enoyl-CoA reductase	mecr	669	541	650	444	576	fatty acid biosynthetic process /// metabolic process /// lipid biosynthetic process /// oxidation reduction	catalytic activity /// binding /// zinc ion binding /// oxidoreductase activity /// trans-2-enoyl-CoA reductase (NADPH) activity	mitochondrion
Dr.12453.1.A1_at	zgc:86764	zgc:86764	704	513	512	576	576.25	---	---	---
Dr.977.2.A1_at	MUS81 endonuclease homolog (yeast)	mus81	608	571	500	627	576.5	DNA metabolic process /// DNA repair /// DNA recombination /// response to DNA damage stimulus	magnesium ion binding /// DNA binding /// catalytic activity /// nuclease activity /// endonuclease activity /// protein binding /// hydrolase activity /// sequence-specific DNA binding /// metal ion binding	intracellular /// nucleus
Dr.6065.1.S1_at	cat eye syndrome chromosome region, candidate 1a	cecr1a	750	539	501	530	580	purine ribonucleoside monophosphate biosynthetic process /// negative regulation of signal transduction	hydrolase activity /// deaminase activity	extracellular region /// signal recognition particle, endoplasmic reticulum targeting
Dr.16227.1.A1_at	sb:cb754	sb:cb754	777	563	552	430	580.5	---	---	---
Dr.8332.1.A1_at	serine/threonine kinase a	stka	489	555	685	598	581.75	protein amino acid phosphorylation /// multicellular organismal development /// methylation	nucleotide binding /// magnesium ion binding /// nucleic acid binding /// protein kinase activity /// protein serine/threonine kinase activity /// protein tyrosine kinase activity /// ATP binding /// methyltransferase activity /// kinase activity /// transferase activity /// metal ion binding	nucleus
Dr.18665.1.A1_at	coiled-coil domain containing 146	ccdc146	562	465	633	677	584.25	---	---	---
Dr.6627.1.A1_at	si:ch211-158b22.2	si:ch211-158b22.2	519	210	277	1334	585	---	---	---
Dr.15183.1.A1_at	hypothetical protein LOC100150958 /// zgc:110560	LOC100150958 /// zgc:110560	658	535	691	460	586	mRNA processing /// RNA polyadenylation	polynucleotide adenylyltransferase activity /// polynucleotide adenylyltransferase activity /// transferase activity /// nucleotidyltransferase activity	cytoplasm
Dr.14496.1.S1_a_at	hypothetical protein LOC100149125 /// hypothetical LOC572418	LOC100149125 /// LOC572418	599	372	547	829	586.75	---	---	---
Dr.7030.2.S1_at	im:6907928	im:6907928	565	561	712	510	587	---	---	---
Dr.1691.1.S1_at	ribonucleotide reductase M2 polypeptide	rrm2	577	581	676	518	588	DNA replication /// iron ion transport /// cellular iron ion homeostasis /// deoxyribonucleoside diphosphate metabolic process /// oxidation reduction	ribonucleoside-diphosphate reductase activity /// iron ion binding /// oxidoreductase activity /// metal ion binding /// transition metal ion binding	cytoplasm
Dr.2175.1.A1_at	zgc:193933	zgc:193933	532	299	653	874	589.5	regulation of transcription, DNA-dependent /// regulation of transcription	DNA binding /// transcription factor activity /// sequence-specific DNA binding	nucleus
Dr.17303.1.S1_at	im:7142942	im:7142942	647	606	677	437	591.75	---	---	---
Dr.6976.1.S1_at	zgc:55870	zgc:55870	501	634	506	731	593	---	---	---
Dr.23996.1.A1_at	protein arginine methyltransferase 3	prmt3	701	639	561	488	597.25	metabolic process	methyltransferase activity /// zinc ion binding /// S-adenosylmethionine-dependent methyltransferase activity /// transferase activity	intracellular
Dr.6386.1.A1_at	suppressor of variegation 3-9 homolog 1a	suv39h1a	625	1165	156	446	598	chromatin assembly or disassembly /// transcription /// transcription termination /// regulation of transcription, DNA-dependent /// cell cycle /// chromatin modification /// cell differentiation /// exocrine pancreas development /// transcription antitermination /// histone H3-K9 methylation /// retina morphogenesis in camera-type eye	chromatin binding /// methyltransferase activity /// zinc ion binding /// transferase activity /// histone-lysine N-methyltransferase activity	chromosome, centromeric region /// chromatin /// nucleus /// chromosome
Dr.26452.1.S1_at	zgc:64166	zgc:64166	791	540	565	503	599.75	---	---	membrane /// integral to membrane
Dr.12347.1.S1_at	similar to RIKEN cDNA 2810012L14	LOC562897	594	557	683	569	600.75	translational initiation	translation initiation factor activity	---
Dr.977.1.S1_at	MUS81 endonuclease homolog (yeast)	mus81	218	556	567	1066	601.75	DNA metabolic process /// DNA repair /// DNA recombination /// response to DNA damage stimulus	magnesium ion binding /// DNA binding /// catalytic activity /// nuclease activity /// endonuclease activity /// protein binding /// hydrolase activity /// sequence-specific DNA binding /// metal ion binding	intracellular /// nucleus
Dr.2030.1.A1_at	zgc:112083	zgc:112083	700	628	630	453	602.75	---	zinc ion binding	intracellular
Dr.14386.1.A1_at	zgc:101596	zgc:101596	780	354	555	724	603.25	DNA metabolic process	nucleotide binding /// DNA binding /// ATP binding /// DNA-dependent ATPase activity /// nucleoside-triphosphatase activity	---
Dr.12526.2.S1_at	cleavage and polyadenylation specific factor 2	cpsf2	681	504	601	628	603.5	---	hydrolase activity	---
Dr.15509.2.A1_at	LSM11, U7 small nuclear RNA associated	lsm11	564	562	674	616	604	mRNA metabolic process	---	ribonucleoprotein complex
Dr.7333.1.A1_at	similar to TBC1 domain family, member 14	LOC557744	629	564	593	640	606.5	---	---	---
Dr.18557.1.S1_at	similar to mp86 /// similar to mp86	LOC100148015 /// LOC564001	475	592	446	915	607	protein amino acid phosphorylation	protein serine/threonine kinase activity /// protein tyrosine kinase activity /// ATP binding	---
Dr.6786.1.A1_at	si:dkeyp-35b8.5	si:dkeyp-35b8.5	663	559	654	557	608.25	DNA replication /// DNA repair /// DNA recombination /// response to DNA damage stimulus	nucleotide binding /// DNA binding /// DNA ligase (ATP) activity /// ATP binding /// ligase activity	---
Dr.10794.1.A1_at	wu:fb82h05	wu:fb82h05	675	763	553	447	609.5	---	nucleotide binding /// ATP binding /// nucleoside-triphosphatase activity	---
Dr.15986.1.A1_at	similar to partner and localizer of BRCA2	LOC558923	556	537	598	765	614	---	---	---
Dr.15509.1.S1_at	LSM11, U7 small nuclear RNA associated	lsm11	739	960	271	489	614.75	mRNA metabolic process	---	ribonucleoprotein complex
Dr.25590.1.A1_a_at	zgc:123170	zgc:123170	835	651	570	407	615.75	---	sequence-specific DNA binding	---
Dr.2637.1.S1_at	mutS homolog 2 (E. coli)	msh2	747	609	658	465	619.75	mismatch repair /// mismatch repair	DNA binding /// ATP binding /// mismatched DNA binding /// guanine/thymine mispair binding /// guanine/thymine mispair binding	MutSalpha complex /// MutSbeta complex
Dr.4387.3.S1_at	replication factor C (activator 1) 5	rfc5	533	739	697	511	620	DNA replication /// retina development in camera-type eye	nucleotide binding /// DNA binding /// DNA clamp loader activity /// ATP binding /// nucleoside-triphosphatase activity	nucleus /// DNA replication factor C complex
Dr.7931.1.A1_at	zgc:153355	zgc:153355	650	401	693	736	620	angiogenesis /// kidney development	magnesium ion binding /// glycoprotein-N-acetylgalactosamine 3-beta-galactosyltransferase activity /// glycoprotein-N-acetylgalactosamine 3-beta-galactosyltransferase activity /// transferase activity /// transferase activity, transferring glycosyl groups /// metal ion binding	membrane /// integral to membrane /// integral to membrane
Dr.26388.1.S1_at	MCM6 minichromosome maintenance deficient 6, mitotin (S. cerevisiae)	mcm6	644	627	462	753	621.5	DNA replication initiation	nucleotide binding /// DNA binding /// ATP binding /// nucleoside-triphosphatase activity	nucleus
Dr.4833.8.S1_at	SoxLZ/Sox6 leucine zipper binding protein	cenpk	588	480	829	589	621.5	---	---	---
Dr.4232.1.A1_at	zgc:110397	zgc:110397	692	604	692	500	622	transcription /// transcription termination /// regulation of transcription, DNA-dependent /// zinc ion transport /// transcription antitermination	DNA binding /// zinc ion binding /// metal ion binding	nucleus
Dr.15927.2.S1_at	TBP-like 1	tbpl1	582	543	663	701	622.25	regulation of transcription, DNA-dependent /// transcription initiation from RNA polymerase II promoter	DNA binding /// RNA polymerase II transcription factor activity /// binding	nucleus /// transcription factor TFIID complex
Dr.2130.1.A1_at	Wolf-Hirschhorn syndrome candidate 1	whsc1	793	649	585	464	622.75	---	protein binding /// zinc ion binding	nucleus
Dr.8258.1.A1_at	zgc:55936	zgc:55936	504	612	779	596	622.75	zinc ion transport	protein binding /// zinc ion binding /// metal ion binding	---
Dr.15271.1.A1_at	zgc:154151	zgc:154151	630	681	572	615	624.5	isoprenoid biosynthetic process	catalytic activity	---
Dr.16184.1.A1_at	zgc:92594	zgc:92594	652	729	517	609	626.75	zinc ion transport	protein binding /// zinc ion binding /// metal ion binding	intracellular
Dr.4833.3.A1_a_at	kelch repeat-containing protein	krcp	589	630	588	706	628.25	---	---	---
Dr.14981.1.S1_at	zgc:92249	zgc:92249	522	577	856	561	629	---	---	---
Dr.18070.1.S1_at	zgc:158618	zgc:158618	715	484	620	703	630.5	mitotic cell cycle /// mitosis	---	nucleus
Dr.5431.1.A1_at	si:dkey-273o13.2	si:dkey-273o13.2	903	783	342	494	630.5	---	---	---
Dr.1691.4.A1_at	karyopherin alpha 2 (RAG cohort 1, importin alpha 1)	kpna2	595	546	818	571	632.5	protein import into nucleus /// intracellular protein transport	binding /// protein transporter activity	nucleus /// nuclear pore /// cytoplasm
Dr.18169.1.S1_at	ubiquitin-like, containing PHD and RING finger domains, 1	uhrf1	713	694	622	505	633.5	lens development in camera-type eye /// protein modification process /// zinc ion transport /// organ regeneration	protein binding /// zinc ion binding /// metal ion binding	---
Dr.24916.2.S1_at	DCN1, defective in cullin neddylation 1, domain containing 5 (S. cerevisiae)	dcun1d5	679	642	744	473	634.5	---	---	---
Dr.11651.1.S1_at	MCM5 minichromosome maintenance deficient 5 (S. cerevisiae)	mcm5	546	680	772	545	635.75	mitotic cell cycle /// DNA replication initiation /// negative regulation of apoptosis	nucleotide binding /// DNA binding /// ATP binding	nucleus
Dr.2730.1.S1_at	RAB interacting factor	rabif	677	631	723	515	636.5	small GTPase mediated signal transduction	guanyl-nucleotide exchange factor activity	---
Dr.11206.1.S1_at	triosephosphate isomerase 1a	tpi1a	722	644	659	522	636.75	metabolic process	catalytic activity /// triose-phosphate isomerase activity /// isomerase activity	---
Dr.15213.1.A1_at	im:7138629	im:7138629	944	732	484	389	637.25	---	---	---
Dr.7389.1.S1_at	hypothetical LOC100006604	LOC100006604	904	603	618	424	637.25	---	---	---
Dr.22796.1.A1_at	wu:fj56g03	wu:fj56g03	864	706	538	451	639.75	---	---	---
Dr.17279.1.A1_at	transmembrane protein 57	tmem57	769	590	530	671	640	---	---	integral to membrane
Dr.14372.1.S1_at	---	---	175	569	423	1397	641	---	---	---
Dr.15644.1.A1_at	---	---	931	622	546	466	641.25	---	---	---
Dr.25374.1.A1_a_at	zgc:66488	zgc:66488	486	552	870	662	642.5	---	zinc ion binding	---
Dr.18812.1.S1_at	si:dkey-211g8.3	si:dkey-211g8.3	606	600	503	862	642.75	regulation of transcription	transcription regulator activity	nucleus
Dr.21979.1.A1_at	wu:fc92e10	wu:fc92e10	730	672	704	469	643.75	---	---	---
Dr.14739.1.S1_at	geminin, DNA replication inhibitor	gmnn	453	669	763	698	645.75	negative regulation of DNA replication	---	---
Dr.25376.2.S1_at	SHC SH2-domain binding protein 1	shcbp1	849	530	480	729	647	---	---	---
Dr.3849.1.A1_at	histone deacetylase 8	hdac8	671	661	696	565	648.25	histone deacetylation	histone deacetylase activity	nucleus
Dr.6347.1.A1_at	de-etiolated homolog 1 (Arabidopsis)	det1	571	667	638	719	648.75	---	---	---
Dr.18405.1.A1_at	zgc:92591	zgc:92591	368	426	903	906	650.75	nucleosome assembly	DNA binding	nucleosome /// nucleus /// chromosome
Dr.1047.1.S1_at	thymidylate synthase	tyms	687	618	726	573	651	dTMP biosynthetic process /// dTMP biosynthetic process /// nucleotide biosynthetic process /// retina development in camera-type eye	thymidylate synthase activity /// thymidylate synthase activity /// methyltransferase activity /// transferase activity /// 5,10-methylenetetrahydrofolate-dependent methyltransferase activity	---
Dr.16803.1.A1_at	---	---	193	524	268	1643	657	---	---	---
Dr.25647.1.A1_at	zgc:162965	zgc:162965	678	710	738	502	657	---	---	---
Dr.1106.1.S1_at	zgc:110627	zgc:110627	649	620	709	654	658	---	---	---
Dr.9743.1.S1_at	high-mobility group box 2	hmgb2	653	648	825	514	660	regulation of transcription, DNA-dependent	DNA binding	chromatin /// nucleus
Dr.10742.2.S1_a_at	zgc:55259	zgc:55259	683	785	643	535	661.5	---	binding	---
Dr.16732.1.S1_at	---	---	742	611	719	575	661.75	---	---	---
Dr.19023.1.A1_at	similar to Voltage-dependent T-type calcium channel subunit alpha-1H (Voltage-gated calcium channel subunit alpha Cav3.2)	LOC560875	586	587	711	766	662.5	---	---	---
Dr.3481.1.A1_at	wu:fb37g07	wu:fb37g07	615	525	706	804	662.5	---	---	---
Dr.17543.2.S1_at	similar to UPF0472 protein C16orf72	LOC573265	812	598	688	555	663.25	---	---	---
Dr.733.1.A1_at	wu:fa20f04	wu:fa20f04	929	749	460	516	663.5	---	---	---
Dr.10566.1.A1_at	zgc:66125	zgc:66125	635	867	678	478	664.5	microtubule-based movement	nucleotide binding /// motor activity /// microtubule motor activity /// ATP binding	microtubule /// microtubule associated complex
Dr.610.2.S1_at	heat shock protein 90-alpha 2	hsp90a.2	584	707	797	572	665	protein folding /// response to stress	protein binding /// ATP binding /// unfolded protein binding	---
Dr.7577.1.A1_at	si:dkey-200h23.5	si:dkey-200h23.5	558	673	652	777	665	---	---	---
Dr.16770.1.A1_at	similar to Sodium- and chloride-dependent creatine transporter 1 (CT1) (Creatine transporter 1) (Solute carrier family 6 member 8) /// similar to Sodium- and chloride-dependent creatine transporter 1 (CT1) (Creatine transporter 1) (Solute carrier family 6 member 8)	LOC100150452 /// LOC558074	550	527	1030	556	665.75	---	---	---
Dr.25681.1.A1_at	hypothetical LOC100002197	LOC100002197	729	575	632	728	666	---	---	---
Dr.1019.1.A1_at	wu:fi38h09	wu:fi38h09	1004	597	573	493	666.75	---	---	---
Dr.17684.1.S1_at	zgc:55634	zgc:55634	786	591	760	532	667.25	microtubule-based process	GTP binding	microtubule
Dr.5152.1.S1_at	excision repair cross-complementing rodent repair deficiency, complementation group 2	ercc2	622	674	648	730	668.5	nucleobase, nucleoside, nucleotide and nucleic acid metabolic process /// nucleotide-excision repair	nucleic acid binding /// DNA binding /// ATP-dependent DNA helicase activity /// ATP binding /// ATP-dependent helicase activity /// hydrolase activity, acting on acid anhydrides, in phosphorus-containing anhydrides	nucleus
Dr.11066.2.A1_a_at	similar to Zinc finger protein 135 (Zinc finger protein 61) (Zinc finger protein 78-like 1) /// zgc:110249 /// zgc:174288	LOC100150130 /// zgc:110249 /// zgc:174288	682	723	680	592	669.25	zinc ion transport	nucleic acid binding /// zinc ion binding /// metal ion binding	intracellular /// nucleus
Dr.26392.2.S1_at	polymerase (DNA directed), delta 1, catalytic subunit	pold1	734	533	732	678	669.25	nucleobase, nucleoside, nucleotide and nucleic acid metabolic process /// DNA replication /// DNA replication	nucleotide binding /// nucleic acid binding /// DNA binding /// DNA-directed DNA polymerase activity /// transferase activity /// nucleotidyltransferase activity	nucleus
Dr.4295.2.S1_a_at	replication factor C (activator 1) 4	rfc4	732	565	580	801	669.5	DNA replication /// retina development in camera-type eye	nucleotide binding /// DNA binding /// DNA clamp loader activity /// ATP binding /// nucleoside-triphosphatase activity	nucleus /// DNA replication factor C complex
Dr.19494.1.S1_at	MAD1 mitotic arrest deficient-like 1	mad1l1	666	650	576	791	670.75	---	---	---
Dr.2083.1.S1_at	RuvB-like 1 (E. coli)	ruvbl1	719	643	804	519	671.25	DNA recombination /// transcription /// transcription termination /// regulation of transcription, DNA-dependent /// transcription antitermination /// positive regulation of transcription	nucleotide binding /// DNA helicase activity /// helicase activity /// ATP binding /// hydrolase activity /// nucleoside-triphosphatase activity	nucleus
Dr.11516.1.A1_at	wu:fi11h08	wu:fi11h08	764	599	751	574	672	---	---	---
Dr.10970.1.S1_at	zgc:56497	zgc:56497	694	812	607	578	672.75	protein folding	binding	---
Dr.12723.1.A1_at	novel protein similar to SWI/SNF related, matrix associated, actin dependent regulator of chromatin, subfamily a, member 5 (smarca5)	DKEY-148B12.1	697	720	753	523	673.25	ATP-dependent chromatin remodeling	nucleic acid binding /// DNA binding /// helicase activity /// ATP binding /// nucleosome binding	chromatin remodeling complex
Dr.25706.2.S1_a_at	WEE1 homolog 2 (S. pombe)	wee2	295	558	741	1101	673.75	protein amino acid phosphorylation	nucleotide binding /// protein kinase activity /// protein serine/threonine kinase activity /// ATP binding /// kinase activity /// transferase activity	---
Dr.21416.1.A1_at	wu:fc06c01	wu:fc06c01	824	616	621	636	674.25	---	---	---
Dr.4261.1.A1_at	zgc:112980	zgc:112980	457	494	1057	705	678.25	---	---	---
Dr.25738.3.S1_at	similar to XL-INCENP	LOC572121	481	626	793	816	679	---	---	---
Dr.2193.1.A1_at	hypothetical LOC563988	LOC563988	860	764	641	452	679.25	---	---	---
Dr.3637.1.A1_at	tubulin, gamma complex associated protein 2	tubgcp2	691	608	672	755	681.5	microtubule cytoskeleton organization and biogenesis	---	spindle pole /// microtubule organizing center
Dr.21051.1.S1_at	zgc:56310	zgc:56310	634	695	843	560	683	---	---	---
Dr.15627.1.A1_at	ariadne homolog, ubiquitin-conjugating enzyme E2 binding protein, 1 like	arih1l	788	1154	407	390	684.75	zinc ion transport	protein binding /// zinc ion binding /// metal ion binding	---
Dr.18110.1.A1_at	hypothetical protein LOC797948	LOC797948	822	544	550	824	685	---	---	---
Dr.26362.1.A1_at	wu:fb21f05	wu:fb21f05	561	462	1022	695	685	---	---	---
Dr.15952.1.A1_at	---	---	641	701	690	711	685.75	---	---	---
Dr.11485.1.A1_at	Xeroderma pigmentosum, complementation group A	xpa	778	645	537	784	686	nucleotide-excision repair	nucleotide binding /// damaged DNA binding	nucleus
Dr.4295.1.S1_at	replication factor C (activator 1) 4	rfc4	873	677	665	538	688.25	DNA replication /// retina development in camera-type eye	nucleotide binding /// DNA binding /// DNA clamp loader activity /// ATP binding /// nucleoside-triphosphatase activity	nucleus /// DNA replication factor C complex
Dr.25719.1.A1_at	similar to slinky	LOC556980	553	722	392	1095	690.5	---	---	---
Dr.13618.1.A1_at	hypothetical LOC100001968	LOC100001968	369	884	488	1030	692.75	---	---	---
Dr.15582.1.S1_at	similar to AN1, ubiquitin-like, homolog	LOC100148477	705	755	614	697	692.75	---	---	---
Dr.2989.1.A1_at	Cat eye syndrome chromosome region, candidate 1a	cecr1a	859	607	703	602	692.75	purine ribonucleoside monophosphate biosynthetic process /// negative regulation of signal transduction	hydrolase activity /// deaminase activity	extracellular region /// signal recognition particle, endoplasmic reticulum targeting
Dr.9809.2.S1_at	ubiquitin-like, containing PHD and RING finger domains, 1	uhrf1	693	613	891	581	694.5	lens development in camera-type eye /// protein modification process /// zinc ion transport /// organ regeneration	protein binding /// zinc ion binding /// metal ion binding	---
Dr.2362.1.S1_at	origin recognition complex, subunit 3-like (yeast)	orc3l	1038	750	529	462	694.75	DNA replication /// proteolysis	DNA binding /// cysteine-type endopeptidase activity	nuclear origin of replication recognition complex
Dr.17543.2.S1_a_at	similar to UPF0472 protein C16orf72 /// zgc:66160	LOC573265 /// zgc:66160	408	790	745	841	696	---	---	---
Dr.9175.1.A1_at	polymerase (DNA directed), delta 1, catalytic subunit	pold1	781	659	705	639	696	nucleobase, nucleoside, nucleotide and nucleic acid metabolic process /// DNA replication /// DNA replication	nucleotide binding /// nucleic acid binding /// DNA binding /// DNA-directed DNA polymerase activity /// transferase activity /// nucleotidyltransferase activity	nucleus
Dr.20720.1.S1_at	ubiquitin specific protease 1	usp1	708	637	895	548	697	ubiquitin-dependent protein catabolic process	ubiquitin thiolesterase activity /// endopeptidase inhibitor activity /// peptidase activity /// cysteine-type peptidase activity /// hydrolase activity	---
Dr.24326.1.S1_at	zgc:56476	zgc:56476	869	636	718	566	697.25	RNA processing	nucleotide binding /// nucleic acid binding /// RNA binding	nucleus /// ribonucleoprotein complex
Dr.18674.1.A1_at	zgc:123017	zgc:123017	199	456	515	1622	698	zinc ion transport	zinc ion binding /// metal ion binding	intracellular
Dr.17309.2.A1_a_at	zgc:66426	zgc:66426	551	1584	348	326	702.25	---	---	---
Dr.19263.1.S1_at	si:ch211-278b8.3	si:ch211-278b8.3	676	652	720	761	702.25	cell cycle /// mitosis /// intein-mediated protein splicing /// cell division	nucleotide binding /// nucleic acid binding /// DNA binding /// helicase activity /// ATP binding /// hydrolase activity	chromosome, centromeric region
Dr.3322.1.A1_at	similar to Protein FAM135A	LOC566435	711	700	796	608	703.75	---	---	---
Dr.5544.2.S1_a_at	B lymphoma Mo-MLV insertion region 1	bmi1	820	687	786	526	704.75	transcription /// transcription termination /// regulation of transcription, DNA-dependent /// zinc ion transport /// chromatin modification /// transcription antitermination	protein binding /// zinc ion binding /// metal ion binding	nucleus
Dr.24749.1.S1_at	enhancer of zeste homolog 2 (Drosophila)	ezh2	753	692	814	563	705.5	---	DNA binding	nucleus
Dr.4556.1.S1_at	replication protein A2	rpa2	792	817	689	527	706.25	---	nucleic acid binding	---
Dr.8094.1.S1_at	semaphorin 4e	sema4e	725	686	715	702	707	multicellular organismal development /// negative regulation of signal transduction	receptor activity /// protein binding	signal recognition particle, endoplasmic reticulum targeting /// membrane /// integral to membrane
Dr.10451.1.S1_at	mitogen-activated protein kinase kinase 4	map2k4	631	516	835	860	710.5	protein amino acid phosphorylation /// determination of dorsal identity	nucleotide binding /// protein kinase activity /// protein serine/threonine kinase activity /// ATP binding /// kinase activity /// transferase activity	---
Dr.6563.1.A1_at	zgc:136279	zgc:136279	813	829	364	836	710.5	metabolic process	methyltransferase activity	---
Dr.11066.1.A1_x_at	zgc:174288	zgc:174288	703	772	708	661	711	---	nucleic acid binding /// zinc ion binding /// metal ion binding	intracellular /// nucleus
Dr.18607.1.S1_at	similar to LOC500420 protein	LOC564087	776	709	809	552	711.5	---	---	---
Dr.3144.1.A1_at	wu:fd15b08	wu:fd15b08	806	583	491	966	711.5	---	---	---
Dr.24752.1.S1_at	hypothetical LOC569837	LOC569837	410	703	590	1145	712	---	---	---
Dr.13195.1.A1_at	mutL homolog 1, colon cancer, nonpolyposis type 2 (E. coli)	mlh1	695	737	471	947	712.5	mismatch repair /// chromosome segregation /// male meiosis I /// spermatogenesis /// meiotic metaphase I plate congression /// chiasma formation	ATP binding /// mismatched DNA binding	nucleus
Dr.26514.1.A1_at	NFS1 nitrogen fixation 1 (S. cerevisiae)	nfs1	690	714	893	553	712.5	cysteine metabolic process /// metabolic process	catalytic activity /// pyridoxal phosphate binding /// cysteine desulfurase activity	---
Dr.6112.1.A1_at	zgc:86657	zgc:86657	508	711	953	682	713.5	---	---	---
Dr.25530.1.A1_at	similar to telomeric repeat binding factor (NIMA-interacting) 1	LOC566954	476	901	759	720	714	telomere maintenance via telomerase /// regulation of transcription	DNA binding /// protein binding /// telomeric DNA binding	chromosome, telomeric region /// nucleus
Dr.2382.1.A1_at	RNA U, small nuclear RNA export adaptor (phosphorylation regulated)	rnuxa	628	751	811	669	714.75	---	---	---
Dr.2359.1.S1_at	nuclear VCP-like	nvl	721	635	722	783	715.25	---	nucleotide binding /// ATP binding /// nucleoside-triphosphatase activity	---
Dr.4468.1.S1_at	ribonuclease H2, subunit B	rnaseh2b	770	770	822	501	715.75	---	---	---
Dr.7030.1.A1_at	im:6907928	im:6907928	662	713	921	568	716	---	---	---
Dr.13171.1.A1_at	zgc:113346	zgc:113346	612	754	566	934	716.5	---	---	---
Dr.14875.1.S1_at	similar to bin3, bicoid-interacting 3	LOC100151157	640	699	606	928	718.25	---	---	---
Dr.18626.1.A1_at	si:dkey-170m15.2	si:dkey-170m15.2	269	432	684	1492	719.25	proteolysis	calcium-dependent cysteine-type endopeptidase activity	intracellular
Dr.15182.1.S1_at	zgc:56596	zgc:56596	673	786	737	689	721.25	protein modification process	---	---
Dr.4350.1.A1_at	zgc:77004	zgc:77004	559	924	687	716	721.5	signal transduction	---	intracellular
Dr.13289.1.A1_at	---	---	892	675	782	541	722.5	---	---	---
Dr.14881.1.A1_at	si:ch211-103f16.2	si:ch211-103f16.2	759	927	518	686	722.5	---	nucleotide binding /// nucleic acid binding	---
Dr.24937.1.S1_at	structural maintenance of chromosomes 3	smc3	720	655	927	590	723	mitotic sister chromatid cohesion /// chromosome organization and biogenesis	protein binding /// ATP binding /// ATPase activity	chromosome
Dr.7501.1.A1_at	novel protein similar to human and mouse bin3, bicoid-interacting 3, homolog	CH211-283H6.1	605	664	960	665	723.5	---	---	---
Dr.20397.1.A1_at	wu:fe11g03	wu:fe11g03	751	823	746	579	724.75	---	---	---
Dr.15007.1.A1_at	zgc:174575	zgc:174575	632	560	725	985	725.5	---	---	---
Dr.15165.2.A1_at	si:ch211-196f5.1	si:ch211-196f5.1	746	738	828	591	725.75	---	binding	---
Dr.4460.3.S1_at	wu:fc30c07	wu:fc30c07	506	481	985	931	725.75	---	---	---
Dr.13768.1.A1_at	similar to ADP-ribosylation factor-like protein 2 /// zgc:103658	LOC573172 /// zgc:103658	724	904	808	470	726.5	small GTPase mediated signal transduction	nucleotide binding /// GTP binding	intracellular
Dr.24936.1.S1_at	zgc:109974	zgc:109974	710	748	761	687	726.5	---	---	---
Dr.5743.1.S1_at	recombination activating gene 2	rag2	210	369	487	1843	727.25	DNA recombination	DNA binding /// nuclease activity /// endonuclease activity /// hydrolase activity	nucleus
Dr.12458.1.A1_at	similar to poly (ADP-ribose) polymerase family, member 2	LOC100007906	718	809	679	713	729.75	protein amino acid ADP-ribosylation	NAD+ ADP-ribosyltransferase activity	nucleus
Dr.24669.1.S1_at	general transcription factor IIA, 1	gtf2a1	815	665	765	675	730	transcription initiation from RNA polymerase II promoter	RNA polymerase II transcription factor activity	transcription factor TFIIA complex
Dr.14456.1.A1_at	DnaJ (Hsp40) homolog, subfamily C, member 12	dnajc12	809	759	616	737	730.25	protein folding	heat shock protein binding /// unfolded protein binding	---
Dr.5968.1.S1_at	regulator of chromosome condensation (RCC1) and BTB (POZ) domain containing protein 1	rcbtb1	801	736	729	655	730.25	---	protein binding	---
Dr.14395.1.A1_at	PIH1 domain containing 1	pih1d1	657	895	755	617	731	---	---	---
Dr.9889.1.A1_at	cell adhesion molecule 3	cadm3	493	542	1096	793	731	---	---	membrane /// integral to membrane
Dr.2925.1.S1_at	protein-kinase, interferon-inducible double stranded RNA dependent inhibitor, repressor of (P58 repressor)	prkrir	689	690	842	704	731.25	---	nucleic acid binding /// kinase activity	---
Dr.20399.1.A1_x_at	zgc:103633	zgc:103633	664	846	834	588	733	transcription /// transcription termination /// regulation of transcription, DNA-dependent /// transcription antitermination	---	nucleus
Dr.3957.1.S1_at	processing of precursor 5, ribonuclease P/MRP subunit (S. cerevisiae)	pop5	810	791	666	666	733.25	tRNA processing /// RNA metabolic process	ribonuclease P activity /// ribonuclease activity /// hydrolase activity	nucleus
Dr.1653.1.S1_at	structural maintenance of chromosomes 4	smc4	773	653	783	733	735.5	chromosome organization and biogenesis	protein binding /// ATP binding	chromosome
Dr.11066.2.A1_x_at	similar to Zinc finger protein 135 (Zinc finger protein 61) (Zinc finger protein 78-like 1)	LOC100150130	755	712	859	618	736	---	nucleic acid binding /// zinc ion binding /// metal ion binding	intracellular /// nucleus
Dr.2062.1.S1_at	vaccinia related kinase 1	vrk1	613	782	728	822	736.25	protein amino acid phosphorylation	nucleotide binding /// protein kinase activity /// protein serine/threonine kinase activity /// ATP binding /// kinase activity /// transferase activity	nucleus
Dr.14130.1.S1_at	si:ch211-197i12.2	si:ch211-197i12.2	716	727	911	601	738.75	---	---	---
Dr.11866.1.S1_at	general transcription factor IIB	gtf2b	598	668	1012	688	741.5	transcription initiation /// regulation of transcription, DNA-dependent /// translational initiation /// regulation of transcription	translation initiation factor activity /// protein binding /// zinc ion binding /// transcription regulator activity	nucleus /// transcription factor complex
Dr.12460.2.S1_at	similar to proline dehydrogenase	LOC100003259	607	666	379	1318	742.5	---	---	---
Dr.9366.1.A1_at	Ras association (RalGDS/AF-6) domain family 1	rassf1	670	814	844	643	742.75	zinc ion transport /// signal transduction /// intracellular signaling cascade	receptor activity /// protein binding /// zinc ion binding /// metal ion binding	---
Dr.16997.1.A1_at	sb:cb730	sb:cb730	192	798	973	1010	743.25	---	---	---
Dr.4701.1.A1_at	---	---	795	766	812	600	743.25	---	---	---
Dr.11429.1.A1_at	zgc:175133	zgc:175133	749	757	831	637	743.5	---	---	---
Dr.16553.1.A1_at	zgc:92259	zgc:92259	672	683	724	899	744.5	---	---	---
Dr.15536.1.A1_at	zgc:153696	zgc:153696	733	633	780	834	745	---	nucleic acid binding /// zinc ion binding	intracellular
Dr.12668.1.A1_at	similar to Serine/threonine-protein kinase haspin (Haploid germ cell-specific nuclear protein kinase) (Germ cell-specific gene 2 protein)	LOC557879	738	892	807	546	745.75	---	---	---
Dr.13661.1.S1_at	thymocyte nuclear protein 1	thyn1	1090	641	584	668	745.75	---	---	nucleus
DrAffx.2.64.S1_at	similar to XTimeless1	LOC557328	826	662	526	974	747	---	---	---
Dr.12950.2.S1_a_at	timeless interacting protein	tipin	895	647	819	631	748	DNA replication checkpoint /// response to DNA damage stimulus /// cell cycle /// mitosis /// positive regulation of cell proliferation /// intra-S DNA damage checkpoint /// regulation of S phase /// replication fork protection /// cell division	---	nuclear chromatin /// nucleus /// nucleus /// cytoplasm
Dr.25590.1.A1_at	zgc:123170	zgc:123170	818	883	776	520	749.25	---	sequence-specific DNA binding	---
Dr.16991.1.A1_at	similar to Eukaryotic translation initiation factor 4 gamma 3 (eIF-4-gamma 3) (eIF-4G 3) (eIF4G 3) (eIF-4-gamma II) (eIF4GII)	LOC566131	837	696	879	586	749.5	---	---	---
Dr.7701.1.A1_at	similar to tripartite motif protein 33	LOC556127	748	933	453	870	751	---	---	---
Dr.16936.1.S1_at	zgc:56178	zgc:56178	774	735	890	607	751.5	---	binding	---
Dr.17706.1.S1_at	hypothetical protein LOC100148874 /// similar to Mitotic spindle assembly checkpoint protein MAD2B (MAD2-like 2) (hREV7) /// zgc:110299	LOC100148874 /// LOC557968 /// zgc:110299	891	640	657	818	751.5	mitosis	---	---
Dr.7739.1.S1_at	zgc:64185	zgc:64185	805	743	833	625	751.5	zinc ion transport	protein binding /// zinc ion binding /// metal ion binding	---
Dr.24652.1.A1_at	zgc:153153	zgc:153153	626	615	898	868	751.75	---	---	---
Dr.25706.3.S1_a_at	WEE1 homolog 2 (S. pombe)	wee2	627	658	615	1107	751.75	protein amino acid phosphorylation	nucleotide binding /// protein kinase activity /// protein serine/threonine kinase activity /// ATP binding /// kinase activity /// transferase activity	---
Dr.26039.1.A1_at	NIMA (never in mitosis gene a)-related kinase 4	nek4	943	860	617	587	751.75	protein amino acid phosphorylation	nucleotide binding /// protein kinase activity /// protein serine/threonine kinase activity /// ATP binding /// kinase activity /// transferase activity	---
Dr.17685.1.A1_at	transformed 3T3 cell double minute 1 homolog (mouse)	mdm1	574	489	803	1148	753.5	---	---	nucleus
Dr.20490.1.A1_at	SRY-box containing gene 8	sox8	1112	900	466	537	753.75	regulation of transcription, DNA-dependent	DNA binding	---
Dr.14749.1.S1_at	nucleoporin 155	nup155	654	526	714	1124	754.5	nucleocytoplasmic transport	structural constituent of nuclear pore	nuclear pore /// membrane
Dr.25536.1.A1_at	heat shock protein 90-alpha 2	hsp90a.2	760	721	942	595	754.5	protein folding /// response to stress	protein binding /// ATP binding /// unfolded protein binding	---
Dr.15214.1.S1_at	RAD18 homolog (S. cerevisiae)	rad18	633	554	866	970	755.75	DNA repair /// zinc ion transport	nucleic acid binding /// DNA binding /// protein binding /// zinc ion binding /// metal ion binding	---
Dr.20140.1.A1_at	zgc:111879	zgc:111879	799	1170	270	785	756	transcription /// transcription termination /// regulation of transcription, DNA-dependent /// transcription antitermination	DNA binding /// transcription factor activity	nucleus /// transcription factor complex
Dr.20399.1.A1_at	zgc:103633	zgc:103633	617	918	860	630	756.25	transcription /// transcription termination /// regulation of transcription, DNA-dependent /// transcription antitermination	---	nucleus
Dr.13864.1.S1_at	spermatogenesis associated 18	spata18	847	937	636	613	758.25	multicellular organismal development /// spermatogenesis /// cell differentiation	---	cytoplasm
Dr.25749.1.A1_at	---	---	458	843	540	1193	758.5	---	---	---
Dr.16303.1.A1_at	---	---	1021	657	717	647	760.5	---	---	---
Dr.14836.1.A1_at	hypothetical LOC791816 /// zgc:110337	LOC791816 /// zgc:110337	596	824	894	732	761.5	---	DNA binding /// sequence-specific DNA binding	intracellular
Dr.17720.2.S1_at	microtubule associated serine/threonine kinase-like	mastl	743	624	762	917	761.5	protein amino acid phosphorylation	protein kinase activity /// protein serine/threonine kinase activity /// ATP binding /// kinase activity	---
Dr.14482.1.A1_at	zgc:91853	zgc:91853	794	742	810	707	763.25	biosynthetic process	mannose-1-phosphate guanylyltransferase activity /// acyltransferase activity /// transferase activity /// nucleotidyltransferase activity	---
Dr.8339.1.S1_at	structure specific recognition protein 1a	ssrp1a	702	731	778	843	763.5	---	DNA binding	nucleus
Dr.3341.1.A1_at	zgc:103767	zgc:103767	919	819	757	567	765.5	---	---	---
Dr.9405.1.S1_at	ADP-ribosylation factor-like 13b	arl13b	965	638	710	751	766	multicellular organismal development /// cilium biogenesis	nucleotide binding /// GTP binding	---
Dr.1268.1.S1_at	zgc:136962	zgc:136962	779	762	816	712	767.25	---	---	---
Dr.20924.1.S1_at	zgc:55889	zgc:55889	959	765	660	693	769.25	DNA repair	DNA binding /// nuclease activity /// endonuclease activity /// zinc ion binding	intracellular
Dr.7324.1.A1_at	si:ch211-188c16.1	si:ch211-188c16.1	1180	825	568	504	769.25	---	---	---
Dr.9199.1.A1_at	wu:fi75d06	wu:fi75d06	986	916	698	481	770.25	---	---	---
Dr.11166.1.S1_at	zgc:56109	zgc:56109	888	767	789	638	770.5	protein amino acid phosphorylation	protein kinase activity /// ATP binding	---
Dr.289.1.S1_a_at	goosecoid	gsc	884	1083	699	416	770.5	regulation of transcription, DNA-dependent /// multicellular organismal development /// brain development /// dorsal/ventral axis specification /// neural plate anterioposterior pattern formation /// regulation of transcription	DNA binding /// transcription factor activity /// sequence-specific DNA binding	nucleus
Dr.6875.1.A1_at	similar to ring finger protein 216	LOC559441	767	778	882	658	771.25	---	---	---
Dr.13637.1.S1_at	TRAF-interacting protein	traip	906	957	369	877	777.25	zinc ion transport	protein binding /// zinc ion binding /// metal ion binding	---
Dr.1438.1.S1_at	dUTP pyrophosphatase	dut	800	832	857	624	778.25	dUTP metabolic process	dUTP diphosphatase activity /// hydrolase activity	---
Dr.12679.1.S1_at	epithelial cell transforming sequence 2 oncogene	ect2	885	794	758	680	779.25	intracellular signaling cascade /// regulation of Rho protein signal transduction	guanyl-nucleotide exchange factor activity /// Rho guanyl-nucleotide exchange factor activity	intracellular
Dr.1745.1.S1_at	excision repair cross-complementing rodent repair deficiency, complementation group 3	ercc3	863	837	671	747	779.5	DNA topological change /// DNA repair /// transcription-coupled nucleotide-excision repair /// nucleotide-excision repair /// transcription /// transcription termination /// regulation of transcription, DNA-dependent /// transcription from RNA polymerase II promoter /// induction of apoptosis /// response to DNA damage stimulus /// transcription antitermination	nucleotide binding /// nucleic acid binding /// DNA binding /// ATP-dependent DNA helicase activity /// helicase activity /// protein binding /// ATP binding /// DNA-dependent ATPase activity /// hydrolase activity /// 3'-5' DNA helicase activity	nucleus
Dr.8076.1.A1_at	chico	chico	283	390	790	1655	779.5	---	---	---
Dr.425.1.A1_at	WD repeat and HMG-box DNA binding protein 1	wdhd1	923	717	781	699	780	---	---	---
Dr.14498.1.S1_a_at	zgc:123253	zgc:123253	834	970	634	691	782.25	mitosis	---	spliceosome
Dr.3142.1.S1_at	similar to zinc finger, SWIM-type containing 5	LOC100149522	744	730	946	710	782.5	---	---	---
Dr.2053.1.A1_at	MBD2 (methyl-CpG-binding protein)-interacting zinc finger protein	mizf	802	828	826	676	783	---	zinc ion binding	intracellular
Dr.5080.1.S1_at	coiled-coil and C2 domain containing 2A	cc2d2a	591	788	569	1186	783.5	---	---	---
Dr.20429.1.S1_at	discs, large (Drosophila) homolog-associated protein 5	dlgap5	1149	566	599	831	786.25	cell-cell signaling	---	---
Dr.14718.1.A1_at	suppressor of Ty 3 homolog (S. cerevisiae)	supt3h	848	792	867	641	787	transcription from RNA polymerase II promoter	DNA binding /// RNA polymerase II transcription factor activity	transcription factor complex
Dr.17421.1.A1_at	myeloblastosis oncogene-like 2	mybl2	758	747	861	782	787	regulation of transcription	DNA binding	nucleus
Dr.404.1.A1_x_at	similar to Transcription termination factor 1 (TTF-1) (TTF-I) (RNA polymerase I termination factor) /// similar to transcription termination factor 1	LOC100151278 /// LOC571694	601	585	902	1064	788	---	---	---
Dr.9520.2.S1_at	nuclear factor of activated T-cells, cytoplasmic, calcineurin-dependent 2 interacting protein	nfatc2ip	798	493	926	936	788.25	protein modification process	---	---
Dr.5498.1.S1_at	peptidylprolyl isomerase D (cyclophilin D)	ppid	726	811	972	652	790.25	protein folding	peptidyl-prolyl cis-trans isomerase activity /// binding /// isomerase activity	---
Dr.13105.1.A1_at	similar to WAS protein family, member 3	LOC562750	188	1243	394	1337	790.5	---	---	---
Dr.24802.2.A1_at	zgc:165618	zgc:165618	857	733	954	622	791.5	regulation of transcription, DNA-dependent	DNA binding	chromatin /// nucleus
Dr.4149.1.A1_at	wu:fb55e05	wu:fb55e05	488	954	600	1125	791.75	carbohydrate metabolic process	hydrolase activity, hydrolyzing O-glycosyl compounds	---
Dr.3526.1.S1_at	denticleless homolog (Drosophila)	dtl	712	802	520	1137	792.75	mitotic cell cycle G2/M transition DNA damage checkpoint	---	---
Dr.3644.2.S1_at	F-box protein 44	fbxo44	727	908	784	758	794.25	protein catabolic process	protein binding	---
Dr.20402.1.A1_at	structural maintenance of chromosomes 2	smc2	981	746	847	606	795	---	ATP binding	chromosome
Dr.3333.1.A1_at	similar to pleckstrin homology domain containing, family G (with RhoGef domain) member 4B	LOC565291	797	855	980	549	795.25	---	---	---
Dr.18715.1.A1_at	zgc:92915	zgc:92915	707	744	787	944	795.5	---	---	---
Dr.24916.1.S1_at	methyl-CpG binding domain protein 3b	mbd3b	808	789	963	626	796.5	---	DNA binding	nucleus
Dr.404.1.A1_a_at	similar to Transcription termination factor 1 (TTF-1) (TTF-I) (RNA polymerase I termination factor) /// similar to transcription termination factor 1	LOC100151278 /// LOC571694	688	830	727	951	799	---	---	---
Dr.12908.1.A1_at	zgc:73100	zgc:73100	814	800	930	656	800	---	---	nucleus
Dr.15541.1.A1_at	wu:fi26e04	wu:fi26e04	836	841	380	1144	800.25	---	protein binding	---
Dr.22618.1.A1_at	wu:fj07f05	wu:fj07f05	1122	745	574	762	800.75	---	---	---
Dr.11422.1.A1_at	MCM6 minichromosome maintenance deficient 6, like	mcm6l	469	1220	124	1392	801.25	DNA replication initiation	nucleotide binding /// DNA binding /// ATP binding	nucleus
Dr.23228.1.A1_at	septin 8b	sept8b	1076	805	475	853	802.25	cell cycle	nucleotide binding /// protein binding /// GTP binding	septin complex
Dr.3950.1.A1_at	zgc:113183	zgc:113183	784	760	987	684	803.75	---	nucleic acid binding /// DNA binding /// helicase activity /// ATP binding	---
Dr.1294.1.S1_at	flap structure-specific endonuclease 1	fen1	772	880	881	685	804.5	DNA repair /// retina development in camera-type eye	DNA binding /// catalytic activity /// nuclease activity /// endonuclease activity /// 5'-3' exonuclease activity	nucleus
Dr.20429.2.S1_a_at	discs, large (Drosophila) homolog-associated protein 5	dlgap5	975	718	736	789	804.5	cell-cell signaling	---	---
Dr.8778.1.A1_at	zgc:162789	zgc:162789	968	774	873	603	804.5	---	binding	---
Dr.614.1.S2_at	Orb/CPEB-related RNA-binding protein	zorba	933	449	830	1008	805	mRNA processing /// regulation of translation	nucleotide binding /// nucleic acid binding /// RNA binding /// zinc ion binding	intracellular /// cytoplasm
Dr.24983.1.S1_at	polymerase (RNA) III (DNA directed) polypeptide F	polr3f	831	796	775	832	808.5	transcription /// retina development in camera-type eye	DNA binding /// DNA-directed RNA polymerase activity	nucleus
Dr.15528.1.A1_at	zgc:153746	zgc:153746	674	888	862	814	809.5	---	---	---
Dr.4990.1.A1_at	si:dkeyp-11g8.2	si:dkeyp-11g8.2	961	887	767	623	809.5	---	---	---
Dr.3788.1.A1_at	enhancer of zeste homolog 2 (Drosophila)	ezh2	782	921	907	632	810.5	---	DNA binding	nucleus
Dr.25858.1.A1_at	wu:fc11a05	wu:fc11a05	974	708	837	739	814.5	---	---	---
Dr.21052.1.S1_at	zgc:56259	zgc:56259	699	858	802	913	818	---	---	---
Dr.5341.1.A1_at	SET domain, bifurcated 1a	setdb1a	543	803	966	965	819.25	transcription /// transcription termination /// regulation of transcription, DNA-dependent /// chromatin modification /// transcription antitermination	nucleic acid binding /// DNA binding /// methyltransferase activity /// zinc ion binding /// transferase activity /// histone-lysine N-methyltransferase activity	nucleus /// chromosome
Dr.1599.1.S1_at	Bardet-Biedl syndrome 2	bbs2	866	777	956	681	820	transport /// melanosome transport /// melanosome transport /// cilium biogenesis /// intracellular transport /// pigment granule aggregation in cell center	transporter activity /// binding	---
Dr.17583.1.S1_at	mitochondrial trans-2-enoyl-CoA reductase	mecr	841	1118	532	792	820.75	fatty acid biosynthetic process /// metabolic process /// lipid biosynthetic process /// oxidation reduction	catalytic activity /// binding /// zinc ion binding /// oxidoreductase activity /// trans-2-enoyl-CoA reductase (NADPH) activity	mitochondrion
Dr.5206.1.S1_at	aldehyde dehydrogenase 1 family, member A2	aldh1a2	775	761	1037	721	823.5	determination of left/right symmetry /// metabolic process /// anterior/posterior pattern formation /// myelination in the central nervous system /// myelination in the peripheral nervous system /// pancreas development /// retinol metabolic process /// retinoic acid metabolic process /// gut morphogenesis /// pronephros development /// oxidation reduction	oxidoreductase activity	---
Dr.10244.1.S1_at	death effector domain-containing 1	dedd1	736	815	749	996	824	regulation of apoptosis	protein binding	---
Dr.17944.1.S1_at	origin recognition complex, subunit 5-like (yeast)	orc5l	867	871	817	741	824	---	---	---
Dr.18073.1.S1_at	zgc:91853	zgc:91853	910	621	945	827	825.75	biosynthetic process	mannose-1-phosphate guanylyltransferase activity /// acyltransferase activity /// transferase activity /// nucleotidyltransferase activity	---
Dr.24000.1.A1_at	---	---	1113	1320	426	445	826	---	---	---
Dr.19458.1.A1_at	zgc:100817	zgc:100817	870	821	949	674	828.5	---	---	---
Dr.4069.1.A1_at	xeroderma pigmentosum, complementation group C	xpc	1413	728	611	562	828.5	nucleotide-excision repair	damaged DNA binding	nucleus
Dr.14882.1.A1_at	---	---	1067	704	865	679	828.75	---	---	---
Dr.6063.1.A1_at	si:dkey-73n10.1	si:dkey-73n10.1	900	886	651	881	829.5	---	---	---
Dr.26177.1.A1_at	zgc:171416	zgc:171416	536	689	730	1367	830.5	---	binding /// protein binding	cytoplasm
Dr.5685.2.S1_at	---	---	761	844	1085	634	831	---	---	---
Dr.21827.1.A1_at	wu:fc68d07	wu:fc68d07	920	982	846	580	832	---	---	---
Dr.13985.1.A1_at	zgc:152948	zgc:152948	762	929	513	1128	833	---	---	---
Dr.13042.1.S1_at	zgc:92001	zgc:92001	1049	996	752	539	834	nucleotide-excision repair /// protein modification process /// proteasomal ubiquitin-dependent protein catabolic process	damaged DNA binding	nucleus
Dr.20190.1.S1_at	zgc:85772	zgc:85772	807	775	913	852	836.75	---	nucleotide binding /// ATP binding /// nucleoside-triphosphatase activity	---
Dr.688.1.S1_at	protein phosphatase 4, regulatory subunit 2b	ppp4r2b	875	849	909	714	836.75	---	---	centrosome
Dr.15140.1.S1_at	zgc:56175	zgc:56175	941	956	673	780	837.5	---	---	---
Dr.20941.1.A1_at	hypothetical LOC798919	LOC798919	842	705	936	867	837.5	---	---	---
Dr.17469.2.S1_at	similar to DNA2-like helicase (DNA replication ATP-dependent helicase-like homolog)	LOC559535	604	584	1032	1134	838.5	---	---	---
Dr.16552.1.S1_at	hypothetical LOC558158	LOC558158	668	594	845	1248	838.75	protein folding	heat shock protein binding /// unfolded protein binding	---
Dr.14451.1.A1_at	---	---	1020	842	877	619	839.5	---	---	---
Dr.20947.2.A1_a_at	nuclear autoantigenic sperm protein (histone-binding)	nasp	789	899	929	743	840	---	binding	---
Dr.13973.1.A1_at	similar to F-box protein 15 /// similar to F-box protein 15	LOC560664 /// LOC796001	828	553	664	1325	842.5	---	---	---
Dr.6686.3.S1_at	si:dkeyp-117h8.4	si:dkeyp-117h8.4	1111	693	578	991	843.25	---	---	---
Dr.15394.1.A1_at	Si:ch211-232d19.4	si:ch211-232d19.4	890	820	623	1042	843.75	---	---	---
Dr.15749.1.A1_at	Transmembrane protein 110	tmem110	1044	834	770	734	845.5	---	---	integral to membrane
Dr.12717.1.S1_at	sulfatase 2	sulf2	740	784	955	904	845.75	metabolic process	catalytic activity /// sulfuric ester hydrolase activity	---
Dr.13991.1.S1_at	SUB1 homolog (S. cerevisiae)	sub1	886	831	967	708	848	regulation of transcription, DNA-dependent	DNA binding /// transcription coactivator activity /// binding	---
Dr.12586.1.S1_at	H2A histone family, member Z /// H2A histone family, member V	CH211-230G14.1 /// h2afv	851	863	988	692	848.5	nucleosome assembly	DNA binding	nucleosome /// nucleus /// chromosome
Dr.14376.1.A1_at	similar to Serine/threonine-protein kinase Pim-3 /// similar to Serine/threonine-protein kinase Pim-3	LOC100000908 /// LOC100001200	939	920	923	614	849	---	---	---
Dr.15534.1.A1_at	mediator complex subunit 24	med24	829	810	938	820	849.25	transcription /// transcription termination /// regulation of transcription, DNA-dependent /// multicellular organismal development /// nervous system development /// cell differentiation /// transcription antitermination /// retinal cone cell development /// enteric nervous system development /// thymus development	---	nucleus
Dr.9196.1.S1_at	zgc:55549	zgc:55549	854	897	823	825	849.75	---	binding	---
Dr.10049.1.A1_at	wu:fk90e02	wu:fk90e02	685	1355	864	508	853	---	---	---
Dr.24315.1.S1_at	carbonic anhydrase VII	ca7	1140	605	756	911	853	one-carbon compound metabolic process /// zinc ion transport	carbonate dehydratase activity /// zinc ion binding /// metal ion binding	---
Dr.6395.1.A1_at	si:dkeyp-87e7.4	si:dkeyp-87e7.4	956	912	897	648	853.25	---	---	---
Dr.17614.1.A1_at	---	---	1308	874	721	528	857.75	---	---	---
Dr.16002.3.A1_at	bromodomain adjacent to zinc finger domain, 1A	baz1a	1139	678	591	1027	858.75	---	protein binding /// zinc ion binding	---
Dr.16015.1.S1_at	zgc:109974	zgc:109974	817	1001	694	926	859.5	---	---	---
Dr.4127.1.A1_a_at	discs, large (Drosophila) homolog-associated protein 5	dlgap5	427	470	536	2005	859.5	cell-cell signaling	---	---
Dr.17365.1.A1_at	si:rp71-56i13.6	si:rp71-56i13.6	282	227	209	2732	862.5	---	---	---
Dr.4008.1.A1_at	wu:fd10h03	wu:fd10h03	912	847	957	735	862.75	---	---	---
Dr.26315.1.A1_at	---	---	901	882	1025	644	863	---	---	---
Dr.14714.1.S1_at	zgc:101748	zgc:101748	684	758	791	1222	863.75	---	---	---
Dr.15966.1.S1_at	zgc:103487	zgc:103487	1168	697	701	894	865	---	---	---
Dr.14654.1.S1_at	zgc:114060	zgc:114060	915	928	935	683	865.25	post-translational protein modification /// regulation of protein metabolic process	ligase activity /// small conjugating protein ligase activity	---
Dr.16768.2.S1_at	tryptophan rich basic protein	wrb	970	938	872	700	870	retina development in camera-type eye	---	---
Dr.12541.1.A1_at	---	---	752	593	855	1281	870.25	---	---	---
Dr.5091.1.S1_at	MCM4 minichromosome maintenance deficient 4, mitotin (S. cerevisiae)	mcm4	757	859	1008	858	870.5	DNA replication initiation	nucleotide binding /// DNA binding /// ATP binding /// nucleoside-triphosphatase activity	nucleus
Dr.15479.1.A1_at	hypothetical LOC568385	DKEYP-38G8.5	422	1094	827	1150	873.25	---	---	---
Dr.17797.1.A1_at	zgc:85611	zgc:85611	619	1037	421	1424	875.25	---	acyl-CoA binding /// binding	---
Dr.15072.1.A1_at	zgc:152928	zgc:152928	178	502	1241	1590	877.75	proteolysis	carboxypeptidase activity /// zinc ion binding	---
Dr.10952.1.A1_at	zgc:77462	zgc:77462	763	1012	992	746	878.25	---	---	---
Dr.17647.1.A1_at	PR domain containing 14	prdm14	1089	1720	304	404	879.25	---	zinc ion binding	intracellular /// nucleus
Dr.20503.1.A1_at	wu:fc19g04	wu:fc19g04	593	656	1048	1221	879.5	---	---	---
Dr.9165.1.S1_at	zgc:55843	zgc:55843	602	724	740	1457	880.75	zinc ion transport	zinc ion binding /// metal ion binding	---
Dr.15734.1.S1_at	zgc:153652	zgc:153652	951	795	933	845	881	---	---	---
Dr.2210.1.A1_at	wu:fc27b11	wu:fc27b11	1033	1290	511	690	881	---	---	---
Dr.9730.1.A1_at	si:ch211-11k18.10	si:ch211-11k18.10	1162	807	735	839	885.75	---	---	---
Dr.14049.1.S1_at	zgc:158667	zgc:158667	964	1103	910	570	886.75	coenzyme A biosynthetic process	pantothenate kinase activity /// ATP binding	---
Dr.3962.1.S1_at	zgc:101037	zgc:101037	253	601	839	1864	889.25	---	---	---
Dr.15497.1.A1_at	---	---	516	1392	415	1237	890	---	---	---
Dr.12526.1.A1_at	cleavage and polyadenylation specific factor 2	cpsf2	887	941	970	767	891.25	---	hydrolase activity	---
Dr.1694.1.S1_at	DEP domain containing 1a	depdc1a	696	536	1183	1164	894.75	signal transduction /// intracellular signaling cascade	GTPase activator activity	intracellular
Dr.4368.1.A1_a_at	DEAD (Asp-Glu-Ala-Asp) box polypeptide 51	ddx51	1056	931	773	819	894.75	rRNA processing /// ribosome biogenesis	nucleotide binding /// nucleic acid binding /// RNA binding /// helicase activity /// ATP binding /// ATP-dependent helicase activity /// hydrolase activity	nucleus
Dr.9202.1.A1_a_at	hypothetical protein LOC407707	LOC407707	1243	1141	522	673	894.75	regulation of transcription	DNA binding	intracellular
Dr.10616.1.A1_at	transcription factor Dp-1	tfdp1	926	869	1029	756	895	transcription /// transcription termination /// regulation of transcription, DNA-dependent /// transcription antitermination	DNA binding /// transcription factor activity	nucleus /// transcription factor complex
Dr.15377.1.S1_at	intraflagellar transport 122 homolog (Chlamydomonas)	ift122	1084	676	925	896	895.25	---	---	flagellum
Dr.24995.1.S1_at	smx5	smx5	839	1018	1059	667	895.75	mRNA metabolic process	---	ribonucleoprotein complex
Dr.14838.1.A1_at	---	---	525	1032	1156	873	896.5	---	---	---
Dr.2332.1.S1_at	elongation factor Tu GTP binding domain containing 2	eftud2	1054	864	805	875	899.5	---	nucleotide binding /// GTPase activity /// GTP binding	---
Dr.14630.1.A1_at	peptidylprolyl isomerase domain and WD repeat containing 1	ppwd1	934	987	742	943	901.5	protein folding	peptidyl-prolyl cis-trans isomerase activity /// isomerase activity	---
Dr.17256.1.A1_at	zgc:152959	zgc:152959	597	702	609	1703	902.75	---	nucleic acid binding	intracellular
Dr.880.1.A1_at	prostaglandin reductase 1	ptgr1	954	967	1033	660	903.5	metabolic process	catalytic activity /// binding /// zinc ion binding /// oxidoreductase activity	---
Dr.25707.1.A1_at	zgc:92405	zgc:92405	878	893	1047	799	904.25	transcription /// transcription termination /// regulation of transcription, DNA-dependent /// zinc ion transport /// transcription antitermination	DNA binding /// zinc ion binding /// metal ion binding	intracellular /// nucleus
Dr.21233.1.S1_at	novel protein similar to vertebrate polymerase (RNA) II (DNA directed) polypeptide I, 14.5kDa (POLR2I) /// zgc:103515	DKEY-113G17.5 /// zgc:103515	935	781	821	1081	904.5	transcription /// regulation of transcription	nucleic acid binding /// DNA binding /// DNA-directed RNA polymerase activity /// zinc ion binding /// transcription regulator activity	---
Dr.6197.1.A1_at	zgc:163002	zgc:163002	917	1063	885	757	905.5	---	---	---
Dr.4219.1.S1_at	zgc:154095	zgc:154095	1088	925	947	672	908	---	catalytic activity /// kinase activity /// transferase activity /// transferase activity, transferring phosphorus-containing groups	---
Dr.25587.1.A1_at	transmembrane protein 48	tmem48	898	906	1049	781	908.5	transport /// protein transport /// mRNA transport /// intracellular protein transport across a membrane	---	nucleus /// nuclear pore /// membrane /// integral to membrane /// nuclear membrane
Dr.2435.1.S1_at	polymerase (DNA directed), epsilon 2	pole2	610	853	581	1591	908.75	DNA replication	nucleic acid binding /// DNA binding /// DNA-directed DNA polymerase activity	nucleus
Dr.24012.1.A1_at	---	---	1202	799	794	846	910.25	protein modification process /// ubiquitin-dependent protein catabolic process	ubiquitin thiolesterase activity	---
Dr.25182.2.S1_at	zgc:101026	zgc:101026	1128	833	768	916	911.25	cell cycle	cyclin-dependent protein kinase regulator activity	---
Dr.13642.1.S1_at	---	---	1046	1010	849	742	911.75	---	---	---
Dr.18066.1.S1_at	polymerase (DNA directed), delta 2, regulatory subunit	pold2	972	688	799	1194	913.25	DNA replication	DNA binding /// DNA-directed DNA polymerase activity	nucleus
Dr.13948.1.S1_at	sirtuin (silent mating type information regulation 2 homolog) 6 (S. cerevisiae)	sirt6	852	909	1051	847	914.75	chromatin silencing /// regulation of transcription, DNA-dependent /// protein amino acid deacetylation	DNA binding /// zinc ion binding /// NAD-dependent histone deacetylase activity /// NAD binding	chromatin silencing complex
Dr.3281.1.A1_at	si:ch211-89p1.3	si:ch211-89p1.3	858	896	832	1073	914.75	---	nucleotide binding /// nucleic acid binding /// helicase activity /// ATP binding /// ATP-dependent helicase activity /// hydrolase activity	---
Dr.13686.1.A1_at	zgc:171472	zgc:171472	756	1045	594	1271	916.5	---	---	---
Dr.6337.1.S1_at	cytochrome P450, subfamily XIA, polypeptide 1	cyp11a1	1072	994	788	817	917.75	C21-steroid hormone biosynthetic process /// heme biosynthetic process /// iron ion transport /// cellular iron ion homeostasis /// positive regulation of microtubule polymerization /// oxidation reduction	monooxygenase activity /// iron ion binding /// cholesterol monooxygenase (side-chain-cleaving) activity /// cholesterol monooxygenase (side-chain-cleaving) activity /// electron carrier activity /// oxidoreductase activity /// heme binding /// metal ion binding	mitochondrion
Dr.8661.1.A1_at	death-associated protein 6	daxx	942	980	905	855	920.5	---	protein binding /// transcription repressor activity	nucleus /// PML body
Dr.21625.1.A1_at	translin-associated factor X interacting protein 1-like	CH73-197B9.2	580	1116	43	1946	921.25	---	---	---
Dr.13601.1.A1_at	zgc:162349	zgc:162349	535	698	1072	1383	922	---	nucleic acid binding /// zinc ion binding	intracellular
Dr.19791.1.S1_at	im:7162391	im:7162391	382	512	981	1814	922.25	---	---	---
Dr.26453.1.S1_at	zgc:64116	zgc:64116	995	999	514	1181	922.25	cell cycle /// mitosis	---	chromosome, centromeric region /// nucleus
Dr.16762.1.S1_at	zgc:113055	zgc:113055	967	1002	1004	722	923.75	---	---	---
Dr.21742.1.A1_at	wu:fc51a12	wu:fc51a12	1154	934	937	670	923.75	---	---	---
Dr.6679.1.A1_at	tetratricopeptide repeat domain 5	ttc5	1133	740	838	990	925.25	---	binding	---
Dr.12352.1.A1_at	progestin and adipoQ receptor family member Va	paqr5a	909	719	1053	1035	929	---	receptor activity /// steroid binding /// lipid binding	membrane /// integral to membrane
Dr.1075.1.A1_a_at	DnaJ (Hsp40) homolog, subfamily B, member 1	dnajb1	737	865	836	1279	929.25	protein folding	heat shock protein binding /// unfolded protein binding	---
Dr.17159.1.A1_at	similar to zinc finger protein 484	LOC100148586	741	1019	792	1165	929.25	---	---	---
Dr.3774.1.A1_at	wu:fc38c08	wu:fc38c08	846	1036	874	962	929.5	---	---	---
Dr.15171.1.A1_at	S phase cyclin A-associated protein in the ER	scaper	1065	868	996	795	931	zinc ion transport	nucleic acid binding /// zinc ion binding /// metal ion binding	intracellular
Dr.13749.2.S1_at	zgc:110717	zgc:110717	1023	1020	700	988	932.75	RNA processing	3'-5'-exoribonuclease activity /// RNA binding	---
Dr.784.1.S1_at	MCM3 minichromosome maintenance deficient 3 (S. cerevisiae)	mcm3	899	993	1115	725	933	DNA replication initiation /// retina development in camera-type eye	nucleotide binding /// DNA binding /// ATP binding /// nucleoside-triphosphatase activity	nucleus
Dr.2185.1.A1_at	necdin-like 2	ndnl2	731	826	1198	978	933.25	---	---	---
Dr.520.1.A1_at	SET domain, bifurcated 1b	setdb1b	911	949	1079	794	933.25	transcription /// transcription termination /// regulation of transcription, DNA-dependent /// chromatin modification /// transcription antitermination	nucleic acid binding /// DNA binding /// methyltransferase activity /// zinc ion binding /// transferase activity /// histone-lysine N-methyltransferase activity	nucleus /// chromosome
Dr.16806.1.A1_at	zgc:110527	zgc:110527	1107	1102	880	645	933.5	transport	nucleoside transmembrane transporter activity	membrane
Dr.14526.1.S1_at	similar to anaphase promoting complex subunit 10	LOC798352	1015	771	1013	940	934.75	regulation of mitotic metaphase/anaphase transition	protein binding	anaphase-promoting complex
Dr.3644.1.A1_at	F-box protein 44	fbxo44	925	959	1109	748	935.25	protein catabolic process	protein binding	---
Dr.24758.2.S1_at	myristoylated alanine rich protein kinase C substrate	marcks	843	992	1092	815	935.5	---	calmodulin binding /// kinase activity	---
Dr.5306.1.S1_at	similar to NOL1/NOP2/Sun domain family, member 2 /// NOL1/NOP2/Sun domain family, member 2	LOC100150675 /// nsun2	955	1125	868	797	936.25	---	---	---
Dr.19967.1.S1_at	nuclear distribution gene C homolog	nudc	865	913	1178	790	936.5	transport /// lipid transport	---	cytoplasm /// endoplasmic reticulum /// Golgi apparatus
Dr.24240.1.S1_at	si:ch211-218c6.5	si:ch211-218c6.5	1672	1007	534	542	938.75	---	---	---
Dr.6807.1.S1_at	zgc:158370	zgc:158370	996	989	1011	764	940	transport	nucleotide binding /// nucleic acid binding	intracellular
Dr.3646.1.A1_at	chemokine (C-C motif) receptor 6a	ccr6a	765	976	1124	897	940.5	---	receptor activity /// calcium ion binding	---
Dr.14346.2.A1_x_at	similar to COASTER	LOC557758	570	813	1200	1185	942	---	---	---
Dr.808.1.S1_at	H2A histone family, member V, like	h2afvl	853	966	1149	800	942	nucleosome assembly	DNA binding	nucleosome /// nucleus /// chromosome
Dr.7849.1.A1_at	similar to anaphase promoting complex subunit 1	LOC568795	1037	838	647	1251	943.25	---	---	---
Dr.3342.1.A1_at	---	---	1204	850	948	774	944	---	---	---
Dr.16990.1.S1_at	zgc:86715	zgc:86715	1097	911	904	865	944.25	protein folding	peptidyl-prolyl cis-trans isomerase activity /// isomerase activity	---
Dr.2291.1.S1_at	MCM2 minichromosome maintenance deficient 2, mitotin (S. cerevisiae)	mcm2	908	961	1120	788	944.25	DNA replication initiation /// retina development in camera-type eye	nucleotide binding /// DNA binding /// ATP binding	nucleus
Dr.20991.1.S1_at	protein phosphatase type 2C beta	pp2cb	999	881	979	919	944.5	protein amino acid dephosphorylation	magnesium ion binding /// catalytic activity /// phosphoprotein phosphatase activity /// protein serine/threonine phosphatase activity /// manganese ion binding	protein serine/threonine phosphatase complex
Dr.13121.1.A1_x_at	---	---	1297	801	848	835	945.25	---	---	---
Dr.6092.1.A1_at	HIRA interacting protein 3	hirip3	1213	944	850	778	946.25	---	---	---
Dr.12647.1.A1_at	zgc:165381	zgc:165381	868	1204	940	779	947.75	---	---	---
Dr.18357.1.A1_at	similar to Centromere protein F (Kinetochore protein CENP-F) (Mitosin) (AH antigen)	LOC100005596	879	1120	916	876	947.75	---	---	---
Dr.1380.1.A1_at	---	---	896	905	1199	796	949	---	---	---
Dr.16137.1.A1_at	wu:fi33g05	wu:fi33g05	1047	947	858	948	950	zinc ion transport /// protein ubiquitination	ubiquitin-protein ligase activity /// protein binding /// zinc ion binding /// metal ion binding	ubiquitin ligase complex /// intracellular
Dr.16708.1.A1_at	hypothetical LOC100001877	LOC100001877	1151	1025	932	694	950.5	---	---	---
Dr.20948.1.S1_at	MCM3 minichromosome maintenance deficient 3 (S. cerevisiae)	mcm3	1012	716	971	1104	950.75	DNA replication initiation /// retina development in camera-type eye	nucleotide binding /// DNA binding /// ATP binding /// nucleoside-triphosphatase activity	nucleus
Dr.1926.1.A1_at	family with sequence similarity 102, member B	fam102b	922	958	1154	771	951.25	---	---	---
Dr.14389.1.A1_at	---	---	979	972	943	912	951.5	---	---	---
Dr.2915.1.A1_at	wu:fb39e10	wu:fb39e10	1467	682	769	888	951.5	---	---	---
Dr.25323.1.S1_at	similar to proteophosphoglycan 5	LOC795944	660	752	1150	1245	951.75	---	---	---
Dr.8928.2.S1_at	CCR4-NOT transcription complex, subunit 8	cnot8	894	978	906	1034	953	---	nucleic acid binding	nucleus
Dr.8835.2.S1_at	similar to M-phase phosphoprotein, mpp8	DKEY-19J7.1	989	991	1005	840	956.25	DNA methylation /// chromatin assembly or disassembly	DNA binding /// chromatin binding	chromatin /// nucleus
Dr.9582.1.A1_at	zgc:158254	zgc:158254	1096	1081	883	768	957	protein metabolic process	iron ion binding /// calcium ion binding /// oxidoreductase activity, acting on paired donors, with incorporation or reduction of molecular oxygen, 2-oxoglutarate as one donor, and incorporation of one atom each of oxygen into both donors	---
Dr.16007.1.S1_at	zgc:173548	zgc:173548	982	903	886	1059	957.5	---	nucleic acid binding /// zinc ion binding	intracellular
Dr.927.1.S1_at	hypothetical protein LOC100150936 /// transcription factor Dp-1, like	LOC100150936 /// tfdp1l	882	840	1151	958	957.75	transcription /// transcription termination /// regulation of transcription, DNA-dependent /// transcription antitermination	DNA binding /// transcription factor activity	nucleus /// transcription factor complex
Dr.7178.1.A1_at	zgc:162335	zgc:162335	966	1174	934	763	959.25	regulation of transcription, DNA-dependent	DNA binding	---
Dr.5635.3.S1_at	---	---	997	1054	1062	726	959.75	---	---	---
Dr.21469.1.A1_at	im:7136784	im:7136784	1322	965	806	759	963	---	binding	---
Dr.18731.1.A1_at	ring finger protein 26	rnf26	1068	1055	795	935	963.25	---	---	---
Dr.4049.1.S1_at	nuclear transport factor 2	nutf2	924	968	1176	786	963.5	transport	---	intracellular
Dr.16507.1.A1_at	nucleoporin 43	nup43	838	986	1014	1017	963.75	---	---	membrane
Dr.13513.1.A1_at	OTU domain, ubiquitin aldehyde binding 1	otub1	832	984	1220	823	964.75	---	---	---
Dr.12680.1.S1_at	CDC23 (cell division cycle 23, yeast, homolog)	cdc23	1091	862	998	909	965	regulation of mitotic metaphase/anaphase transition /// cell division	binding	anaphase-promoting complex
Dr.12514.1.A1_at	kinesin family member 14	kif14	1460	580	1009	812	965.25	microtubule-based movement	nucleotide binding /// motor activity /// microtubule motor activity /// ATP binding	microtubule /// microtubule associated complex
Dr.377.1.S1_at	primase polypeptide 1	prim1	1106	1046	939	773	966	DNA replication /// DNA replication, synthesis of RNA primer	DNA primase activity /// DNA-directed RNA polymerase activity /// transferase activity	alpha DNA polymerase:primase complex
Dr.255.1.A1_at	zgc:152845	zgc:152845	940	1040	1113	775	967	---	ATP binding	chromosome
Dr.15234.1.A1_at	zgc:110116	zgc:110116	1119	890	928	932	967.25	---	binding	---
Dr.25698.1.S1_at	LIM homeobox 8	lhx8	957	780	1071	1062	967.5	regulation of transcription, DNA-dependent /// zinc ion transport /// response to oxidative stress /// regulation of transcription	DNA binding /// transcription factor activity /// transcription factor activity /// peroxidase activity /// zinc ion binding /// heme binding /// sequence-specific DNA binding /// metal ion binding	nucleus
Dr.8232.1.S1_at	hairy/enhancer-of-split related with YRPW motif 2	hey2	1805	856	604	611	969	blood vessel development /// transcription /// transcription termination /// regulation of transcription, DNA-dependent /// Notch signaling pathway /// multicellular organismal development /// heart development /// negative regulation of transcription /// transcription antitermination /// regulation of transcription /// artery morphogenesis	DNA binding /// protein binding /// transcription regulator activity	nucleus /// nucleus
Dr.5426.1.A1_at	similar to SMT3 suppressor of mif two 3 homolog 1 /// SMT3 suppressor of mif two 3 homolog 1 (yeast)	LOC100003435 /// sumo1	872	872	1289	849	970.5	protein modification process	---	nucleus /// cytoplasm
Dr.11508.4.S1_a_at	bcl2-like	bcl2l	754	726	1212	1196	972	tissue homeostasis /// apoptosis /// regulation of apoptosis /// negative regulation of apoptosis /// negative regulation of apoptosis /// negative regulation of caspase activity	caspase inhibitor activity	---
Dr.3884.1.S1_at	SWI/SNF related, matrix associated, actin dependent regulator of chromatin, subfamily b, member 1b	smarcb1b	1024	1044	662	1162	973	chromatin remodeling	---	nuclear chromosome
Dr.19459.1.A1_at	zgc:162324	zgc:162324	850	827	1306	921	976	---	---	---
Dr.9516.1.A1_at	similar to 52 kDa repressor of the inhibitor of the protein kinase	LOC100151273	1172	787	982	963	976	---	---	---
Dr.16861.1.A1_at	zgc:56547	zgc:56547	950	1035	1034	886	976.25	regulation of transcription	transcription regulator activity	nucleus
Dr.834.1.S1_at	zgc:153242	zgc:153242	1034	691	1024	1156	976.25	---	---	---
Dr.4989.1.S1_at	chromosome 10 open reading frame 119 (H. sapiens)	c10orf119	983	1050	1046	828	976.75	---	---	---
Dr.4891.1.S1_at	PRP4 pre-mRNA processing factor 4 homolog B	prpf4b	969	969	1103	869	977.5	protein amino acid phosphorylation	protein kinase activity /// protein serine/threonine kinase activity /// ATP binding	---
Dr.20903.1.S1_at	zgc:113153	zgc:113153	1254	804	682	1172	978	---	nucleotide binding /// ATP binding /// nucleoside-triphosphatase activity	---
Dr.8425.1.S1_at	coilin p80	coil	1223	835	964	892	978.5	---	---	---
Dr.5841.1.S1_at	Developmentally regulated RNA-binding protein 1	drb1	905	1017	1186	809	979.25	---	nucleotide binding /// nucleic acid binding	---
Dr.11541.1.A1_at	---	---	991	1106	993	833	980.75	---	---	---
Dr.8002.1.A1_at	zgc:158441 /// zgc:158606	zgc:158441 /// zgc:158606	1141	1033	1000	750	981	zinc ion transport	DNA binding /// protein binding /// zinc ion binding /// metal ion binding	---
Dr.3964.1.S1_at	chromosome 20 open reading frame 20 (H. sapiens)	c20orf20	1206	1065	914	740	981.25	regulation of transcription	---	nucleus /// H4/H2A histone acetyltransferase complex
Dr.18644.1.A1_at	similar to serine protease /// similar to serine protease /// hypothetical protein LOC100149563 /// similar to HtrA serine peptidase 2 /// similar to Serine protease HTRA2, mitochondrial precursor (High temperature requirement protein A2) (HtrA2) (Omi stress-regulated endoprotease) (Serine proteinase OMI) (Serine protease 25) /// similar to Serine protease HTRA2, mitochondrial precursor (High tem…	LOC100000024 /// LOC100003308 /// LOC100149563 /// LOC560031 /// LOC560164 /// LOC560704 /// LOC560917 /// LOC561604 /// LOC562245 /// LOC793237 /// LOC793521 /// LOC797799 /// LOC797876 /// LOC799006 /// LOC799537 /// LOC799699 /// LOC799791 /// LOC799834 /// si:busm1-sl7.2 /// zgc:173425 /// zgc:174193	1031	1049	1084	769	983.25	proteolysis	catalytic activity /// serine-type endopeptidase activity /// protein binding /// peptidase activity	---
Dr.23717.1.S1_at	mediator complex subunit 20	med20	1109	879	1027	918	983.25	transcription /// transcription termination /// regulation of transcription, DNA-dependent /// transcription antitermination	---	nucleus
Dr.4877.1.S1_at	CHK2 checkpoint homolog (S. pombe)	chek2	1100	773	975	1088	984	protein amino acid phosphorylation	protein kinase activity /// protein serine/threonine kinase activity /// ATP binding /// kinase activity	---
Dr.13752.1.S1_at	small fragment nuclease	smfn	987	1028	1179	749	985.75	---	nucleic acid binding /// exonuclease activity	intracellular
Dr.15496.1.S1_at	zgc:76877	zgc:76877	768	1084	1045	1046	985.75	transcription /// transcription termination /// regulation of transcription, DNA-dependent /// transcription antitermination	---	nucleus
Dr.3264.1.A1_at	wu:fc55h04	wu:fc55h04	1177	1016	901	854	987	---	---	---
Dr.20147.1.A1_at	anillin, actin binding protein-like /// anillin, actin binding protein-like /// si:ch211-197n10.2	anln-like /// LOC562517 /// si:ch211-197n10.2	1428	940	887	696	987.75	---	---	---
Dr.14685.1.S1_at	LSM6 homolog, U6 small nuclear RNA associated (S. cerevisiae)	lsm6	977	876	1248	856	989.25	mRNA metabolic process	---	ribonucleoprotein complex
Dr.2534.1.A1_at	similar to ubiquitin domain containing 2 /// ubiquitin domain containing 2	LOC100149277 /// ubtd2	1066	1015	1020	857	989.5	protein modification process	---	cytoplasm
Dr.653.1.S1_at	dead eye	dye	962	1005	1094	900	990.25	transport /// protein transport /// mRNA transport /// intracellular protein transport across a membrane	---	nucleus /// nuclear pore
Dr.4412.19.S1_s_at	topoisomerase (DNA) II alpha	top2a	310	926	1412	1329	994.25	DNA metabolic process /// DNA topological change	nucleotide binding /// DNA binding /// DNA topoisomerase activity /// DNA topoisomerase (ATP-hydrolyzing) activity /// ATP binding /// isomerase activity	chromosome
Dr.8658.1.A1_at	similar to M-phase phosphoprotein, mpp8	DKEY-19J7.1	1102	930	1058	887	994.25	DNA methylation /// chromatin assembly or disassembly	DNA binding /// chromatin binding	chromatin /// nucleus
Dr.12707.1.A1_at	zgc:112072	zgc:112072	889	1000	1122	967	994.5	---	---	integral to membrane
Dr.15759.1.A1_at	zgc:92784	zgc:92784	1134	917	1101	826	994.5	regulation of transcription	DNA binding /// RNA polymerase II transcription factor activity	nucleus
Dr.16811.1.A1_at	---	---	1226	1029	919	805	994.75	---	---	---
Dr.3033.2.A1_at	wu:fa01h10	wu:fa01h10	1104	1070	1055	752	995.25	---	---	---
Dr.9080.1.A1_at	wu:fi43g04	wu:fi43g04	1252	839	764	1130	996.25	---	---	---
Dr.11991.1.S1_at	CXXC finger 1 (PHD domain)	cxxc1	1138	878	1095	878	997.25	blood vessel development /// zinc ion transport /// hemopoiesis /// DNA methylation on cytosine	DNA binding /// protein binding /// zinc ion binding /// metal ion binding	---
Dr.6620.1.A1_at	similar to zinc finger protein 782	LOC792682	1148	1034	978	830	997.5	---	nucleic acid binding /// zinc ion binding	intracellular
Dr.17187.1.S1_at	zgc:113070	zgc:113070	1167	953	1073	798	997.75	---	binding	---
Dr.14292.1.S1_at	zgc:73351	zgc:73351	994	1121	999	884	999.5	---	DNA binding /// sequence-specific DNA binding	intracellular
Dr.13727.1.S1_at	similar to zinc finger protein 14 (KOX 6)	LOC100150909	609	923	1042	1429	1000.75	---	---	---
Dr.3160.1.S1_at	meiotic recombination 11 homolog A (S. cerevisiae)	mre11a	1042	974	1018	979	1003.25	DNA metabolic process /// DNA repair /// double-strand break repair /// response to DNA damage stimulus /// meiosis	nuclease activity /// endonuclease activity /// exonuclease activity /// hydrolase activity /// manganese ion binding	nucleus
Dr.20690.1.S1_at	structure specific recognition protein 1a	ssrp1a	1009	910	983	1119	1005.25	regulation of transcription, DNA-dependent	DNA binding	chromatin /// nucleus
Dr.13099.1.A1_at	myeloblastosis oncogene	myb	1118	614	1207	1099	1009.5	---	---	---
Dr.202.1.S1_at	oral-facial-digital syndrome 1	ofd1	787	793	1283	1179	1010.5	---	---	---
Dr.15224.1.A1_at	similar to rRNA methyltransferase 1, mitochondrial	LOC563095	1218	572	1219	1036	1011.25	---	---	---
Dr.8774.1.A1_at	zgc:114119	zgc:114119	1236	836	986	987	1011.25	---	---	---
Dr.15960.1.A1_at	---	---	1115	998	1132	806	1012.75	---	---	---
Dr.519.1.A1_at	polymerase (DNA directed), alpha 1	pola1	1058	919	1041	1033	1012.75	nucleobase, nucleoside, nucleotide and nucleic acid metabolic process /// DNA replication	nucleotide binding /// nucleic acid binding /// DNA binding /// DNA-directed DNA polymerase activity /// transferase activity /// nucleotidyltransferase activity	nucleus
Dr.14834.1.A1_at	zgc:101136	zgc:101136	827	1138	1129	960	1013.5	mRNA metabolic process	---	ribonucleoprotein complex
Dr.13629.1.A1_at	zgc:113452	zgc:113452	1000	914	1208	933	1013.75	---	nucleic acid binding /// zinc ion binding	intracellular
Dr.13615.1.A1_at	---	---	785	1327	681	1265	1014.5	---	---	---
Dr.15107.1.A1_at	similar to tubulin, gamma complex associated protein 6	LOC100149854	811	1104	771	1375	1015.25	microtubule cytoskeleton organization and biogenesis /// proteolysis	metallopeptidase activity /// zinc ion binding	spindle pole /// microtubule organizing center
Dr.1309.1.S1_at	---	---	1099	983	1031	950	1015.75	---	---	---
Dr.12788.1.A1_at	wu:fa19b12	wu:fa19b12	1341	1101	888	738	1017	---	---	---
Dr.24146.1.S1_at	solute carrier family 16 (monocarboxylic acid transporters), member 9b	slc16a9b	1075	971	1146	895	1021.75	transport	transporter activity	integral to membrane
Dr.730.1.A1_at	THO complex 7	thoc7	1117	1042	1052	879	1022.5	---	---	nucleus /// cytoplasm
Dr.3076.2.S1_at	wu:fc51g12	wu:fc51g12	1011	988	1023	1069	1022.75	microtubule-based movement	nucleotide binding /// motor activity /// microtubule motor activity /// ATP binding	microtubule /// microtubule associated complex
Dr.4083.1.A1_at	---	---	1291	1080	1002	718	1022.75	---	---	---
Dr.5470.1.A1_at	RCD1 required for cell differentiation1 homolog (S. pombe)	rqcd1	1131	1087	1035	838	1022.75	transcription /// transcription termination /// regulation of transcription, DNA-dependent /// transcription antitermination	---	nucleus
Dr.17640.1.A1_at	heterogeneous nuclear ribonucleoprotein H1	hnrnph1	1290	985	1017	802	1023.5	proteolysis	nucleotide binding /// nucleic acid binding /// serine-type endopeptidase activity	---
Dr.24663.1.S1_at	zgc:56565	zgc:56565	862	500	1486	1249	1024.25	---	---	---
Dr.7582.1.A1_at	enhancer of mRNA-decapping protein 4	edc4	973	975	1266	883	1024.25	---	---	nucleus /// cytoplasm
Dr.11628.1.S1_at	deoxyhypusine synthase	dhps	949	1062	1201	889	1025.25	peptidyl-lysine modification to hypusine	---	---
Dr.15030.1.A1_at	hypothetical LOC799792	LOC799792	1188	797	871	1260	1029	---	---	---
Dr.19722.1.A1_at	preproinsulin b	insb	728	1236	493	1662	1029.75	---	hormone activity	extracellular region
Dr.5685.1.S1_at	---	---	921	1039	1224	937	1030.25	---	---	---
Dr.17128.1.A1_at	BCL2/adenovirus E1B interacting protein 2	bnip2	1105	1038	733	1246	1030.5	---	---	---
Dr.12988.1.A1_at	---	---	1217	1109	896	902	1031	---	---	---
Dr.13010.1.S1_at	similar to ring finger protein 185	LOC793536	927	619	1063	1517	1031.5	---	---	---
Dr.23938.1.S1_at	hypothetical protein LOC553502	LOC553502	1276	939	941	971	1031.75	---	---	---
Dr.21323.1.A1_at	wu:fc10d12	wu:fc10d12	1381	995	892	861	1032.25	---	---	---
Dr.2633.1.A1_at	carnitine acetyltransferase	crat	1081	1027	1130	891	1032.25	---	acyltransferase activity /// transferase activity	---
Dr.9529.1.A1_at	zgc:77291	zgc:77291	913	1066	1261	893	1033.25	regulation of transcription, DNA-dependent /// regulation of transcription	DNA binding /// transcription factor activity /// sequence-specific DNA binding /// protein dimerization activity	nucleus
Dr.7670.1.A1_at	ARP8 actin-related protein 8 homolog (yeast)	actr8	937	932	670	1604	1035.75	---	structural molecule activity /// protein binding	cytoplasm /// cytoskeleton
Dr.5285.1.A1_at	zgc:194596	zgc:194596	1501	851	707	1093	1038	---	---	---
Dr.20146.1.A1_at	wu:fi25h02	wu:fi25h02	714	1011	1298	1131	1038.5	proteolysis	metallopeptidase activity /// zinc ion binding	---
Dr.9292.1.A1_at	zgc:101660	zgc:101660	1143	741	1040	1239	1040.75	---	---	---
Dr.21700.1.A1_at	---	---	1007	1127	1160	871	1041.25	---	---	---
Dr.5635.3.S1_a_at	---	---	907	1173	1158	927	1041.25	---	---	---
Dr.12322.1.A1_at	wu:fb99g07	wu:fb99g07	1002	1219	994	952	1041.75	regulation of transcription, DNA-dependent	---	nucleus
Dr.7585.1.A1_at	wu:fe11g03	wu:fe11g03	978	1076	1138	975	1041.75	---	---	---
Dr.14306.1.S1_a_at	programmed cell death 4b	pdcd4b	1126	1008	1082	961	1044.25	---	---	---
Dr.16393.1.A1_at	abhydrolase domain containing 2b	abhd2b	833	806	1337	1208	1046	---	carboxylesterase activity /// hydrolase activity	membrane /// integral to membrane
Dr.4206.1.A1_at	zgc:76977	zgc:76977	930	1067	1215	973	1046.25	chromatin assembly or disassembly /// transcription /// transcription termination /// regulation of transcription, DNA-dependent /// chromatin modification /// transcription antitermination	---	nucleus
Dr.14383.1.A1_at	zgc:153787	zgc:153787	796	1053	824	1520	1048.25	protein amino acid phosphorylation	nucleotide binding /// protein kinase activity /// protein serine/threonine kinase activity /// ATP binding /// kinase activity /// transferase activity	---
Dr.819.1.A1_at	im:7158173	im:7158173	1013	1196	1064	920	1048.25	zinc ion transport	DNA binding /// protein binding /// zinc ion binding /// metal ion binding	intracellular /// nucleus
Dr.542.1.S1_at	transformed 3T3 cell double minute 2 homolog (mouse)	mdm2	1181	1051	1088	885	1051.25	zinc ion transport	protein binding /// zinc ion binding /// ligase activity /// metal ion binding	intracellular /// nucleus
Dr.98.1.A1_at	pericentrin 1	pcnt1	883	1184	1056	1085	1052	transport /// protein transport /// mRNA transport /// intracellular protein transport across a membrane	---	nucleus /// nuclear pore /// membrane /// nuclear membrane
Dr.12976.1.A1_at	Zgc:92148	zgc:92148	803	1149	1311	946	1052.25	---	heat shock protein binding	---
Dr.15652.1.S1_at	protein phosphatase type 2C beta	pp2cb	971	1058	1277	910	1054	protein amino acid dephosphorylation	magnesium ion binding /// catalytic activity /// phosphoprotein phosphatase activity /// protein serine/threonine phosphatase activity /// manganese ion binding	protein serine/threonine phosphatase complex
Dr.7249.1.A1_at	zgc:110397	zgc:110397	1284	1325	743	866	1054.5	transcription /// transcription termination /// regulation of transcription, DNA-dependent /// zinc ion transport /// transcription antitermination	DNA binding /// zinc ion binding /// metal ion binding	nucleus
Dr.12649.1.S1_at	zgc:153041	zgc:153041	947	1218	1210	844	1054.75	DNA replication	---	origin recognition complex /// nucleus
Dr.9315.1.A1_at	DEAD (Asp-Glu-Ala-Asp) box polypeptide 27	ddx27	992	1261	912	1058	1055.75	---	nucleotide binding /// nucleic acid binding /// helicase activity /// ATP binding /// ATP-dependent helicase activity /// hydrolase activity	---
Dr.23948.1.S1_at	similar to polytropic murine leukamia virus receptor SYG1	DKEY-60B12.7	1179	1124	1112	810	1056.25	---	---	plasma membrane /// membrane /// integral to membrane
Dr.15005.1.S1_at	similar to Major centromere autoantigen B (Centromere protein B) (CENP-B)	LOC100150296	1201	948	944	1136	1057.25	regulation of transcription	DNA binding	---
Dr.237.2.S1_at	similar to ribulose-5-phosphate-3-epimerase /// ribulose-5-phosphate-3-epimerase	LOC100149308 /// rpe	1016	1072	1167	977	1058	carbohydrate metabolic process /// metabolic process	catalytic activity /// ribulose-phosphate 3-epimerase activity	---
Dr.4974.1.S1_at	S-phase kinase-associated protein 2 (p45)	skp2	1328	1059	920	925	1058	proteolysis	cysteine-type endopeptidase activity	---
Dr.25543.1.A1_at	pseudouridylate synthase 7 homolog (S. cerevisiae)-like	pus7l	1383	756	645	1451	1058.75	pseudouridine synthesis /// tRNA processing /// tRNA pseudouridine synthesis	RNA binding /// pseudouridine synthase activity /// isomerase activity	---
Dr.14411.1.S1_at	zgc:110606	zgc:110606	1010	1047	1028	1151	1059	---	nucleotide binding /// nucleic acid binding	---
Dr.13990.1.A1_at	solute carrier family 25 (mitochondrial carrier; citrate transporter), member 1	slc25a1	952	866	1240	1183	1060.25	transport	transporter activity /// binding	mitochondrion /// mitochondrial inner membrane /// membrane /// integral to membrane
Dr.9554.3.S1_at	wu:fj87c06	wu:fj87c06	706	514	1021	2000	1060.25	---	---	---
Dr.16228.1.A1_at	zgc:112254	zgc:112254	1241	1607	813	582	1060.75	---	nucleotide binding /// nucleic acid binding /// zinc ion binding	intracellular
Dr.11509.1.A1_at	zgc:163016	zgc:163016	1101	1172	1026	953	1063	protein amino acid phosphorylation	nucleotide binding /// protein kinase activity /// protein serine/threonine kinase activity /// ATP binding /// kinase activity /// transferase activity	---
Dr.15854.1.A1_at	similar to mesoderm induction early response 1	LOC566167	1422	1952	400	480	1063.5	---	---	---
Dr.6366.1.A1_at	PRP3 pre-mRNA processing factor 3 homolog (yeast)	prpf3	893	1156	1157	1049	1063.75	mRNA processing	---	---
Dr.3493.1.A1_at	zgc:153980	zgc:153980	945	1097	1274	942	1064.5	---	---	---
Dr.12373.1.S1_at	zgc:92178	zgc:92178	1103	1202	1067	890	1065.5	metabolic process	hydrolase activity, acting on ester bonds	---
Dr.5064.1.S1_at	seven in absentia homolog 1 (Drosophila)	siah1	1008	1090	1263	903	1066	ubiquitin-dependent protein catabolic process /// zinc ion transport /// multicellular organismal development	protein binding /// zinc ion binding /// ligase activity /// metal ion binding	nucleus
Dr.15116.1.S1_at	dynein light chain 2, like	dnl2l	1232	1271	1019	745	1066.75	microtubule-based process	microtubule motor activity	microtubule associated complex
Dr.10092.1.A1_at	wu:fk95d02	wu:fk95d02	1185	981	1090	1012	1067	---	---	---
Dr.26348.1.A1_at	zgc:86602	zgc:86602	1301	1185	754	1029	1067.25	zinc ion transport	protein binding /// zinc ion binding /// metal ion binding	nucleus
Dr.4008.2.S1_at	wu:fd10h03	wu:fd10h03	1053	1128	1211	880	1068	---	---	---
Dr.4952.1.A1_at	similar to Mdc1 protein	LOC569805	1082	1198	1016	984	1070	---	---	---
Dr.5119.1.A1_at	eukaryotic translation initiation factor 3, subunit E, b	eif3eb	1022	885	1325	1054	1071.5	---	translation initiation factor activity	---
Dr.23353.1.S1_at	zgc:103632	zgc:103632	1079	1043	1270	901	1073.25	mitosis	---	spliceosome
Dr.5254.1.A1_at	---	---	1064	1098	1303	850	1078.75	---	---	---
Dr.22250.1.A1_at	zgc:66442	zgc:66442	1074	1108	1110	1026	1079.5	zinc ion transport	nucleic acid binding /// protein binding /// zinc ion binding /// metal ion binding	intracellular /// nucleus
Dr.18981.1.A1_at	zgc:109983	zgc:109983	331	1112	1086	1808	1084.25	---	methyltransferase activity /// transferase activity	---
Dr.26460.1.S1_at	tubulin tyrosine ligase-like family, member 1	ttll1	573	646	557	2564	1085	protein modification process	tubulin-tyrosine ligase activity /// ligase activity	---
Dr.9157.1.S1_at	McKusick-Kaufman syndrome	mkks	1077	818	991	1454	1085	heart looping /// protein folding /// determination of left/right symmetry /// melanosome transport /// melanosome transport /// cilium biogenesis /// cellular protein metabolic process /// intracellular transport /// pigment granule aggregation in cell center /// convergent extension /// convergent extension /// convergent extension involved in gastrulation	nucleotide binding /// protein binding /// ATP binding /// unfolded protein binding	---
Dr.9164.1.A1_at	zgc:101872	zgc:101872	825	1074	918	1524	1085.25	---	---	---
Dr.1119.1.S1_at	retinoblastoma binding protein 4, like	rbb4l	946	1191	1231	980	1087	DNA replication /// transcription /// transcription termination /// regulation of transcription, DNA-dependent /// chromatin modification /// transcription antitermination	---	nucleus
Dr.13362.1.S1_at	replication factor C (activator 1) 3	rfc3	1190	1086	1007	1068	1087.75	DNA replication	nucleotide binding /// DNA binding /// ATP binding /// nucleoside-triphosphatase activity	nucleus
Dr.25864.1.S1_at	zgc:63992	zgc:63992	1132	1213	1143	864	1088	---	---	---
Dr.17411.1.S1_at	III-FBPL precursor	LOC799904	1173	1099	1173	908	1088.25	cell adhesion	---	---
Dr.26063.1.S1_at	hypothetical LOC559695 /// zgc:171310	LOC559695 /// zgc:171310	231	776	1666	1680	1088.25	---	nucleotide binding /// nucleic acid binding	---
Dr.4460.2.S1_at	wu:fc30c07	wu:fc30c07	1085	768	1039	1461	1088.25	---	---	---
Dr.25770.4.S1_at	---	---	418	1834	702	1404	1089.5	---	---	---
Dr.15201.1.S1_at	DnaJ (Hsp40) homolog, subfamily C, member 17	dnajc17	880	936	1180	1368	1091	protein folding	nucleotide binding /// nucleic acid binding /// heat shock protein binding /// unfolded protein binding	---
Dr.16262.1.A1_at	zgc:162509	zgc:162509	1098	1453	952	863	1091.5	---	---	---
Dr.17703.1.A1_at	ligatin	lgtn	1018	1225	1015	1110	1092	translational initiation	RNA binding /// translation initiation factor activity	nucleus
Dr.13601.2.S1_at	zgc:162349	zgc:162349	429	894	1134	1912	1092.25	---	nucleic acid binding /// zinc ion binding	intracellular
Dr.17291.1.A1_at	hypothetical LOC555985	LOC555985	1207	629	997	1537	1092.5	---	---	---
Dr.14391.1.S1_at	zgc:114199	zgc:114199	844	945	1078	1504	1092.75	---	DNA binding /// calcium ion binding	---
Dr.6074.1.A1_at	wu:fj98a08	wu:fj98a08	990	848	785	1751	1093.5	---	---	---
Dr.12883.1.S1_at	serum amyloid A-like 1	saal1	1405	779	750	1442	1094	acute-phase response	binding	extracellular region
Dr.19692.1.A1_at	si:dkey-22a1.2	si:dkey-22a1.2	874	873	917	1714	1094.5	---	---	---
Dr.7349.1.S1_at	ankyrin repeat and SOCS box-containing 3	asb3	1136	579	1114	1561	1097.5	intracellular signaling cascade	---	---
Dr.18325.1.S1_at	zgc:92795	zgc:92795	1124	1146	1128	993	1097.75	transport /// intracellular protein transport /// protein transport /// vesicle-mediated transport	protein binding /// protein transporter activity	membrane coat
Dr.24011.1.S1_at	wu:fi37d12	wu:fi37d12	1511	854	908	1123	1099	---	---	---
DrAffx.2.96.A1_at	topoisomerase (DNA) II alpha	top2a	735	1951	104	1608	1099.5	DNA metabolic process /// DNA topological change	nucleotide binding /// DNA binding /// DNA topoisomerase activity /// DNA topoisomerase (ATP-hydrolyzing) activity /// ATP binding /// isomerase activity	chromosome
Dr.17336.1.S1_at	zgc:56688	zgc:56688	877	816	1223	1496	1103	---	---	---
Dr.2715.1.A1_at	DNA cross-link repair 1A (PSO2 homolog, S. cerevisiae)	dclre1a	1334	1026	965	1087	1103	---	zinc ion binding	intracellular
Dr.3033.2.A1_x_at	wu:fa01h10	wu:fa01h10	1192	1113	1194	922	1105.25	---	---	---
Dr.13964.3.A1_at	si:ch211-260g14.3	si:ch211-260g14.3	1211	1509	655	1047	1105.5	regulation of transcription, DNA-dependent /// zinc ion transport /// regulation of transcription	DNA binding /// transcription factor activity /// zinc ion binding /// sequence-specific DNA binding /// metal ion binding	nucleus
Dr.14346.1.A1_a_at	similar to COASTER	LOC557758	928	1060	1142	1298	1107	---	---	---
Dr.13743.2.A1_a_at	similar to alveolin	LOC797085	491	632	1235	2072	1107.5	proteolysis	metallopeptidase activity /// zinc ion binding	---
Dr.26457.1.S1_at	v-ral simian leukemia viral oncogene homolog A (ras related)	rala	1164	1071	1196	999	1107.5	small GTPase mediated signal transduction	nucleotide binding /// GTP binding	intracellular
Dr.433.1.A1_at	activating transcription factor 7 interacting protein	atf7ip	953	1134	1339	1006	1108	transcription /// transcription termination /// regulation of transcription, DNA-dependent /// transcription antitermination	---	nucleus
Dr.23899.1.A1_at	zgc:162618	zgc:162618	1147	1110	1083	1094	1108.5	---	---	---
Dr.14599.1.A1_at	---	---	1153	1105	1206	972	1109	---	---	---
Dr.9168.1.S1_at	zgc:55491	zgc:55491	1200	1089	1061	1089	1109.75	---	zinc ion binding	---
Dr.18737.1.A1_at	transmembrane protein 110	tmem110	1315	1061	1070	1020	1116.5	---	---	integral to membrane
Dr.22156.1.A1_at	similar to CCR4-NOT transcription complex subunit 7 (CCR4-associated factor 1) (CAF1) (BTG1 binding factor 1) /// zgc:153168	LOC563006 /// zgc:153168	1388	1298	774	1009	1117.25	transcription /// transcription termination /// regulation of transcription, DNA-dependent /// transcription antitermination	nucleic acid binding	nucleus
Dr.17330.1.A1_at	zinc finger, CCHC domain containing 8	zcchc8	1152	1150	1164	1004	1117.5	---	nucleic acid binding /// zinc ion binding	---
Dr.1985.1.A1_at	poly(A) binding protein interacting protein 1	paip1	1191	1107	1174	1001	1118.25	RNA metabolic process	binding /// protein binding	---
Dr.14481.1.S1_a_at	---	---	1114	1300	990	1070	1118.5	---	---	---
Dr.17767.2.A1_at	gem (nuclear organelle) associated protein 5	gemin5	1520	1206	878	872	1119	---	---	---
Dr.15901.1.A1_at	PMS1 postmeiotic segregation increased 1 (S. cerevisiae)	pms1	1032	1304	1100	1045	1120.25	mismatch repair /// regulation of transcription, DNA-dependent	DNA binding /// ATP binding /// mismatched DNA binding	---
Dr.17887.1.S1_at	zgc:103697	zgc:103697	1026	1228	1137	1090	1120.25	---	---	---
Dr.16172.1.A1_s_at	hypothetical protein LOC402840	LOC402840	1045	1234	1262	941	1120.5	---	---	---
Dr.18989.1.A1_at	similar to CG13148 CG13148-PA	LOC569935	636	2239	610	997	1120.5	---	---	---
Dr.1193.1.S1_at	nudix (nucleoside diphosphate linked moiety X)-type motif 22	nudt22	871	922	852	1844	1122.25	---	hydrolase activity	---
Dr.7646.1.A1_at	zgc:55343	zgc:55343	1294	964	1118	1116	1123	protein modification process	tubulin-tyrosine ligase activity	---
Dr.15884.1.A1_at	breast cancer 2, early onset	brca2	1757	1846	472	420	1123.75	double-strand break repair via homologous recombination /// DNA repair /// DNA recombination /// regulation of S phase of mitotic cell cycle	single-stranded DNA binding /// protein binding	nucleus
Dr.3972.1.S1_at	---	---	1175	1161	1214	945	1123.75	---	---	---
Dr.5386.1.A1_at	wu:fc95a03	wu:fc95a03	916	1201	1091	1304	1128	---	---	---
Dr.1345.2.A1_at	---	---	984	1299	1232	998	1128.25	---	---	---
Dr.17326.1.A1_at	zgc:113121	zgc:113121	1157	1200	1126	1032	1128.75	---	---	---
Dr.16507.2.S1_at	nucleoporin 43	nup43	821	875	1469	1353	1129.5	---	---	membrane
Dr.15947.1.A1_at	si:ch211-266a5.1	si:ch211-266a5.1	284	990	467	2782	1130.75	---	---	---
Dr.12664.1.A1_at	si:ch211-241e1.5	si:ch211-241e1.5	1212	902	1213	1201	1132	---	nucleic acid binding /// zinc ion binding	intracellular
Dr.10109.1.A1_s_at	wu:fk97g03	wu:fk97g03	1003	1217	1242	1075	1134.25	---	---	---
Dr.26541.1.A1_at	cytoskeleton associated protein 5	ckap5	1176	1088	1155	1120	1134.75	---	binding	---
Dr.4879.1.S1_at	polymerase (DNA directed), alpha 2	pola2	1169	955	1153	1262	1134.75	DNA replication	DNA binding /// DNA-directed DNA polymerase activity	nucleus
Dr.12392.1.S1_at	zgc:101128	zgc:101128	1035	1147	1193	1170	1136.25	zinc ion transport	protein binding /// zinc ion binding /// metal ion binding	---
Dr.9377.1.A1_at	Myeloid/lymphoid or mixed-lineage leukemia 4a	mll4a	1289	1056	1099	1102	1136.5	---	---	nucleus
Dr.6295.1.S1_at	LIM domain only 4	lmo4	1233	1030	1282	1007	1138	zinc ion transport /// forebrain development /// forebrain development /// embryonic camera-type eye development /// embryonic camera-type eye development	zinc ion binding /// metal ion binding	---
Dr.16654.1.S1_at	similar to avidin	LOC567678	545	1096	853	2059	1138.25	---	---	---
Dr.15011.1.A1_at	zgc:111945	zgc:111945	1332	1129	1087	1014	1140.5	small GTPase mediated signal transduction /// protein transport	nucleotide binding /// GTP binding	---
Dr.1598.1.S1_at	vacuolar protein sorting 52 (yeast)	vps52	1361	1142	1105	955	1140.75	---	---	---
Dr.2531.2.S1_at	similar to DNA polymerase gamma	LOC560613	1416	1131	900	1118	1141.25	---	---	---
Dr.8835.1.A1_at	similar to M-phase phosphoprotein, mpp8	DKEY-19J7.1	1073	1078	1394	1022	1141.75	DNA methylation /// chromatin assembly or disassembly	DNA binding /// chromatin binding	chromatin /// nucleus
Dr.4742.1.S1_at	zgc:101121	zgc:101121	963	1249	1249	1109	1142.5	zinc ion transport	DNA binding /// zinc ion binding /// metal ion binding	---
Dr.16868.1.A1_at	jumonji domain containing 5 /// zgc:173863	jmjd5 /// zgc:173863	958	1117	961	1536	1143	---	---	---
Dr.11421.1.A1_at	im:7136185	im:7136185	1339	1177	1152	905	1143.25	---	---	---
Dr.6485.1.A1_at	zgc:103670	zgc:103670	1184	1115	1276	1002	1144.25	---	---	---
Dr.9746.1.S1_a_at	ribonucleotide reductase M1 polypeptide	rrm1	1059	1255	1279	986	1144.75	DNA replication /// oxidation reduction	nucleotide binding /// catalytic activity /// ribonucleoside-diphosphate reductase activity /// protein binding /// ATP binding /// oxidoreductase activity	cytoplasm /// ribonucleoside-diphosphate reductase complex
Dr.23983.1.A1_at	zgc:66475	zgc:66475	1247	1288	1131	914	1145	DNA repair	deoxyribodipyrimidine photo-lyase activity /// DNA photolyase activity	---
Dr.16768.1.A1_at	tryptophan rich basic protein	wrb	1014	1160	1392	1019	1146.25	retina development in camera-type eye	---	---
Dr.7424.2.S1_at	COP9 constitutive photomorphogenic homolog subunit 5	cops5	1123	1257	1229	983	1148	---	endopeptidase inhibitor activity /// metalloendopeptidase inhibitor activity /// peptidase activity /// metallopeptidase activity /// hydrolase activity /// metal ion binding	nucleus /// cytoplasm /// signalosome
Dr.4892.1.A1_at	hypothetical protein LOC402840	LOC402840	1229	1179	1222	969	1149.75	---	---	---
Dr.25394.1.A1_at	nucleoporin like 1	nupl1	1312	1021	1145	1127	1151.25	---	---	membrane
Dr.5240.2.S1_a_at	hypothetical protein LOC798351 /// zgc:86775	MGC174761 /// zgc:86775	1048	1229	1268	1061	1151.5	transcription initiation from RNA polymerase II promoter	RNA polymerase II transcription factor activity /// catalytic activity /// ATP binding	transcription factor TFIIF complex
Dr.17304.1.A1_at	similar to mitogen-activated protein kinase-activated protein kinase 5	LOC100148099	1062	1210	1187	1161	1155	protein amino acid phosphorylation	protein kinase activity /// protein serine/threonine kinase activity /// ATP binding /// kinase activity	---
Dr.12753.1.A1_at	zgc:175195	zgc:175195	1040	1190	1239	1152	1155.25	nucleobase, nucleoside, nucleotide and nucleic acid metabolic process	nucleic acid binding /// 3'-5' exonuclease activity	intracellular
Dr.15527.1.A1_at	zgc:113138	zgc:113138	1237	1226	1177	981	1155.25	tRNA splicing /// tRNA processing	tRNA 2'-phosphotransferase activity /// transferase activity /// transferase activity, transferring phosphorus-containing groups	---
Dr.828.1.A1_at	zgc:77115	zgc:77115	1296	1073	1351	907	1156.75	cell cycle /// mitosis /// cell division	---	nucleus
Dr.1823.1.A1_at	si:ch211-150c22.2	si:ch211-150c22.2	1425	1023	989	1199	1159	---	---	---
Dr.10241.1.S1_at	small nuclear ribonucleoprotein D1 polypeptide	snrpd1	1205	1194	1300	939	1159.5	mRNA metabolic process	nucleic acid binding	ribonucleoprotein complex
Dr.7707.1.S1_at	cofactor of BRCA1	cobra1	1137	1166	863	1473	1159.75	negative regulation of transcription	---	nucleus
Dr.4545.1.A1_at	wu:fc56e12	wu:fc56e12	1146	1385	1342	772	1161.25	---	---	---
Dr.5022.1.A1_at	cleavage and polyadenylation specific factor 1	cpsf1	1050	1362	1098	1135	1161.25	---	nucleic acid binding	nucleus
Dr.13517.1.S1_at	mago-nashi homolog, proliferation-associated (Drosophila)	magoh	1183	1123	1321	1021	1162	---	---	nucleus
Dr.18709.1.S1_at	G kinase anchoring protein 1 /// hypothetical protein LOC100148482	gkap1 /// LOC100148482	932	1168	1255	1294	1162.25	---	---	Golgi apparatus
Dr.6817.2.A1_at	BTB (POZ) domain containing 9	btbd9	1121	1091	1251	1190	1163.25	cell adhesion	protein binding	---
Dr.19951.1.S1_a_at	MYB binding protein (P160) 1a	mybbp1a	1365	1013	1163	1114	1163.75	carbohydrate metabolic process /// transcription /// transcription termination /// regulation of transcription, DNA-dependent /// transcription antitermination	DNA binding /// DNA-directed DNA polymerase activity /// hydrolase activity, hydrolyzing O-glycosyl compounds /// binding	nucleus
Dr.13292.1.S1_at	zgc:153425	zgc:153425	985	1189	1036	1448	1164.5	---	---	---
Dr.9202.2.A1_x_at	hypothetical protein LOC407707	LOC407707	1240	1563	1080	776	1164.75	regulation of transcription	DNA binding	intracellular
Dr.14394.1.S1_at	zgc:101879	zgc:101879	1017	1208	1387	1048	1165	ubiquitin-dependent protein catabolic process	protein binding	---
Dr.18531.1.S1_at	similar to GRK5 protein kinase	LOC560806	648	1079	582	2356	1166.25	protein amino acid phosphorylation /// signal transduction	protein kinase activity /// protein serine/threonine kinase activity /// G-protein coupled receptor kinase activity /// protein tyrosine kinase activity /// signal transducer activity /// ATP binding	---
Dr.17718.2.S1_at	AT rich interactive domain 3B (Bright like)	arid3b	1228	870	1104	1468	1167.5	---	DNA binding	intracellular
Dr.17767.2.A1_x_at	gem (nuclear organelle) associated protein 5	gemin5	1545	1244	959	924	1168	---	---	---
Dr.15962.1.A1_at	ATG12 autophagy related 12 homolog (S. cerevisiae)	atg12	1135	1269	876	1396	1169	autophagosome formation	---	cytoplasm
Dr.9836.1.S1_at	non-metastatic cells 2-like, protein (NM23B) expressed in	nme2l	1274	1263	1259	882	1169.5	GTP biosynthetic process /// UTP biosynthetic process /// CTP biosynthetic process	nucleotide binding /// nucleoside diphosphate kinase activity /// ATP binding /// kinase activity /// transferase activity	---
Dr.6188.1.S1_at	zgc:152851	zgc:152851	1327	822	1144	1389	1170.5	protein modification process	catalytic activity	---
Dr.4587.1.S1_at	WD repeat domain containing 82	wdr82	1052	1214	1413	1005	1171	---	actin binding	intracellular /// cytoplasm /// cytoskeleton
Dr.3739.1.A1_at	wu:fc11g07	wu:fc11g07	804	1329	1203	1350	1171.5	---	---	---
Dr.15052.1.S1_at	zgc:153892	zgc:153892	1165	1069	1264	1200	1174.5	apoptosis	calcium ion binding	nucleus
Dr.6026.1.A1_at	si:ch211-266o5.1	si:ch211-266o5.1	1158	1077	1175	1289	1174.75	RNA metabolic process	binding /// protein binding	---
Dr.15134.1.A1_at	---	---	698	625	889	2488	1175	---	---	---
Dr.17055.1.S1_at	LSM8 homolog, U6 small nuclear RNA associated	lsm8	1055	1205	1399	1041	1175	---	---	---
Dr.5635.2.S1_at	---	---	1303	1180	1320	898	1175.25	---	---	---
Dr.17826.1.S1_at	leucine rich repeat containing 42	lrrc42	1293	950	974	1493	1177.5	---	protein binding	---
Dr.18811.2.A1_at	zgc:92799	zgc:92799	897	1222	1575	1016	1177.5	---	---	---
Dr.4137.1.A1_at	similar to WAF-1/CIP1 stabilizing protein 39	LOC100149636	1421	1169	1141	989	1180	---	---	---
Dr.15150.1.A1_at	poly (ADP-ribose) polymerase family, member 3	parp3	993	1233	1405	1092	1180.75	protein amino acid ADP-ribosylation	NAD+ ADP-ribosyltransferase activity	nucleus
Dr.24234.1.S1_at	structural maintenance of chromosomes 2	smc2	988	943	1299	1500	1182.5	---	ATP binding	chromosome
Dr.14003.1.A1_at	wu:fi42h12	wu:fi42h12	1370	1048	1230	1083	1182.75	---	---	---
Dr.25706.3.S1_x_at	WEE1 homolog 2 (S. pombe)	wee2	936	2428	626	754	1186	protein amino acid phosphorylation	nucleotide binding /// protein kinase activity /// protein serine/threonine kinase activity /// ATP binding /// kinase activity /// transferase activity	---
Dr.12489.1.S1_at	hypothetical protein LOC553527	LOC553527	1043	1297	1369	1038	1186.75	---	---	---
Dr.14153.1.S1_at	general transcription factor IIH, polypeptide 5	gtf2h5	1231	1223	1258	1040	1188	nucleotide-excision repair	DNA binding	---
Dr.14857.1.S1_at	X-ray repair complementing defective repair in Chinese hamster cells 6	xrcc6	1051	1140	1363	1198	1188	double-strand break repair via nonhomologous end joining /// response to ionizing radiation	nucleic acid binding /// DNA binding /// ATP-dependent DNA helicase activity /// binding	nucleus /// DNA-dependent protein kinase complex
Dr.13695.1.S1_at	---	---	1429	852	1170	1307	1189.5	---	---	---
Dr.25682.1.A1_at	---	---	1532	1493	558	1177	1190	---	---	---
Dr.14875.2.S1_x_at	similar to bin3, bicoid-interacting 3	LOC100151157	1589	715	1286	1173	1190.75	---	---	---
Dr.16145.1.A1_a_at	zgc:92202	zgc:92202	1061	979	1093	1631	1191	regulation of apoptosis	protein binding	---
Dr.11189.1.S1_at	---	---	960	1155	1422	1228	1191.25	---	---	---
Dr.457.1.A1_at	hypothetical protein LOC100003064	CH211-163B2.4	1156	1022	1010	1577	1191.25	---	---	---
Dr.14479.1.S1_at	ZW10 homolog, centromere/kinetochore protein (Drosophila)	zw10	1171	1408	1148	1039	1191.5	mitosis	---	chromosome, centromeric region /// nucleus
Dr.4253.1.A1_at	similar to bin3, bicoid-interacting 3	LOC100151157	1215	1004	1290	1261	1192.5	---	---	---
Dr.17100.1.A1_at	zgc:162875	zgc:162875	1524	1143	1181	923	1192.75	---	---	intracellular
Dr.12034.1.A1_at	---	---	1417	1256	1050	1053	1194	---	---	---
Dr.16691.1.S1_at	COP9 constitutive photomorphogenic homolog subunit 4 (Arabidopsis)	cops4	1027	1199	1471	1079	1194	---	---	nucleus /// cytoplasm /// signalosome
Dr.5598.1.S1_at	eukaryotic translation initiation factor 6	eif6	948	1231	1426	1171	1194	integrin-mediated signaling pathway /// mature ribosome assembly	translation initiation factor activity /// ribosome binding	---
Dr.25405.1.A1_at	SRY-box containing gene 19b	sox19b	1637	889	1165	1086	1194.25	transcription /// transcription termination /// regulation of transcription, DNA-dependent /// multicellular organismal development /// transcription antitermination /// positive regulation of transcription factor activity	DNA binding /// transcription factor activity	chromatin /// nucleus /// transcription factor complex
Dr.17531.1.S1_at	transmembrane protein 57	tmem57	1178	1316	1317	968	1194.75	---	---	integral to membrane
Dr.7628.1.A1_a_at	zgc:158611	zgc:158611	1324	997	1116	1344	1195.25	---	zinc ion binding	intracellular
Dr.20974.1.S1_at	zgc:55943	zgc:55943	1251	1207	1327	1003	1197	---	---	---
Dr.25598.1.A1_at	zgc:114051	zgc:114051	1198	1259	1382	954	1198.25	nucleosome assembly	DNA binding	nucleosome /// nucleus /// chromosome
Dr.21621.1.A1_at	wu:fc32g12	wu:fc32g12	1623	1163	1166	842	1198.5	---	---	---
Dr.3007.1.S1_at	DNA (cytosine-5-)-methyltransferase 3	dnmt3	1163	1792	434	1405	1198.5	DNA methylation /// DNA methylation	DNA binding /// methyltransferase activity /// zinc ion binding /// transferase activity	---
Dr.18034.1.A1_at	zgc:112104	zgc:112104	1086	1286	1380	1044	1199	---	calcium ion binding	---
Dr.25378.1.A1_at	zgc:110540	zgc:110540	1071	1317	1370	1056	1203.5	nucleobase, nucleoside, nucleotide and nucleic acid metabolic process	deoxycytidine kinase activity /// ATP binding /// kinase activity /// transferase activity /// phosphotransferase activity, alcohol group as acceptor	---
Dr.13749.1.A1_at	zgc:110717	zgc:110717	1193	1181	1280	1175	1207.25	RNA processing	3'-5'-exoribonuclease activity /// RNA binding	---
Dr.10742.1.S1_at	zgc:55259	zgc:55259	1006	1119	1496	1212	1208.25	---	binding	---
Dr.68.1.A1_at	cytoplasmic FMR1 interacting protein 1 /// tubulin, gamma complex associated protein 5	cyfip1 /// tubgcp5	1260	1100	1301	1178	1209.75	microtubule cytoskeleton organization and biogenesis /// transport /// ion transport /// sodium ion transport /// regulation of pH /// multicellular organismal development /// nervous system development /// regulation of cell shape /// lamellipodium biogenesis /// cell differentiation /// ruffle organization and biogenesis /// axon extension	actin binding /// antiporter activity /// solute:hydrogen antiporter activity /// sodium:hydrogen antiporter activity /// actin filament binding	spindle pole /// cytoplasm /// cytoplasm /// cytoplasm /// microtubule organizing center /// integral to membrane
Dr.11510.1.A1_at	zgc:158612	zgc:158612	1182	1388	1089	1182	1210.25	RNA processing	RNA binding /// double-stranded RNA binding /// ribonuclease III activity	intracellular
Dr.20399.2.S1_at	zgc:103633	zgc:103633	1070	1068	869	1836	1210.75	transcription /// transcription termination /// regulation of transcription, DNA-dependent /// transcription antitermination	---	nucleus
Dr.3349.1.S1_at	ubiquitin fusion degradation 1-like	ufd1l	1234	1284	1362	964	1211	ubiquitin-dependent protein catabolic process	---	---
Dr.5070.1.S1_at	zgc:55876	zgc:55876	1030	1369	1221	1229	1212.25	---	nucleotide binding /// nucleic acid binding	---
Dr.20814.1.A1_at	zgc:109744	zgc:109744	1342	1321	1192	995	1212.5	---	---	---
Dr.24724.1.A1_at	similar to CG17687 CG17687-PA	LOC568701	881	1122	915	1932	1212.5	---	---	---
Dr.2298.1.S1_at	zgc:85763	zgc:85763	1277	1280	1189	1105	1212.75	metabolic process	catalytic activity	---
Dr.4121.1.A1_at	nucleoporin 88	nup88	1029	1276	1388	1158	1212.75	---	---	membrane
Dr.19085.1.A1_at	---	---	840	1235	739	2038	1213	---	---	---
Dr.21241.1.A1_at	zgc:171459	zgc:171459	2124	1275	820	635	1213.5	---	---	---
Dr.7625.1.S1_at	replication protein A1	rpa1	1224	1250	1408	982	1216	DNA replication /// zinc ion transport	nucleic acid binding /// DNA binding /// zinc ion binding /// metal ion binding	nucleus
Dr.12719.1.A1_x_at	zgc:173726	zgc:173726	1087	1603	1068	1117	1218.75	---	nucleic acid binding /// zinc ion binding	intracellular
Dr.18330.1.S1_at	nucleolar complex associated 3 homolog (S. cerevisiae)	noc3l	1337	1333	1133	1080	1220.75	---	binding	nucleus
Dr.372.1.S1_at	l-isoaspartyl protein carboxyl methyltransferase	pcmt	1219	1311	1330	1028	1222	protein modification process	protein-L-isoaspartate (D-aspartate) O-methyltransferase activity /// methyltransferase activity /// transferase activity	cytoplasm /// endoplasmic reticulum
Dr.8824.1.S1_at	inhibitor of growth family, member 5b	ing5b	1282	1240	1307	1060	1222.25	zinc ion transport	protein binding /// zinc ion binding /// metal ion binding	---
Dr.11966.1.A1_at	zgc:92794	zgc:92794	1125	1282	1135	1349	1222.75	---	nucleic acid binding	---
Dr.11044.1.A1_at	fibroblast growth factor (acidic) intracellular binding protein	fibp	1235	1221	1365	1074	1223.75	---	fibroblast growth factor binding	---
Dr.17323.1.S1_at	zgc:110805	zgc:110805	1216	1471	800	1408	1223.75	metabolic process	methyltransferase activity /// transferase activity	---
Dr.25499.1.S1_at	zgc:64136	zgc:64136	1302	808	1355	1433	1224.5	cell communication	protein binding /// phosphoinositide binding	---
Dr.909.1.A1_at	PRP4 pre-mRNA processing factor 4 homolog (yeast)	prpf4	1272	1292	1244	1097	1226.25	response to oxidative stress /// RNA splicing	peroxidase activity /// heme binding	---
Dr.11942.1.A1_at	TERF1 (TRF1)-interacting nuclear factor 2	tinf2	1430	1291	777	1410	1227	---	---	---
Dr.4270.1.A1_at	zgc:110687	zgc:110687	1069	1085	1326	1440	1230	---	---	---
Dr.8776.1.A1_at	CASP8 associated protein 2	casp8ap2	1280	1413	1076	1154	1230.75	---	DNA binding	---
Dr.10622.1.A1_at	protein tyrosine phosphatase, non-receptor type 2	ptpn2	1336	1497	958	1133	1231	protein amino acid dephosphorylation /// dephosphorylation	protein tyrosine phosphatase activity /// receptor activity /// hydrolase activity /// phosphatase activity	---
Dr.1786.1.S1_at	zgc:55292	zgc:55292	1286	1302	1319	1018	1231.25	---	---	---
Dr.23962.1.A1_at	microspherule protein 1	mcrs1	1257	1262	1406	1000	1231.25	---	---	---
Dr.8999.1.S1_at	zgc:55702	zgc:55702	1120	1133	1334	1338	1231.25	'de novo' pyrimidine base biosynthetic process /// pyrimidine nucleotide biosynthetic process /// metabolic process /// nucleoside metabolic process	catalytic activity /// orotate phosphoribosyltransferase activity /// orotidine-5'-phosphate decarboxylase activity /// transferase activity	---
Dr.4431.1.A1_at	BUB3 budding uninhibited by benzimidazoles 3 homolog (yeast)	bub3	1159	1239	1162	1366	1231.5	---	---	---
Dr.18716.1.A1_at	hypothetical LOC554684	LOC554684	1080	1343	1147	1371	1235.25	---	---	---
Dr.17373.1.A1_at	hypothetical protein LOC796453	LOC796453	1376	1319	1288	959	1235.5	---	---	---
Dr.11987.1.A1_at	si:ch211-173p18.3	si:ch211-173p18.3	1331	1167	1374	1071	1235.75	---	zinc ion binding	nucleus
Dr.24945.1.S1_at	origin recognition complex, subunit 6 homolog-like (yeast)	orc6l	1129	1006	1318	1503	1239	DNA replication	DNA binding	nuclear origin of replication recognition complex
Dr.18403.1.S1_at	zgc:55572	zgc:55572	1737	951	1190	1082	1240	protein amino acid phosphorylation	nucleotide binding /// protein kinase activity /// protein serine/threonine kinase activity /// ATP binding /// kinase activity /// transferase activity	---
Dr.522.1.A1_at	PAX interacting (with transcription-activation domain) protein 1	paxip1	1028	1508	950	1483	1242.25	---	---	intracellular /// nucleus /// membrane /// nuclear membrane
Dr.6271.1.S1_at	peptidylprolyl isomerase (cyclophilin)-like 1	ppil1	1346	1338	1256	1031	1242.75	protein folding	peptidyl-prolyl cis-trans isomerase activity /// isomerase activity	---
Dr.16052.1.S1_at	similar to apolipoprotein D	LOC100148022	1063	935	1583	1394	1243.75	lipid metabolic process /// transport	transporter activity /// retinoid binding /// lipid binding	---
Dr.15170.1.S1_s_at	zinc finger and BTB domain containing 2a /// zgc:56194	zbtb2a /// zgc:56194	1662	861	1054	1401	1244.5	proteolysis /// zinc ion transport	protein binding /// metallopeptidase activity /// zinc ion binding /// metal ion binding	intracellular /// nucleus
Dr.9167.1.S1_at	peptidylprolyl isomerase (cyclophilin)-like 2	ppil2	1209	1158	1305	1311	1245.75	protein folding /// protein ubiquitination	peptidyl-prolyl cis-trans isomerase activity /// ubiquitin-protein ligase activity /// isomerase activity	ubiquitin ligase complex
Dr.3033.3.A1_x_at	hypothetical LOC559027	LOC559027	1946	1082	977	992	1249.25	protein amino acid phosphorylation	nucleotide binding /// protein kinase activity /// protein serine/threonine kinase activity /// ATP binding /// kinase activity /// transferase activity	---
Dr.20775.1.A1_x_at	wu:fq44d08	wu:fq44d08	1551	1139	1074	1240	1251	---	---	---
Dr.14228.1.S1_at	zgc:103688	zgc:103688	1092	1192	1716	1013	1253.25	mRNA metabolic process	---	ribonucleoprotein complex
Dr.20704.1.S1_at	TH1-like (Drosophila)	th1l	1321	1377	1204	1111	1253.25	negative regulation of transcription	---	nucleus
Dr.4368.1.A1_at	DEAD (Asp-Glu-Ala-Asp) box polypeptide 51	ddx51	1797	1265	1003	949	1253.5	rRNA processing /// ribosome biogenesis	nucleotide binding /// nucleic acid binding /// RNA binding /// helicase activity /// ATP binding /// ATP-dependent helicase activity /// hydrolase activity	nucleus
Dr.15118.1.S1_at	cysteine and histidine-rich domain (CHORD)-containing, zinc binding protein 1	chordc1	1142	1279	1476	1126	1255.75	---	---	---
Dr.8928.1.S1_at	CCR4-NOT transcription complex, subunit 8	cnot8	1083	1241	1505	1195	1256	---	nucleic acid binding	nucleus
Dr.14895.1.A1_at	similar to zinc finger protein 160	LOC100002469	819	1492	1345	1381	1259.25	---	---	---
Dr.18624.2.A1_at	---	---	513	1632	931	1961	1259.25	---	---	---
Dr.16212.1.A1_at	---	---	1166	1312	1451	1121	1262.5	---	---	---
Dr.13655.1.A1_at	zgc:91931	zgc:91931	1406	1095	1191	1359	1262.75	transport /// intracellular protein transport /// vesicle-mediated transport	protein binding	membrane coat /// clathrin adaptor complex
Dr.12768.1.A1_at	family with sequence similarity 60, member A, like	fam60al	1093	1268	1499	1192	1263	---	DNA binding	---
Dr.10204.1.S1_at	adenosine deaminase, RNA-specific	adar	1258	1182	1434	1184	1264.5	RNA processing	RNA binding /// double-stranded RNA binding /// double-stranded RNA adenosine deaminase activity /// adenosine deaminase activity	intracellular
Dr.18363.1.S1_at	hypothetical protein LOC553480	LOC553480	1250	1176	1106	1527	1264.75	signal transduction /// intracellular signaling cascade	electron carrier activity /// iron-sulfur cluster binding	intracellular
Dr.1836.1.A1_at	zgc:92010	zgc:92010	1127	1380	1485	1076	1267	---	ATP binding /// zinc ion binding	---
Dr.6400.1.A1_at	similar to protein associated with topoisomerase II homolog 2	LOC556271	1816	1364	851	1037	1267	---	---	---
Dr.25616.1.A1_at	wu:fd44f01	wu:fd44f01	1394	1064	1218	1395	1267.75	---	---	---
Dr.6109.1.A1_at	zgc:66432	zgc:66432	1621	1902	527	1023	1268.25	---	---	---
Dr.18811.1.S1_at	zgc:92799	zgc:92799	1287	1183	1350	1257	1269.25	---	---	---
Dr.2356.1.S1_at	zgc:55695	zgc:55695	1358	1137	1440	1143	1269.5	nucleobase, nucleoside, nucleotide and nucleic acid metabolic process /// RNA processing	nucleic acid binding /// 3'-5' exonuclease activity	nuclear exosome (RNase complex) /// intracellular
Dr.502.1.S1_at	si:dkey-22a1.3	si:dkey-22a1.3	1005	1057	1459	1564	1271.25	---	---	---
Dr.804.1.S1_at	SUMO1 activating enzyme subunit 1	sae1	1214	1360	1296	1224	1273.5	protein modification process /// metabolic process	catalytic activity /// binding /// small protein activating enzyme activity /// ligase activity	nucleus
Dr.20641.1.A1_at	TAF2 RNA polymerase II, TATA box binding protein (TBP)-associated factor	taf2	1222	1550	1271	1057	1275	transcription /// transcription termination /// regulation of transcription, DNA-dependent /// transcription antitermination	metallopeptidase activity /// zinc ion binding	nucleus
Dr.16629.1.S1_at	---	---	2092	1394	969	649	1276	---	---	---
Dr.17767.1.S1_at	gem (nuclear organelle) associated protein 5	gemin5	603	1294	1182	2025	1276	---	---	---
Dr.23936.1.A1_at	si:rp71-1g18.1	si:rp71-1g18.1	1371	977	1418	1339	1276.25	---	nucleic acid binding /// zinc ion binding	intracellular
Dr.11201.1.S1_at	tubulin, gamma-like	tubgl	1230	1251	1424	1204	1277.25	microtubule-based process /// protein polymerization	nucleotide binding /// GTPase activity /// GTP binding	microtubule /// protein complex
Dr.18312.1.S1_at	U2(RNU2) small nuclear RNA auxiliary factor 1	u2af1	1431	1209	1415	1065	1280	---	nucleotide binding /// nucleic acid binding /// RNA binding /// zinc ion binding	nucleus
Dr.16573.2.A1_x_at	zgc:112524	zgc:112524	855	1613	1336	1319	1280.75	---	---	---
Dr.12650.1.S1_at	RMI1, RecQ mediated genome instability 1, homolog (S. cerevisiae)	rmi1	1392	1431	968	1333	1281	---	---	---
Dr.4412.15.S1_at	zgc:110525	zgc:110525	1426	1247	1437	1015	1281.25	RNA processing	nucleotide binding /// nucleic acid binding /// RNA binding	nucleus /// cytoplasm
Dr.17997.1.S1_at	polymerase (RNA) II (DNA directed) polypeptide J	polr2j	1266	1331	1371	1160	1282	transcription	DNA binding /// DNA-directed RNA polymerase activity /// protein dimerization activity	---
Dr.21550.1.S1_at	dihydropyrimidinase-like 5a	dpysl5a	1529	1322	1324	957	1283	---	hydrolase activity /// hydrolase activity, acting on carbon-nitrogen (but not peptide) bonds	---
Dr.3734.1.A1_at	wu:fc03e06	wu:fc03e06	1208	1419	1354	1157	1284.5	---	---	---
Dr.18434.1.A1_at	---	---	1609	1507	1102	930	1287	---	---	---
Dr.20454.1.A1_at	zgc:110248	zgc:110248	856	1709	1117	1479	1290.25	---	---	---
Dr.15442.1.A1_at	Fanconi anemia J	fancj	1261	1031	1333	1547	1293	nucleobase, nucleoside, nucleotide and nucleic acid metabolic process	nucleic acid binding /// DNA binding /// ATP-dependent DNA helicase activity /// ATP binding /// ATP-dependent helicase activity /// hydrolase activity, acting on acid anhydrides, in phosphorus-containing anhydrides	---
Dr.2666.1.A1_at	hypothetical LOC570199	LOC570199	1203	1211	1065	1693	1293	---	---	---
Dr.3090.1.S1_at	Shwachman-Bodian-Diamond syndrome	sbds	1317	1373	1431	1051	1293	cell migration /// hemopoiesis /// exocrine pancreas development	---	---
Dr.8023.1.S1_at	zgc:158370	zgc:158370	1663	1216	1217	1078	1293.5	transport	nucleotide binding /// nucleic acid binding	intracellular
Dr.6103.1.S1_at	centrosomal protein 97	cep97	1108	1014	1294	1765	1295.25	---	binding /// protein binding	---
Dr.11641.1.S1_at	general transcription factor IIF, polypeptide 1	gtf2f1	1510	1376	1111	1187	1296	transcription initiation from RNA polymerase II promoter /// positive regulation of transcription	DNA binding /// RNA polymerase II transcription factor activity /// translation initiation factor activity /// catalytic activity /// transcription activator activity	nucleus
Dr.4369.1.A1_at	wu:fc06d01	wu:fc06d01	1197	1318	1304	1370	1297.25	---	---	---
Dr.13700.1.A1_at	similar to DEAD/H (Asp-Glu-Ala-Asp/His) box polypeptide 32	LOC100006246	976	1130	984	2114	1301	---	---	---
Dr.15765.1.A1_a_at	zgc:162590	zgc:162590	1155	1274	1293	1482	1301	rRNA processing	---	---
Dr.18174.1.S1_at	peptidyl-prolyl isomerase G (cyclophilin G)	ppig	1144	1403	1465	1203	1303.75	protein folding	peptidyl-prolyl cis-trans isomerase activity /// isomerase activity	---
Dr.21899.1.A1_at	zgc:113143	zgc:113143	1194	1164	1456	1403	1304.25	---	---	---
Dr.24443.1.A1_at	LIM homeobox 1a	lhx1a	1314	1527	747	1635	1305.75	regulation of transcription, DNA-dependent /// zinc ion transport /// multicellular organismal development /// regulation of transcription	DNA binding /// transcription factor activity /// zinc ion binding /// sequence-specific DNA binding /// metal ion binding	nucleus
Dr.16573.2.A1_at	zgc:112524	zgc:112524	1196	1693	1265	1077	1307.75	---	---	---
Dr.16674.1.S1_at	zgc:92126	zgc:92126	1350	1232	1309	1340	1307.75	---	---	---
Dr.12320.1.S1_at	serine/threonine kinase receptor associated protein	strap	1220	1289	1557	1169	1308.75	---	receptor activity /// kinase activity	---
Dr.3953.1.S1_at	small nuclear ribonucleoprotein D3 polypeptide, like	snrpd3l	1036	1330	1644	1231	1310.25	mRNA metabolic process	nucleic acid binding	ribonucleoprotein complex
Dr.361.1.S1_at	selenoprotein H	seph	1239	1514	1364	1142	1314.75	nucleosome assembly /// cell redox homeostasis	DNA binding /// selenium binding	chromosome, centromeric region /// condensed chromosome kinetochore /// nucleosome /// nucleus /// chromosome
Dr.13687.1.S1_at	dynein, light chain, roadblock-type 1 /// hypothetical LOC791827	dynlrb1 /// LOC791827	1256	1253	1599	1155	1315.75	---	---	---
Dr.6686.3.S1_a_at	si:dkeyp-117h8.4	si:dkeyp-117h8.4	483	2232	962	1586	1315.75	---	---	---
Dr.15003.1.A1_at	haloacid dehalogenase-like hydrolase domain containing 2	hdhd2	1195	1384	1421	1264	1316	metabolic process	catalytic activity /// hydrolase activity	---
Dr.4274.2.A1_at	zgc:110388	zgc:110388	1384	1393	1373	1115	1316.25	ribosome biogenesis	---	intracellular /// ribosome /// ribonucleoprotein complex
Dr.12637.1.A1_at	nucleolar protein 9	nol9	1385	1334	1416	1132	1316.75	---	---	---
Dr.25162.1.S1_at	DNA (cytosine-5-)-methyltransferase 1	dnmt1	1484	1353	1292	1139	1317	DNA methylation /// DNA methylation /// exocrine pancreas development /// DNA methylation on cytosine /// histone H3-K9 methylation /// retina morphogenesis in camera-type eye	DNA binding /// DNA (cytosine-5-)-methyltransferase activity /// transcription factor binding /// methyltransferase activity /// zinc ion binding /// transferase activity	nucleus
Dr.11719.1.S1_at	roundabout homolog 1	robo1	1446	1366	1357	1103	1318	axon guidance /// axon guidance	receptor activity	integral to membrane
Dr.25493.2.A1_at	zgc:112182	zgc:112182	1299	1258	1006	1709	1318	protein modification process /// cellular amino acid and derivative metabolic process /// zinc ion transport	endopeptidase inhibitor activity /// peptidase activity /// cysteine-type peptidase activity /// zinc ion binding /// CoA hydrolase activity /// hydrolase activity /// metal ion binding	intracellular
Dr.7424.1.A1_at	COP9 constitutive photomorphogenic homolog subunit 5	cops5	1306	1342	1502	1122	1318	---	endopeptidase inhibitor activity /// metalloendopeptidase inhibitor activity /// peptidase activity /// metallopeptidase activity /// hydrolase activity /// metal ion binding	nucleus /// cytoplasm /// signalosome
Dr.5240.1.S1_at	hypothetical protein LOC798351 /// zgc:86775	MGC174761 /// zgc:86775	1318	1381	1383	1191	1318.25	transcription initiation from RNA polymerase II promoter	RNA polymerase II transcription factor activity /// catalytic activity /// ATP binding	transcription factor TFIIF complex
Dr.19212.1.A1_at	similar to LOC515212 protein	LOC570934	377	1996	1069	1833	1318.75	---	---	---
Dr.11508.2.S1_a_at	bcl2-like	bcl2l	1387	1426	1285	1180	1319.5	tissue homeostasis /// apoptosis /// regulation of apoptosis /// negative regulation of apoptosis /// negative regulation of apoptosis /// negative regulation of caspase activity	caspase inhibitor activity	---
Dr.1783.1.A1_at	topoisomerase (DNA) II binding protein 1	topbp1	861	1178	1001	2241	1320.25	---	---	intracellular
Dr.18345.1.S1_at	novel protein similar to vertebrate ring finger and WD repeat domain 2 (RFWD2, zgc:163067)	DKEY-39F8.2	1367	1301	1474	1140	1320.5	---	---	---
Dr.8171.1.S1_at	presenilin2	psen2	1248	1356	1209	1469	1320.5	Notch signaling pathway /// intracellular signaling cascade	endopeptidase inhibitor activity /// peptidase activity /// hydrolase activity	Golgi membrane /// endoplasmic reticulum /// endoplasmic reticulum membrane /// Golgi apparatus /// membrane /// integral to membrane
Dr.24858.2.S1_s_at	peptidylprolyl isomerase (cyclophilin)-like 1	ppil1	1041	1505	1281	1460	1321.75	protein folding	peptidyl-prolyl cis-trans isomerase activity /// isomerase activity	---
Dr.15378.2.A1_at	Zgc:110314	zgc:110314	1360	1358	1515	1055	1322	---	---	---
Dr.13027.1.A1_at	similar to zinc transporter ZTL1 /// solute carrier family 30 (zinc transporter), member 5	LOC100150781 /// slc30a5	1275	1564	1347	1106	1323	transport /// ion transport /// cation transport /// zinc ion transport /// zinc ion transport	zinc ion transmembrane transporter activity /// zinc ion binding /// cation transmembrane transporter activity	Golgi apparatus /// membrane /// integral to membrane
Dr.4368.2.A1_x_at	DEAD (Asp-Glu-Ala-Asp) box polypeptide 51	ddx51	1267	2202	734	1091	1323.5	rRNA processing /// ribosome biogenesis	nucleotide binding /// nucleic acid binding /// RNA binding /// helicase activity /// ATP binding /// ATP-dependent helicase activity /// hydrolase activity	nucleus
Dr.433.2.S1_a_at	activating transcription factor 7 interacting protein	atf7ip	1550	1390	1044	1317	1325.25	transcription /// transcription termination /// regulation of transcription, DNA-dependent /// transcription antitermination	---	nucleus
Dr.15022.1.S1_at	cell division cycle 27	cdc27	1409	1506	1169	1219	1325.75	cell division	binding	---
Dr.1513.1.S1_at	F-box and leucine-rich repeat protein 14a	fbxl14a	1449	1345	1097	1414	1326.25	protein ubiquitination	ubiquitin-protein ligase activity /// protein binding	SCF ubiquitin ligase complex
Dr.14374.1.A1_at	growth arrest and DNA-damage-inducible, alpha	gadd45a	1323	1412	1435	1138	1327	---	---	---
Dr.4799.1.A1_at	WD repeat domain 36	wdr36	1702	1267	1278	1067	1328.5	rRNA processing	---	small-subunit processome
Dr.12202.1.A1_at	hypothetical protein LOC556137	CH211-45M15.1	1145	660	1197	2316	1329.5	---	---	---
Dr.20775.1.A1_at	wu:fq44d08	wu:fq44d08	1777	1175	1159	1213	1331	---	---	---
Dr.17275.1.A1_at	wu:fi75f03	wu:fi75f03	1311	1476	1331	1207	1331.25	---	---	---
Dr.5350.1.A1_at	Enhancer of mRNA decapping 3 homolog (S. cerevisiae)	edc3	1344	1273	1559	1153	1332.25	---	---	cytoplasm
Dr.25449.1.A1_at	---	---	1574	1352	1250	1159	1333.75	---	---	---
Dr.245.1.A1_at	zgc:92172	zgc:92172	1457	1324	1228	1327	1334	nucleobase, nucleoside, nucleotide and nucleic acid metabolic process	nucleic acid binding /// DNA binding /// ATP-dependent DNA helicase activity /// ATP binding /// ATP-dependent helicase activity /// hydrolase activity, acting on acid anhydrides, in phosphorus-containing anhydrides	---
Dr.25064.1.A1_s_at	---	---	1462	1423	1409	1050	1336	---	---	---
Dr.17188.1.S1_at	UV radiation resistance associated gene	uvrag	1242	1491	1284	1330	1336.75	---	---	---
Dr.16599.1.A1_at	zgc:103564	zgc:103564	1653	1466	661	1576	1339	---	nucleotide binding /// nucleic acid binding /// DNA binding /// RNA binding	nucleus /// cytoplasm
Dr.2244.1.A1_at	amine oxidase (flavin containing) domain 2 /// wu:fb82e06	aof2 /// wu:fb82e06	1455	1359	1404	1141	1339.75	metabolic process	catalytic activity /// binding /// electron carrier activity /// oxidoreductase activity	---
Dr.23672.2.A1_at	zgc:92643	zgc:92643	1263	1344	1490	1266	1340.75	---	protein binding	---
Dr.10134.1.A1_at	wu:fl04a11	wu:fl04a11	1130	1361	1630	1243	1341	---	---	---
Dr.20333.1.A1_at	ubiquitin-like modifier activating enzyme 2	uba2	1578	1248	1452	1098	1344	protein modification process	nucleotide binding /// catalytic activity /// ATP binding /// small protein activating enzyme activity /// ligase activity	nucleus
Dr.21450.2.A1_x_at	---	---	1420	1608	1253	1096	1344.25	---	---	---
Dr.2395.1.A1_at	ubiquitin-like domain containing CTD phosphatase 1 /// wu:fb33g09	ublcp1 /// wu:fb33g09	1329	1187	1448	1428	1348	protein modification process	phosphoprotein phosphatase activity /// hydrolase activity	nucleus
Dr.4610.2.A1_at	centrosomal protein 290	cep290	1895	1858	884	770	1351.75	eye development /// transport /// multicellular organismal development /// gastrulation /// protein transport /// protein transport /// cerebellum development /// hindbrain development /// otic vesicle formation /// eye photoreceptor cell development /// pronephros development	---	nucleus /// nucleus /// centrosome /// centrosome
Dr.16321.2.S1_a_at	similar to Mediator of RNA polymerase II transcription subunit 10 (Mediator complex subunit 10) (Protein tennis match) /// mediator of RNA polymerase II transcription, subunit 10 homolog	LOC100148268 /// med10	1477	1335	1447	1149	1352	transcription /// transcription termination /// regulation of transcription, DNA-dependent /// multicellular organismal development /// heart development /// Wnt receptor signaling pathway /// transcription antitermination	---	nucleus
Dr.23800.1.A1_at	similar to Zinc finger protein 264	CH211-155E24.3	1221	1306	815	2075	1354.25	---	nucleic acid binding /// zinc ion binding	intracellular
Dr.16714.1.A1_at	zgc:92155	zgc:92155	1582	1658	1341	837	1354.5	---	---	---
Dr.16413.1.A1_at	---	---	1025	891	1236	2267	1354.75	---	---	---
Dr.1691.6.A1_at	family with sequence similarity 60, member A, like	fam60al	1285	1245	1637	1252	1354.75	---	DNA binding	---
Dr.16543.1.S1_at	zgc:55395	zgc:55395	745	1455	1340	1889	1357.25	---	---	---
Dr.9982.1.A1_at	---	---	1450	1293	1161	1541	1361.25	---	---	---
Dr.1707.1.S1_at	zgc:85790	zgc:85790	1245	1368	1480	1356	1362.25	nucleobase, nucleoside, nucleotide and nucleic acid metabolic process	adenylate kinase activity /// ATP binding /// kinase activity /// transferase activity /// phosphotransferase activity, phosphate group as acceptor /// nucleotide kinase activity /// nucleobase, nucleoside, nucleotide kinase activity	---
Dr.14988.1.S1_at	small nuclear ribonucleoprotein D3 polypeptide	snrpd3	1278	1532	1414	1235	1364.75	mRNA metabolic process	nucleic acid binding	ribonucleoprotein complex
Dr.3945.1.A1_at	erythrocyte membrane protein band 4.1 like 5 /// similar to erythrocyte membrane protein band 4.1 like 5	epb41l5 /// LOC100007299	1617	1416	1377	1052	1365.5	kidney development /// protein amino acid dephosphorylation /// dephosphorylation /// establishment or maintenance of apical/basal cell polarity /// embryonic eye morphogenesis	protein tyrosine phosphatase activity /// receptor activity /// binding /// protein binding /// cytoskeletal protein binding /// cytoskeletal protein binding /// hydrolase activity /// phosphatase activity	cytoplasm /// cytoskeleton /// tight junction /// extrinsic to membrane
Dr.195.1.S1_at	casein kinase 2 alpha 1	ck2a1	1444	1162	1616	1242	1366	protein amino acid phosphorylation	nucleotide binding /// protein kinase activity /// protein serine/threonine kinase activity /// ATP binding /// kinase activity /// transferase activity	---
Dr.10536.1.A1_at	wu:fc83e11	wu:fc83e11	1307	1303	1538	1322	1367.5	---	---	---
Dr.13060.1.S1_at	OTU domain containing 5	otud5	1249	1510	1446	1267	1368	---	---	---
Dr.25678.2.A1_at	Ran GTPase activating protein 1	rangap1	1386	1460	1454	1176	1369	signal transduction	Ran GTPase activator activity /// protein binding	---
Dr.3159.1.A1_at	zgc:101616	zgc:101616	1095	1386	2148	848	1369.25	cell cycle /// mitosis /// cell division	---	---
Dr.14464.1.S1_at	CUE domain containing 2	cuedc2	1060	1041	1343	2036	1370	---	---	nucleus /// cytoplasm
Dr.1055.1.S1_at	MCM7 minichromosome maintenance deficient 7 (S. cerevisiae)	mcm7	1265	1224	1640	1352	1370.25	DNA replication initiation	nucleotide binding /// DNA binding /// ATP binding /// nucleoside-triphosphatase activity	nucleus
Dr.42.1.A1_a_at	hypothetical LOC100002829	LOC100002829	538	1114	1957	1872	1370.25	---	---	---
Dr.11520.2.S1_a_at	si:ch211-51e12.7	si:ch211-51e12.7	1295	1554	1195	1446	1372.5	---	---	---
Dr.16872.1.A1_at	TATA box binding protein (TBP)-associated factor, RNA polymerase I, A	taf1a	1463	1391	1356	1315	1381.25	transcription from RNA polymerase I promoter	RNA polymerase I transcription factor activity /// protein binding	RNA polymerase I transcription factor complex
Dr.9759.1.A1_at	mediator complex subunit 21	med21	1855	1278	1368	1025	1381.5	transcription /// transcription termination /// regulation of transcription, DNA-dependent /// transcription antitermination	---	nucleus
Dr.12018.1.A1_at	zgc:103496	zgc:103496	1577	1363	1237	1351	1382	---	---	---
Dr.1876.1.A1_at	zgc:153297	zgc:153297	1262	1523	1473	1270	1382	---	---	---
Dr.10042.1.A1_at	histone acetyltransferase 1	hat1	1567	1370	1508	1084	1382.25	---	transferase activity	---
Dr.2834.1.S1_at	multiple endocrine neoplasia type 1	men1	1576	1238	1443	1275	1383	negative regulation of transcription, DNA-dependent	protein binding	nucleus
Dr.14750.1.S1_at	general transcription factor IIIAa	gtf3aa	1699	1400	922	1513	1383.5	---	nucleic acid binding /// zinc ion binding	intracellular
Dr.3866.1.A1_at	zgc:92043	zgc:92043	1264	1429	1610	1233	1384	---	---	---
Dr.4673.1.A1_at	similar to Symplekin	LOC570858	1410	1341	1358	1427	1384	---	binding	---
Dr.15807.1.S1_at	Hypothetical protein LOC553509	LOC553509	1338	1911	924	1364	1384.25	---	nucleic acid binding /// zinc ion binding /// metal ion binding	intracellular /// nucleus
Dr.5925.1.A1_at	wu:fi04f09	wu:fi04f09	1398	1483	801	1856	1384.5	---	---	---
Dr.16164.1.A1_at	NMDA receptor regulated 2	narg2	1723	1851	1038	929	1385.25	---	---	---
Dr.25251.1.A1_at	MYB binding protein (P160) 1a	mybbp1a	1225	1535	1579	1211	1387.5	carbohydrate metabolic process /// transcription /// transcription termination /// regulation of transcription, DNA-dependent /// transcription antitermination	DNA binding /// DNA-directed DNA polymerase activity /// hydrolase activity, hydrolyzing O-glycosyl compounds /// binding	nucleus
Dr.15916.1.S1_at	hypothetical LOC560758	LOC560758	1439	1522	1310	1287	1389.5	---	---	---
Dr.1279.1.S1_at	cleavage stimulation factor, 3' pre-RNA, subunit 3	cstf3	1351	1414	1539	1255	1389.75	RNA processing /// mRNA processing	---	intracellular /// nucleus
Dr.5267.1.A1_at	si:ch211-216l23.2	si:ch211-216l23.2	1838	1197	1226	1299	1390	translation	aminoacyl-tRNA ligase activity /// ATP binding	---
Dr.1750.1.A1_at	similar to peroxisome proliferator-activated receptor gamma, coactivator-related 1	LOC568242	1481	1371	1545	1166	1390.75	---	---	---
Dr.656.1.S1_at	swelling dependent chloride channel	icln	1273	1482	1519	1291	1391.25	chloride transport /// cell volume homeostasis /// axon extension involved in development	---	---
Dr.14775.1.A1_at	Zgc:91872	zgc:91872	1435	1283	1433	1416	1391.75	---	---	---
Dr.12572.1.S1_at	v-mos Moloney murine sarcoma viral oncogene homolog	mos	1928	962	1077	1602	1392.25	protein amino acid phosphorylation	nucleotide binding /// protein kinase activity /// protein serine/threonine kinase activity /// ATP binding /// kinase activity /// transferase activity	---
Dr.24188.1.S1_at	similar to Cold shock domain-containing protein E1 (UNR protein) (N-ras upstream gene protein)	LOC100004621	1478	1526	1247	1324	1393.75	---	---	---
Dr.2655.2.A1_at	translocated promoter region (to activated MET oncogene)	tpr	1492	1307	1562	1218	1394.75	protein import into nucleus	---	nuclear pore
Dr.4173.1.S1_at	anaphase promoting complex subunit 5	anapc5	1375	1024	1291	1890	1395	---	---	---
Dr.13677.1.S1_at	zgc:55317	zgc:55317	1246	1351	1470	1514	1395.25	---	hydrolase activity, acting on carbon-nitrogen (but not peptide) bonds, in linear amidines /// metal ion binding	---
Dr.4204.1.A1_at	septin 8a	sept8a	1348	1260	1810	1163	1395.25	cell cycle	nucleotide binding /// protein binding /// GTP binding	septin complex
Dr.1412.2.A1_at	zgc:109901	zgc:109901	1442	1396	1488	1256	1395.5	---	---	nucleus
Dr.11316.1.S1_at	nucleosome assembly protein 1, like 1	nap1l1	1403	1372	1570	1241	1396.5	nucleosome assembly	---	nucleus
Dr.2726.1.S1_at	zgc:55661	zgc:55661	1319	1465	1585	1220	1397.25	ubiquitin-dependent protein catabolic process	ubiquitin thiolesterase activity /// endopeptidase inhibitor activity /// peptidase activity /// cysteine-type peptidase activity /// zinc ion binding /// hydrolase activity	---
Dr.17373.2.S1_at	hypothetical protein LOC796453	LOC796453	1186	1418	1216	1770	1397.5	---	---	---
Dr.24858.1.S1_at	zgc:110540	zgc:110540	1347	1270	1386	1587	1397.5	nucleobase, nucleoside, nucleotide and nucleic acid metabolic process	deoxycytidine kinase activity /// ATP binding /// kinase activity /// transferase activity /// phosphotransferase activity, alcohol group as acceptor	---
Dr.9079.1.S1_at	bromodomain containing 8	brd8	1437	1444	1544	1174	1399.75	---	---	---
Dr.16013.1.A1_at	hypothetical LOC100004591	LOC100004591	1732	1602	1140	1129	1400.75	---	---	---
Dr.17554.1.A1_at	similar to MGC84354 protein	LOC100150174	480	942	1755	2428	1401.25	---	---	---
Dr.5980.2.A1_at	synaptic vesicle glycoprotein 2 b	sv2b	1408	1422	1523	1258	1402.75	---	---	---
Dr.16296.1.S1_a_at	hypothetical LOC565189	LOC565189	1498	1357	1556	1209	1405	---	nucleic acid binding /// zinc ion binding	intracellular
Dr.5906.1.A1_at	similar to LOC564078 protein /// hypothetical LOC564078	LOC100149968 /// LOC564078	1453	1093	1389	1687	1405.5	---	---	---
Dr.12494.1.A1_at	SET and MYND domain containing 4	smynd4	1094	877	1393	2259	1405.75	---	binding /// zinc ion binding	nucleus
Dr.26377.1.A1_at	zgc:100927	zgc:100927	1170	1459	1701	1296	1406.5	---	nucleotide binding	---
Dr.51.1.S1_at	general transcription factor IIE, polypeptide 2, beta	gtf2e2	1558	1541	1429	1100	1407	transcription initiation from RNA polymerase II promoter	RNA polymerase II transcription factor activity	transcription factor TFIIE complex
Dr.2563.1.A1_at	wu:fb99f06	wu:fb99f06	1611	1473	1400	1147	1407.75	---	nucleic acid binding /// zinc ion binding	intracellular
Dr.24313.1.S1_at	polymerase (DNA directed), mu	polm	1513	952	1506	1663	1408.5	DNA replication /// DNA repair	DNA binding /// catalytic activity /// DNA-directed DNA polymerase activity /// DNA nucleotidylexotransferase activity	intracellular
Dr.17326.2.S1_at	zgc:113121	zgc:113121	2029	1305	1238	1063	1408.75	---	---	---
Dr.5865.1.A1_at	zgc:92579	zgc:92579	1471	1485	1491	1189	1409	---	---	---
Dr.14823.1.S1_a_at	zgc:100927	zgc:100927	1615	1490	1391	1146	1410.5	---	nucleotide binding	---
Dr.18105.1.A1_at	N-myristoyltransferase 2	nmt2	1270	1441	1227	1706	1411	N-terminal protein myristoylation	glycylpeptide N-tetradecanoyltransferase activity /// acyltransferase activity /// transferase activity	---
Dr.2883.1.A1_at	DNA (cytosine-5-)-methyltransferase 7	dnmt7	1495	1313	1475	1363	1411.5	DNA methylation /// DNA methylation	DNA binding /// calcium ion binding /// methyltransferase activity /// zinc ion binding /// transferase activity	---
Dr.22259.1.A1_at	---	---	1560	1600	1267	1225	1413	---	---	---
Dr.2740.1.A1_at	Scm-like with four mbt domains 1	sfmbt1	1787	1337	1328	1206	1414.5	---	---	---
Dr.13838.1.A1_at	zgc:171563	zgc:171563	1343	1382	1185	1750	1415	---	---	---
Dr.15941.1.A1_at	zgc:63557	zgc:63557	1424	1398	1597	1254	1418.25	regulation of transcription, DNA-dependent	DNA binding	---
Dr.14537.1.A1_at	---	---	1288	907	1680	1802	1419.25	---	---	---
Dr.13168.1.S1_at	nuclear cap binding protein subunit 2	ncbp2	1357	1504	1565	1259	1421.25	snRNA export from nucleus /// RNA splicing /// positive regulation of RNA export from nucleus	nucleotide binding /// nucleic acid binding /// RNA binding /// protein binding	nucleus
Dr.18079.1.S1_at	---	---	1627	1992	995	1072	1421.5	---	---	---
Dr.11317.1.S1_at	ubiquitin-like 7	ubl7	1418	1474	1450	1345	1421.75	protein modification process	---	---
Dr.11259.1.A1_at	zgc:101716	zgc:101716	1210	1519	1352	1609	1422.5	---	binding	---
Dr.15395.1.A1_at	zgc:152713	zgc:152713	1523	1546	1381	1244	1423.5	---	---	---
Dr.15231.1.A1_at	---	---	1670	1111	1453	1464	1424.5	---	---	---
Dr.15773.1.S1_at	zgc:153343	zgc:153343	998	946	1322	2432	1424.5	---	---	---
Dr.4008.2.S1_a_at	wu:fd10h03	wu:fd10h03	1783	1464	1411	1043	1425.25	---	---	---
Dr.26507.1.A1_at	similar to procollagen, type XII, alpha 1	LOC562946	1500	1438	1656	1113	1426.75	---	---	---
Dr.13594.1.S1_at	upf1 regulator of nonsense transcripts homolog (yeast)	upf1	1333	1340	1611	1426	1427.5	---	DNA binding /// ATP binding /// hydrolase activity	---
Dr.26130.1.S1_at	hypothetical LOC563988	LOC563988	1614	1620	1233	1247	1428.5	---	---	---
Dr.13971.1.A1_at	Hypothetical LOC559239	LOC559239	1268	1711	1436	1310	1431.25	---	---	---
Dr.12611.1.S1_at	unc-119 homolog 1	unc119.1	1556	1379	1514	1293	1435.5	nervous system development	---	---
Dr.16690.1.A1_at	zgc:85976	zgc:85976	1817	1246	1295	1398	1439	proteolysis	nucleotide binding /// ATP-dependent peptidase activity /// serine-type endopeptidase activity /// ATP binding /// nucleoside-triphosphatase activity	---
Dr.9310.1.A1_at	Inhibitor of kappa light polypeptide gene enhancer in B-cells, kinase complex-associated protein like	ikbkapl	1253	1188	1811	1508	1440	---	---	---
Dr.8857.1.A1_at	si:ch211-67e16.9	si:ch211-67e16.9	1374	1401	1685	1301	1440.25	protein modification process	tubulin-tyrosine ligase activity	---
Dr.24292.6.A1_at	wu:fb54a03	wu:fb54a03	1316	1495	1202	1753	1441.5	---	zinc ion binding	intracellular
Dr.2028.1.A1_at	zgc:92813	zgc:92813	1726	1470	1338	1234	1442	regulation of transcription	transcription regulator activity	nucleus
Dr.15106.2.A1_at	three prime histone mRNA exonuclease 1	thex1	1713	1397	1188	1471	1442.25	---	nucleic acid binding /// exonuclease activity	intracellular
Dr.18401.1.S1_at	thymidine kinase 2, mitochondrial	tk2	1326	1739	1171	1540	1444	nucleobase, nucleoside, nucleotide and nucleic acid metabolic process	ATP binding /// kinase activity /// phosphotransferase activity, alcohol group as acceptor	---
Dr.14819.1.S1_at	zgc:56424	zgc:56424	1415	1462	1516	1384	1444.25	zinc ion transport	protein binding /// zinc ion binding /// metal ion binding	---
Dr.16296.2.A1_x_at	---	---	1292	1629	1643	1214	1444.5	---	---	---
Dr.9892.1.A1_at	similar to CG9117 CG9117-PA	LOC564200	1433	1616	1498	1236	1445.75	---	---	---
Dr.22964.2.A1_at	wu:fj83a08	wu:fj83a08	1625	1642	1246	1277	1447.5	---	---	---
Dr.11330.1.S1_at	LSM4 homolog, U6 small nuclear RNA associated (S. cerevisiae)	lsm4	1491	1420	1591	1292	1448.5	mRNA metabolic process	---	ribonucleoprotein complex
Dr.26402.1.S1_at	Lamin B receptor	lbr	1378	1454	1679	1285	1449	cell migration involved in gastrulation	receptor activity	nuclear inner membrane /// membrane
Dr.4114.1.S1_at	zgc:66353	zgc:66353	1677	1266	1127	1737	1451.75	signal transduction /// sensory perception	---	---
Dr.20808.1.S1_at	UDP-Gal:betaGlcNAc beta 1,4- galactosyltransferase, polypeptide 6	b4galt6	1368	1557	1605	1290	1455	carbohydrate metabolic process /// glycosphingolipid metabolic process	UDP-galactose:glucosylceramide beta-1,4-galactosyltransferase activity /// transferase activity /// transferase activity, transferring glycosyl groups	---
Dr.4096.1.S1_at	zgc:65861	zgc:65861	2038	1415	1430	938	1455.25	nucleosome assembly	DNA binding	nucleosome /// nucleus /// chromosome
Dr.8774.2.S1_at	zgc:114119	zgc:114119	1305	1404	1397	1718	1456	---	---	---
Dr.1985.2.A1_a_at	poly(A) binding protein interacting protein 1	paip1	1526	1383	1560	1357	1456.5	RNA metabolic process	binding /// protein binding	---
Dr.503.1.S1_at	ubiquitin protein ligase E3 component n-recognin 7	ubr7	1464	1457	1598	1314	1458.25	---	ubiquitin-protein ligase activity /// zinc ion binding	---
Dr.800.1.S1_at	survival motor neuron 1	smn1	1676	1389	1461	1308	1458.5	spliceosome assembly /// mRNA processing /// axonogenesis /// RNA splicing /// axon extension involved in development	nucleic acid binding /// RNA binding	nucleus /// spliceosome /// cytoplasm
Dr.2221.1.A1_at	wu:fc33c06	wu:fc33c06	1638	1657	1316	1226	1459.25	---	---	---
Dr.12499.1.A1_at	wu:fb93b03	wu:fb93b03	1658	1405	1588	1188	1459.75	---	---	---
Dr.19421.1.A1_at	PHD finger protein 8	phf8	1590	1469	1495	1286	1460	---	---	---
Dr.13662.1.S1_at	zgc:77304	zgc:77304	1438	1428	1615	1365	1461.5	---	nucleotide binding /// nucleic acid binding	---
Dr.2066.1.A1_at	zgc:136346	zgc:136346	1516	1573	1592	1167	1462	---	---	---
Dr.14530.1.S1_at	zgc:110652	zgc:110652	1533	1427	1609	1280	1462.25	---	---	---
Dr.13653.1.A1_at	zgc:158856	zgc:158856	1390	1052	1756	1661	1464.75	---	---	---
Dr.20919.1.S1_at	selenophosphate synthetase 1	sephs1	1691	1494	1407	1272	1466	---	nucleotide binding /// catalytic activity /// selenide, water dikinase activity /// ATP binding /// selenium binding /// kinase activity /// transferase activity	---
Dr.3620.1.A1_at	---	---	1724	1583	1139	1420	1466.5	---	DNA binding /// zinc ion binding	intracellular /// nucleus
Dr.7085.1.A1_at	zgc:92867	zgc:92867	1687	1434	1417	1328	1466.5	---	magnesium ion binding /// poly(ADP-ribose) glycohydrolase activity /// hydrolase activity /// metal ion binding	nucleus /// cytoplasm
Dr.9221.1.S1_at	splicing factor, arginine/serine-rich, 10	sfrs10	1199	1365	1797	1509	1467.5	---	nucleotide binding /// nucleic acid binding	---
Dr.62.1.S1_at	no arches	nar	1441	1624	1507	1302	1468.5	eye photoreceptor cell development	nucleic acid binding /// zinc ion binding	---
Dr.2619.1.S1_at	RNA binding motif protein, X-linked	rbmx	1476	1590	1543	1273	1470.5	---	nucleotide binding /// nucleic acid binding	---
Dr.16512.1.A1_at	zgc:153365	zgc:153365	1616	1456	1601	1210	1470.75	---	protein binding	nucleus
Dr.7120.1.A1_at	zgc:77560	zgc:77560	1581	1479	1607	1227	1473.5	---	---	---
Dr.20729.1.S1_at	phosphoribosyl pyrophosphate synthetase-associated protein 2	prpsap2	1298	1488	1752	1361	1474.75	nucleoside metabolic process /// nucleotide biosynthetic process	magnesium ion binding /// ribose phosphate diphosphokinase activity	---
Dr.25680.1.A1_at	---	---	1603	1518	1477	1312	1477.5	---	---	---
Dr.15574.1.A1_at	hypoxanthine phosphoribosyltransferase 1, like	hprt1l	1078	1487	1638	1708	1477.75	purine ribonucleoside salvage /// nucleoside metabolic process	hypoxanthine phosphoribosyltransferase activity /// transferase activity /// transferase activity, transferring glycosyl groups	cytoplasm
Dr.25706.1.S1_at	WEE1 homolog 2 (S. pombe)	wee2	876	1003	2038	1994	1477.75	protein amino acid phosphorylation	nucleotide binding /// protein kinase activity /// protein serine/threonine kinase activity /// protein tyrosine kinase activity /// ATP binding /// kinase activity /// transferase activity	---
Dr.12362.1.A1_at	cut-like 1 (Drosophila)	cutl1	1719	1367	1428	1399	1478.25	intra-Golgi vesicle-mediated transport	---	integral to Golgi membrane
Dr.16145.1.A1_at	zgc:92202	zgc:92202	1110	1332	1862	1612	1479	regulation of apoptosis	protein binding	---
Dr.17417.1.A1_at	zgc:152951	zgc:152951	1763	1195	1269	1691	1479.5	cell redox homeostasis	electron carrier activity /// protein disulfide oxidoreductase activity	---
Dr.364.1.S1_at	LIM homeobox 1a	lhx1a	1610	1738	1273	1297	1479.5	regulation of transcription, DNA-dependent /// zinc ion transport /// multicellular organismal development /// regulation of transcription	DNA binding /// transcription factor activity /// zinc ion binding /// sequence-specific DNA binding /// metal ion binding	nucleus
Dr.14962.1.S1_at	synovial sarcoma, X breakpoint 2 interacting protein	ssx2ip	1525	1433	1272	1695	1481.25	---	---	---
Dr.15428.1.S1_at	zgc:109973	zgc:109973	1485	1589	1658	1197	1482.25	regulation of transcription, DNA-dependent	DNA binding /// transcription coactivator activity /// binding	---
Dr.16987.1.S1_at	si:ch211-232d19.4	si:ch211-232d19.4	914	1698	1402	1915	1482.25	---	---	---
Dr.12480.1.S1_at	im:6902407	im:6902407	1452	1252	1379	1849	1483	---	---	---
Dr.17404.1.A1_at	frequenin homolog a (Drosophila)	freqa	1281	1375	841	2436	1483.25	calcium ion transport /// semicircular canal morphogenesis	calcium channel activity /// calcium ion binding /// calcium channel inhibitor activity	---
Dr.116.1.S1_at	chromosome 2 open reading frame 24	c2orf24	1354	1421	1795	1378	1487	---	---	---
Dr.1969.1.S1_at	BRG1/brm-associated factor 53A	baf53a	1470	1537	1639	1309	1488.75	proteolysis	aspartic-type endopeptidase activity /// protein binding /// ATP binding	---
Dr.12127.1.A1_at	zgc:92432	zgc:92432	1540	1556	1503	1358	1489.25	---	protein binding	---
Dr.1988.1.A1_at	---	---	1369	1152	1395	2043	1489.75	---	---	---
Dr.7441.1.A1_at	wu:fi31c04	wu:fi31c04	1483	1308	1205	1969	1491.25	---	---	---
Dr.24325.1.A1_at	zgc:65780	zgc:65780	1515	1424	1462	1567	1492	---	---	---
Dr.23003.1.A1_at	paraspeckle component 1	pspc1	1745	1843	1372	1011	1492.75	transcription /// transcription termination /// regulation of transcription, DNA-dependent /// transcription antitermination	nucleotide binding /// nucleic acid binding /// RNA binding	nucleus /// cytoplasm
Dr.11972.1.A1_at	---	---	1826	1501	1385	1263	1493.75	---	---	---
Dr.1107.1.S1_at	fizzy/cell division cycle 20 related 1 (Drosophila)	fzr1	1656	1339	1672	1316	1495.75	cell division	---	---
Dr.18206.1.A1_at	wu:fa08a03	wu:fa08a03	1320	1580	1738	1346	1496	---	---	---
Dr.22632.1.A1_at	zgc:92654	zgc:92654	1380	1315	1184	2105	1496	---	---	cytoplasm
Dr.17119.1.A1_at	im:6895423	im:6895423	1572	1136	899	2379	1496.5	---	calcium ion binding	---
Dr.2832.1.A1_at	similar to CG11123 CG11123-PA	LOC564287	1859	1513	1254	1360	1496.5	---	---	---
Dr.19951.1.S1_at	MYB binding protein (P160) 1a	mybbp1a	1116	1296	1802	1787	1500.25	carbohydrate metabolic process /// transcription /// transcription termination /// regulation of transcription, DNA-dependent /// transcription antitermination	DNA binding /// DNA-directed DNA polymerase activity /// hydrolase activity, hydrolyzing O-glycosyl compounds /// binding	nucleus
Dr.6660.1.S1_at	DEAH (Asp-Glu-Ala-His) box polypeptide 16	dhx16	2006	1336	1225	1439	1501.5	---	nucleotide binding /// nucleic acid binding /// helicase activity /// ATP binding /// ATP-dependent helicase activity /// hydrolase activity	---
Dr.2919.1.S1_at	wu:fb40b03	wu:fb40b03	1238	2126	1275	1373	1503	---	---	---
Dr.7492.1.A1_at	tuftelin interacting protein 11	tfip11	1947	1237	1442	1387	1503.25	mRNA processing /// RNA splicing	nucleic acid binding	intracellular /// nucleus /// spliceosome
Dr.14346.1.A1_x_at	similar to COASTER	LOC557758	1690	1295	1537	1494	1504	---	---	---
Dr.17393.1.A1_at	FK506 binding protein 8 /// similar to FK506 binding protein 8 /// single stranded DNA binding protein 4	fkbp8 /// LOC798767 /// ssbp4	1443	1596	1646	1336	1505.25	protein folding	binding	---
Dr.14890.1.S1_at	si:ch211-268m12.6	si:ch211-268m12.6	1434	1410	1547	1639	1507.5	---	zinc ion binding	---
Dr.6827.1.A1_at	U2 small nuclear RNA auxiliary factor 2b	u2af2b	1279	1663	1674	1415	1507.75	mRNA processing	nucleotide binding /// nucleic acid binding /// RNA binding	nucleus
Dr.14902.1.A1_at	zgc:162204	zgc:162204	1508	1754	1457	1313	1508	---	---	---
Dr.5134.1.A1_at	similar to Protein virilizer homolog	LOC560260	1649	1309	1517	1565	1510	---	---	---
Dr.8236.1.S1_at	wingless-type MMTV integration site family, member 4b	wnt4b	2494	1145	1107	1295	1510.25	Wnt receptor signaling pathway, calcium modulating pathway /// multicellular organismal development /// Wnt receptor signaling pathway	signal transducer activity	extracellular region /// proteinaceous extracellular matrix
Dr.15843.1.A1_at	Similar to Proteasome (prosome, macropain) 26S subunit, non-ATPase, 2	LOC568580	1566	1646	1596	1238	1511.5	---	protein binding /// zinc ion binding	---
Dr.2761.1.A1_at	TATA box binding protein	tbp	1456	1348	1706	1538	1512	transcription initiation /// regulation of transcription, DNA-dependent /// transcription initiation from RNA polymerase II promoter	DNA binding /// DNA binding /// RNA polymerase II transcription factor activity /// binding	nucleus /// transcription factor TFIID complex
Dr.23672.1.S1_at	zgc:92643	zgc:92643	1521	1516	1613	1400	1512.5	---	protein binding	---
Dr.4649.1.A1_a_at	polyhomeotic-like 2 (Drosophila)	phc2	1504	1688	1590	1268	1512.5	zinc ion transport /// multicellular organismal development	DNA binding /// zinc ion binding /// metal ion binding	nucleus
Dr.25696.1.S1_at	si:ch211-51m24.3	si:ch211-51m24.3	1325	1598	1707	1425	1513.75	chromatin assembly or disassembly /// zinc ion transport /// regulation of transcription	nucleic acid binding /// DNA binding /// chromatin binding /// helicase activity /// protein binding /// ATP binding /// ATP-dependent helicase activity /// zinc ion binding /// hydrolase activity, acting on acid anhydrides, in phosphorus-containing anhydrides /// metal ion binding	chromatin /// nucleus
Dr.25778.1.S1_at	zgc:92043	zgc:92043	1432	1411	1731	1481	1513.75	---	---	---
Dr.17569.1.A1_at	zgc:92834	zgc:92834	1693	1673	1314	1377	1514.25	methylation	nucleic acid binding /// methyltransferase activity	---
Dr.21858.1.A1_at	---	---	2036	1212	1075	1734	1514.25	---	---	---
Dr.1987.1.A1_at	methyltransferase like 3	mettl3	1364	1489	1558	1647	1514.5	nucleobase, nucleoside, nucleotide and nucleic acid metabolic process	methyltransferase activity /// transferase activity	nucleus
Dr.13656.1.A1_at	coiled-coil domain containing 101	ccdc101	1679	1215	1647	1528	1517.25	---	---	---
Dr.24885.1.S1_a_at	small nuclear ribonucleoprotein polypeptide F-like	snrpfl	1480	1515	1733	1341	1517.25	mRNA metabolic process	nucleic acid binding	ribonucleoprotein complex
Dr.2651.1.S1_at	myoneurin	mynn	1991	1272	1398	1409	1517.5	transcription /// transcription termination /// regulation of transcription, DNA-dependent /// zinc ion transport /// transcription antitermination	nucleic acid binding /// DNA binding /// protein binding /// zinc ion binding /// metal ion binding	chromatin /// intracellular /// nucleus
Dr.16573.3.S1_x_at	zgc:112524	zgc:112524	575	1827	1981	1689	1518	---	---	---
Dr.15388.1.A1_at	im:7158733	im:7158733	1667	1676	1168	1563	1518.5	---	---	---
Dr.394.1.A1_at	chromosome 13 open reading frame 22-like	c13orf22l	1735	1445	1625	1269	1518.5	ubiquitin-dependent protein catabolic process	ubiquitin thiolesterase activity	---
Dr.5471.1.A1_at	polymerase (RNA) III (DNA directed) polypeptide B	polr3b	1565	1314	1695	1501	1518.75	transcription /// tRNA transcription /// exocrine pancreas development /// gut development	DNA binding /// DNA-directed RNA polymerase activity /// transferase activity /// nucleotidyltransferase activity	---
Dr.3524.1.A1_at	ELL associated factor 1	eaf1	1720	1417	1566	1374	1519.25	---	---	---
Dr.11510.2.S1_at	zgc:158612	zgc:158612	1753	1193	1366	1767	1519.75	RNA processing	RNA binding /// double-stranded RNA binding /// ribonuclease III activity	intracellular
Dr.20170.2.A1_at	APEX nuclease (multifunctional DNA repair enzyme) 1	apex1	1598	1452	1621	1413	1521	heart looping /// DNA repair /// negative regulation of apoptosis /// heart contraction	DNA binding /// nuclease activity /// endonuclease activity	intracellular
Dr.5493.1.A1_at	zgc:63491	zgc:63491	1313	1622	1524	1627	1521.5	homoiothermy /// response to freezing	ice binding	---
Dr.14818.1.A1_at	zgc:110825	zgc:110825	1174	1186	1725	2006	1522.75	transcription /// transcription termination /// regulation of transcription, DNA-dependent /// zinc ion transport /// transcription antitermination /// regulation of transcription	nucleic acid binding /// DNA binding /// DNA-directed RNA polymerase activity /// zinc ion binding /// transcription regulator activity /// metal ion binding	---
Dr.6264.1.A1_at	peptidylprolyl isomerase F (cyclophilin F)	ppif	1423	1567	1681	1421	1523	protein folding	peptidyl-prolyl cis-trans isomerase activity /// isomerase activity	---
Dr.380.1.A1_at	similar to jumonji domain containing 1B	LOC799231	1923	1704	1359	1108	1523.5	---	---	---
Dr.5184.1.S1_at	nipsnap1	nipsnap1	1934	1561	1252	1347	1523.5	---	---	---
Dr.863.1.A1_at	similar to lysosomal-associated membrane protein 2	LOC563328	1607	1525	1509	1458	1524.75	---	---	---
Dr.15740.1.A1_at	zgc:171819	zgc:171819	1459	1467	1569	1606	1525.25	regulation of transcription	DNA binding /// transcription factor activity	nucleus
Dr.18314.1.A1_at	SWI/SNF related, matrix associated, actin dependent regulator of chromatin, subfamily a, member 5	smarca5	1353	1577	1762	1411	1525.75	ATP-dependent chromatin remodeling /// retina development in camera-type eye	nucleic acid binding /// DNA binding /// helicase activity /// ATP binding /// nucleosome binding	chromatin remodeling complex
Dr.6346.1.A1_at	zgc:66474	zgc:66474	1769	1744	1403	1202	1529.5	---	DNA binding /// zinc ion binding	intracellular
Dr.3562.1.A1_at	zgc:110308	zgc:110308	1599	1628	1589	1303	1529.75	one-carbon compound metabolic process /// metabolic process /// extracellular polysaccharide biosynthetic process	catalytic activity /// binding /// dTDP-4-dehydrorhamnose reductase activity	---
Dr.11084.1.A1_at	UDP-Gal:betaGlcNAc beta 1,3-galactosyltransferase, polypeptide 2	b3galt2	1389	1679	1563	1499	1532.5	protein amino acid glycosylation	galactosyltransferase activity /// transferase activity /// transferase activity, transferring glycosyl groups	Golgi apparatus /// membrane /// integral to membrane
Dr.14480.1.S1_at	similar to anaphase promoting complex subunit 13	LOC569473	1448	1425	1661	1598	1533	---	---	---
Dr.1712.1.A1_at	zgc:101613	zgc:101613	1580	1517	1714	1332	1535.75	nucleosome assembly	---	nucleus
Dr.21559.1.A1_at	Rho guanine nucleotide exchange factor (GEF) 7a	arhgef7a	1778	1148	1745	1472	1535.75	intracellular signaling cascade /// regulation of Rho protein signal transduction	guanyl-nucleotide exchange factor activity /// Rho guanyl-nucleotide exchange factor activity	intracellular
Dr.2654.1.A1_at	regulatory factor X, 2 (influences HLA class II expression)	rfx2	1552	1652	1439	1502	1536.25	regulation of transcription, DNA-dependent /// regulation of transcription	DNA binding /// transcription regulator activity	nucleus
Dr.11733.1.A1_at	zgc:158397	zgc:158397	1938	1549	1445	1217	1537.25	protein amino acid prenylation	protein prenyltransferase activity	---
Dr.15949.3.S1_a_at	ras homolog gene family, member Ad	rhoad	1575	1631	1668	1276	1537.5	small GTPase mediated signal transduction	nucleotide binding /// GTP binding	intracellular /// membrane
Dr.3490.1.A1_at	zgc:111823	zgc:111823	1400	1520	1702	1531	1538.25	---	---	---
Dr.14750.2.A1_at	general transcription factor IIIAa	gtf3aa	2174	1779	875	1343	1542.75	---	nucleic acid binding /// zinc ion binding	intracellular
Dr.14854.1.S1_at	zgc:92910	zgc:92910	1536	1717	1576	1342	1542.75	---	---	nucleus
Dr.23832.1.S1_at	im:7137369	im:7137369	1709	1478	1427	1558	1543	---	---	---
Dr.19466.1.S1_at	si:ch211-214k9.2	si:ch211-214k9.2	1465	1769	1467	1476	1544.25	---	nucleic acid binding /// helicase activity /// ATP binding /// ATP-dependent helicase activity /// hydrolase activity	---
Dr.9174.1.S1_at	zgc:55673	zgc:55673	1458	1009	1522	2189	1544.5	---	---	---
Dr.19896.1.S1_at	proteasome (prosome, macropain) subunit, beta type, 7	psmb7	1685	1638	1624	1232	1544.75	ubiquitin-dependent protein catabolic process	endopeptidase activity /// threonine-type endopeptidase activity /// endopeptidase inhibitor activity /// peptidase activity /// hydrolase activity	nucleus /// cytoplasm /// cytosol /// proteasome core complex /// protein complex
Dr.4813.1.A1_at	zgc:158798	zgc:158798	1588	1227	1463	1907	1546.25	---	protein binding	---
Dr.6236.1.A1_at	wu:fd16d01	wu:fd16d01	1940	1285	1136	1824	1546.25	---	---	---
Dr.4087.1.A1_at	nicalin	ncl1	1593	1551	1664	1379	1546.75	multicellular organismal development /// regulation of signal transduction /// regulation of signal transduction /// negative regulation of signal transduction	---	signal recognition particle, endoplasmic reticulum targeting /// plasma membrane /// membrane /// integral to membrane
Dr.12510.1.S1_at	dermatan 4 sulfotransferase 1	d4st1	1161	1135	1260	2635	1547.75	carbohydrate metabolic process /// dermatan sulfate proteoglycan metabolic process	N-acetylgalactosamine 4-O-sulfotransferase activity /// transferase activity	Golgi membrane /// Golgi apparatus /// membrane /// integral to membrane
Dr.7242.1.A1_at	wu:fd42g01	wu:fd42g01	1468	1575	1793	1355	1547.75	---	---	---
Dr.13421.2.S1_at	zgc:112254	zgc:112254	1624	845	1297	2426	1548	---	nucleotide binding /// nucleic acid binding /// zinc ion binding	intracellular
Dr.1499.1.S1_at	TAF9 RNA polymerase II, TATA box binding protein (TBP)-associated factor	taf9	1596	1661	1651	1284	1548	transcription initiation	DNA binding	transcription factor TFIID complex
Dr.19079.1.S1_at	zgc:92169	zgc:92169	1259	1791	1458	1685	1548.25	calcium ion transport	calcium channel activity /// calcium ion binding /// calcium channel inhibitor activity	---
Dr.13576.1.A1_at	---	---	1561	1643	1620	1376	1550	---	---	---
Dr.14893.1.A1_at	hypothetical protein LOC553454	LOC553454	1568	1905	976	1755	1551	---	nucleic acid binding /// nuclease activity /// endonuclease activity /// hydrolase activity /// metal ion binding	mitochondrion /// mitochondrial inner membrane /// membrane
Dr.19021.2.S1_at	GPN-loop GTPase 2 /// similar to ATP binding domain 1 family, member B	gpn2 /// LOC793941	1541	1484	1705	1480	1552.5	---	nucleotide binding /// GTP binding	---
Dr.21412.1.A1_at	thioredoxin domain containing 1	txndc1	1395	1716	1711	1390	1553	cell redox homeostasis	---	---
Dr.10429.1.A1_at	zgc:77067	zgc:77067	1469	1635	1750	1369	1555.75	---	---	---
Dr.18401.1.S1_a_at	thymidine kinase 2, mitochondrial	tk2	1806	1758	1378	1288	1557.5	nucleobase, nucleoside, nucleotide and nucleic acid metabolic process	ATP binding /// kinase activity /// phosphotransferase activity, alcohol group as acceptor	---
Dr.7217.1.A1_at	---	---	1689	1075	1869	1600	1558.25	---	---	---
Dr.25770.1.S1_at	CTP synthase	ctps	1563	1530	1715	1430	1559.5	pyrimidine nucleotide biosynthetic process /// glutamine metabolic process	catalytic activity /// CTP synthase activity /// ligase activity	---
Dr.3155.1.S1_at	tRNA methyltransferase 11 homolog (S. cerevisiae)	trmt11	1466	1264	1712	1796	1559.5	methylation	nucleic acid binding /// methyltransferase activity	---
Dr.16034.2.A1_at	zgc:86839	zgc:86839	1669	1842	1528	1205	1561	cell cycle	cyclin-dependent protein kinase regulator activity	---
Dr.14481.2.S1_at	---	---	1445	2873	1125	803	1561.5	---	---	---
Dr.16522.1.A1_at	ribonuclease H1	rnaseh1	1571	1727	1587	1362	1561.75	---	magnesium ion binding /// nucleic acid binding /// ribonuclease H activity	---
Dr.10033.1.S1_at	LSM7 homolog, U6 small nuclear RNA associated (S. cerevisiae)	lsm7	1507	1601	1749	1391	1562	mRNA metabolic process	---	ribonucleoprotein complex
Dr.10281.1.S1_at	X-ray repair complementing defective repair in Chinese hamster cells 5	xrcc5	1549	1611	1623	1466	1562.25	double-strand break repair via nonhomologous end joining /// response to ionizing radiation /// DNA damage response, signal transduction by p53 class mediator resulting in induction of apoptosis /// negative regulation of apoptosis	DNA binding /// ATP-dependent DNA helicase activity /// binding	nucleus
Dr.14314.3.A1_at	zgc:194819	zgc:194819	1684	1669	1483	1419	1563.75	---	---	---
Dr.14775.2.A1_at	Zgc:91872	zgc:91872	680	1776	1123	2676	1563.75	---	---	---
Dr.6397.1.S1_at	peptidylprolyl isomerase (cyclophilin)-like 4	ppil4	1755	1731	1554	1215	1563.75	protein folding	nucleotide binding /// nucleic acid binding /// peptidyl-prolyl cis-trans isomerase activity /// isomerase activity	---
Dr.6242.2.S1_at	zgc:153290	zgc:153290	1659	1451	1302	1846	1564.5	---	---	---
Dr.25520.1.A1_at	F-box protein 25	fbxo25	1828	1447	1396	1588	1564.75	---	---	---
Dr.13635.1.S1_at	NHP2 non-histone chromosome protein 2-like 1 (S. cerevisiae)	nhp2l1	1440	1649	1684	1491	1566	ribosome biogenesis	---	ribonucleoprotein complex
Dr.8179.1.S1_at	nuclear respiratory factor 1	nrf1	1790	1637	1542	1300	1567.25	transcription /// transcription termination /// regulation of transcription, DNA-dependent /// regulation of transcription, DNA-dependent /// response to stress /// multicellular organismal development /// multicellular organismal development /// response to cold /// transcription antitermination /// retina development in camera-type eye	DNA binding /// transcription activator activity	nucleus
Dr.6242.1.A1_at	zgc:153290	zgc:153290	1187	1841	1329	1913	1567.5	---	---	---
Dr.6935.1.S1_at	sema domain, transmembrane domain (TM), and cytoplasmic domain, (semaphorin) 6D	sema6d	1686	1604	1432	1550	1568	multicellular organismal development	receptor activity	membrane /// integral to membrane
Dr.560.2.S1_at	fibulin 1	fbln1	1373	1323	1555	2026	1569.25	calcium ion transport /// multicellular organismal development /// heart development /// negative regulation of signal transduction	calcium channel activity /// calcium ion binding /// calcium channel inhibitor activity	extracellular region /// proteinaceous extracellular matrix /// signal recognition particle, endoplasmic reticulum targeting
Dr.24763.1.S1_at	wu:fb18c02	wu:fb18c02	1861	1609	1594	1216	1570	---	---	---
Dr.20973.1.S1_at	SET domain containing 6	setd6	1704	1242	1769	1566	1570.25	---	---	nucleus
Dr.5300.1.A1_at	wu:fc63a07	wu:fc63a07	1835	1615	1335	1497	1570.5	---	---	---
Dr.8026.1.A1_at	COMM domain containing 2	commd2	1879	1524	1617	1274	1573.5	---	---	---
Dr.7698.1.S1_at	zgc:103534	zgc:103534	1522	1569	1827	1380	1574.5	---	---	---
Dr.29.1.S1_at	cyclin E	ccne	1271	973	1740	2315	1574.75	cell cycle /// cell division	kinase activity	nucleus
Dr.10711.1.S1_at	C-terminal binding protein 1	ctbp1	2011	1326	1348	1616	1575.25	metabolic process	catalytic activity /// binding /// oxidoreductase activity, acting on the CH-OH group of donors, NAD or NADP as acceptor /// cofactor binding /// NAD binding	---
Dr.16950.1.S1_at	hypothetical LOC556245	DKEY-20D21.12	1518	1545	1783	1462	1577	---	---	---
Dr.9598.1.A1_at	zgc:162128	zgc:162128	1543	1718	1602	1452	1578.75	regulation of transcription, DNA-dependent	---	nucleus
Dr.25642.1.A1_at	e2f-associated phosphoprotein	eapp	2043	1446	1546	1282	1579.25	---	---	---
Dr.14401.1.S1_at	si:dkey-73n10.1	si:dkey-73n10.1	1975	1737	1081	1532	1581.25	---	---	---
Dr.17841.3.A1_at	zgc:114109	zgc:114109	1300	1775	1801	1455	1582.75	---	---	---
Dr.1348.1.S1_at	proliferating cell nuclear antigen	pcna	1853	1614	1636	1230	1583.25	DNA replication /// regulation of DNA replication /// response to stress /// response to bacterium	DNA binding /// DNA polymerase processivity factor activity	nucleus /// nucleus /// PCNA complex
Dr.4968.1.A1_at	---	---	1843	1512	1673	1305	1583.25	---	---	---
Dr.16034.1.S1_at	zgc:86839	zgc:86839	1866	1496	1541	1434	1584.25	cell cycle	cyclin-dependent protein kinase regulator activity	---
Dr.2809.1.A1_a_at	---	---	1189	1529	1687	1957	1590.5	---	---	---
Dr.21399.1.A1_at	wu:fj64h06	wu:fj64h06	1820	1877	1312	1354	1590.75	---	---	---
Dr.16025.1.S1_at	zgc:56682	zgc:56682	1619	1574	1765	1418	1594	mRNA processing /// RNA splicing /// mRNA metabolic process	RNA binding	nucleus /// ribonucleoprotein complex
Dr.15000.2.A1_at	lysophospholipase I	lypla1	1473	1678	1504	1727	1595.5	---	---	---
Dr.21045.1.S1_at	RAB guanine nucleotide exchange factor (GEF) 1	rabgef1	1654	1683	1344	1704	1596.25	---	DNA binding /// zinc ion binding	---
Dr.2187.1.S1_at	solute carrier family 35, member B4	slc35b4	2021	1680	1520	1168	1597.25	transport /// carbohydrate transport	sugar:hydrogen symporter activity	Golgi membrane /// Golgi apparatus /// membrane /// integral to membrane
Dr.13595.1.A1_at	zgc:153684	zgc:153684	1705	1511	1518	1656	1597.5	protein amino acid phosphorylation	nucleotide binding /// protein kinase activity /// protein serine/threonine kinase activity /// protein tyrosine kinase activity /// ATP binding /// kinase activity /// transferase activity	---
Dr.18435.1.A1_at	zona pellucida glycoprotein 2, like 2	zp2l2	1530	1203	1108	2549	1597.5	---	---	---
Dr.25404.1.S1_at	SWI/SNF related, matrix associated, actin dependent regulator of chromatin, subfamily a, member 5	smarca5	1488	1538	1782	1583	1597.75	ATP-dependent chromatin remodeling /// retina development in camera-type eye	nucleic acid binding /// DNA binding /// helicase activity /// ATP binding /// nucleosome binding	chromatin remodeling complex
Dr.809.1.A1_at	WD repeat domain 18	wdr18	1345	1593	1767	1688	1598.25	ATP synthesis coupled proton transport	---	membrane /// proton-transporting two-sector ATPase complex
Dr.16134.1.A1_at	programmed cell death 7	pdcd7	1396	1277	1847	1878	1599.5	---	---	---
Dr.15759.2.S1_at	zgc:92784	zgc:92784	1645	1458	798	2501	1600.5	regulation of transcription	DNA binding /// RNA polymerase II transcription factor activity	nucleus
Dr.214.1.A1_at	zgc:136860	zgc:136860	1542	1666	1595	1603	1601.5	---	---	---
Dr.15545.1.A1_at	translocase of outer mitochondrial membrane 40 homolog, like	tomm40l	1544	1700	1775	1388	1601.75	anion transport	voltage-gated anion channel activity	mitochondrial outer membrane
Dr.25404.2.A1_at	SWI/SNF related, matrix associated, actin dependent regulator of chromatin, subfamily a, member 5	smarca5	1534	1562	1729	1582	1601.75	ATP-dependent chromatin remodeling /// retina development in camera-type eye	nucleic acid binding /// DNA binding /// helicase activity /// ATP binding /// nucleosome binding	chromatin remodeling complex
Dr.6359.1.S1_at	RNA, U3 small nucleolar interacting protein 2	rnu3ip2	1780	1684	1410	1544	1604.5	---	---	---
Dr.23966.1.A1_at	wu:fj99d11	wu:fj99d11	1666	1570	1683	1506	1606.25	---	---	---
Dr.2219.2.S1_at	zgc:92785	zgc:92785	1356	1756	1781	1534	1606.75	---	---	---
Dr.7993.1.A1_a_at	zgc:153999	zgc:153999	1635	1559	1632	1601	1606.75	ubiquitin-dependent protein catabolic process	ubiquitin thiolesterase activity /// peptidase activity /// cysteine-type peptidase activity /// hydrolase activity	---
Dr.11526.1.S1_at	COP9 constitutive photomorphogenic homolog subunit 3	cops3	1382	1703	1838	1505	1607	---	---	nucleus /// cytoplasm /// signalosome
Dr.7291.1.S1_at	zgc:55794	zgc:55794	1057	1347	1872	2152	1607	---	---	---
Dr.17348.1.A1_at	zgc:163014	zgc:163014	938	1803	1361	2329	1607.75	---	---	---
Dr.5658.1.A1_at	chromosome 20 open reading frame 14	c20orf14	1391	1759	1548	1733	1607.75	nuclear mRNA splicing, via spliceosome /// RNA processing	binding	intracellular /// nucleus
Dr.22633.1.S1_at	wu:fj29h11	wu:fj29h11	1579	1805	1678	1372	1608.5	---	---	---
Dr.25613.1.A1_at	novel protein similar to host cell factor C1 (hcfc1)	DKEYP-77F7.4	1352	1481	2008	1595	1609	---	---	---
Dr.3650.1.S1_at	leucine-rich repeats and WD repeat domain containing 1	lrwd1	830	1499	1243	2869	1610.25	---	protein binding	---
Dr.16984.1.A1_at	WD repeat domain 92	wdr92	1661	2427	1332	1024	1611	apoptosis	---	---
Dr.15734.2.S1_x_at	zgc:153652	zgc:153652	530	1653	1603	2659	1611.25	---	---	---
Dr.18619.1.A1_at	im:5410539	im:5410539	1749	1480	1693	1523	1611.25	cell adhesion	structural molecule activity /// cadherin binding	actin cytoskeleton
Dr.20884.1.A1_at	zgc:162951	zgc:162951	1620	1713	1788	1326	1611.75	---	nucleotide binding /// nucleic acid binding	---
Dr.6944.1.A1_at	zgc:100860	zgc:100860	1772	1477	1747	1453	1612.25	---	---	---
Dr.19668.1.A1_at	similar to Brd8 protein	LOC100003763	1647	1982	1376	1470	1618.75	---	---	---
Dr.17466.1.A1_at	zgc:63666	zgc:63666	1912	1760	1346	1459	1619.25	phosphate metabolic process	magnesium ion binding /// inorganic diphosphatase activity	cytoplasm
Dr.22710.1.A1_at	zgc:158375	zgc:158375	2148	1498	1525	1306	1619.25	cell adhesion	structural molecule activity /// calcium ion binding	---
Dr.17380.1.S1_at	STAM binding protein	stambp	1971	1442	1481	1593	1621.75	zinc ion transport	ubiquitin thiolesterase activity /// endopeptidase inhibitor activity /// metalloendopeptidase inhibitor activity /// peptidase activity /// metallopeptidase activity /// zinc ion binding /// hydrolase activity /// metal ion binding	---
Dr.13849.1.S1_at	zgc:153251	zgc:153251	1741	1448	1600	1702	1622.75	---	---	---
Dr.1218.1.S1_at	exosome component 2	exosc2	1657	1599	1425	1819	1625	---	RNA binding	---
Dr.15949.2.S1_a_at	ras homolog gene family, member Ad	rhoad	1584	1707	1728	1489	1627	intracellular protein transport /// nucleocytoplasmic transport /// signal transduction /// small GTPase mediated signal transduction	nucleotide binding /// GTPase activity /// protein binding /// GTP binding	intracellular /// membrane
Dr.1811.1.S1_at	suppressor of variegation 3-9-like 1b homolog 1	CH211-167B20.5	1942	1741	1606	1223	1628	chromatin assembly or disassembly /// chromatin modification	chromatin binding /// methyltransferase activity /// zinc ion binding /// transferase activity /// histone-lysine N-methyltransferase activity	chromatin /// nucleus
Dr.4330.1.A1_at	HEAT repeat containing 3	heatr3	1733	1667	1550	1562	1628	proteolysis	serine-type endopeptidase activity /// binding	---
Dr.13142.1.A1_at	signal transducing adaptor family member 2a	stap2a	1630	1254	1896	1739	1629.75	multicellular organismal development	receptor activity /// protein binding	membrane /// integral to membrane
Dr.14314.2.S1_at	zgc:194819	zgc:194819	1509	1659	1808	1543	1629.75	---	---	---
Dr.4283.1.A1_at	nucleolar complex associated 4 homolog (S. cerevisiae)	noc4l	1555	1752	1670	1545	1630.5	---	---	nucleus /// membrane /// integral to membrane /// nuclear membrane
Dr.8475.1.A1_at	wu:fk33d07	wu:fk33d07	2171	1534	1535	1283	1630.75	---	---	---
Dr.23733.1.S1_at	UBX domain protein 1	ubxn1	1696	1672	1669	1487	1631	---	---	cytoplasm
Dr.16489.1.A1_at	zgc:171912	zgc:171912	1642	1748	1580	1555	1631.25	protein amino acid phosphorylation	nucleotide binding /// protein kinase activity /// protein serine/threonine kinase activity /// ATP binding /// kinase activity /// transferase activity	---
Dr.18401.1.S1_x_at	thymidine kinase 2, mitochondrial	tk2	1914	1839	1323	1449	1631.25	nucleobase, nucleoside, nucleotide and nucleic acid metabolic process	ATP binding /// kinase activity /// phosphotransferase activity, alcohol group as acceptor	---
Dr.1754.1.S1_at	glutathione S-transferase M	gstm	1919	1555	1748	1320	1635.5	metabolic process	glutathione transferase activity /// transferase activity	---
Dr.9935.1.A1_at	wu:fk66a11	wu:fk66a11	1569	1651	1877	1447	1636	---	---	---
Dr.7833.1.S1_at	TAF8 RNA polymerase II, TATA box binding protein (TBP)-associated factor	taf8	1474	1594	1823	1658	1637.25	transcription /// transcription termination /// regulation of transcription, DNA-dependent /// multicellular organismal development /// cell differentiation /// transcription antitermination	DNA binding	nucleus /// cytoplasm
Dr.15076.1.S1_at	zgc:56148	zgc:56148	1512	1705	1657	1679	1638.25	---	nucleic acid binding	---
Dr.17814.1.S1_at	similar to Mki67 protein	LOC564521	1283	2096	1119	2055	1638.25	---	---	---
Dr.14314.1.A1_at	zgc:194819	zgc:194819	1393	1729	1816	1620	1639.5	---	---	---
Dr.5793.1.S1_at	zgc:55327	zgc:55327	1564	1521	1924	1552	1640.25	RNA processing	binding	intracellular
Dr.15832.1.S1_at	platelet-activating factor acetylhydrolase, isoform Ib, alpha subunit a	pafah1b1a	1846	1687	1703	1331	1641.75	transport /// cell cycle /// mitosis /// multicellular organismal development /// nervous system development /// cell differentiation /// cell division	---	cytoplasm /// centrosome /// cytoskeleton /// microtubule
Dr.17441.1.S1_at	zgc:56288	zgc:56288	1782	1572	1492	1722	1642	---	---	cytoplasm
Dr.9819.1.A1_at	zgc:110848	zgc:110848	1771	1728	1649	1422	1642.5	---	---	---
Dr.2724.2.A1_at	survival of motor neuron protein interacting protein 1	sip1	1427	1619	1694	1831	1642.75	spliceosome assembly /// nuclear mRNA splicing, via spliceosome /// axon extension involved in development	---	---
Dr.3533.1.S1_at	cyclin-dependent kinase 7	cdk7	1775	1463	1552	1781	1642.75	protein amino acid phosphorylation	nucleotide binding /// protein kinase activity /// protein serine/threonine kinase activity /// ATP binding /// kinase activity /// transferase activity	---
Dr.18607.2.A1_at	Similar to LOC500420 protein	LOC564087	2224	1949	1121	1278	1643	---	---	---
Dr.172.1.S1_at	transient receptor potential cation channel, subfamily C, member 4 associated protein a	trpc4apa	1601	1686	1836	1450	1643.25	intracellular protein transport	TAP2 binding /// tapasin binding /// protein heterodimerization activity	endoplasmic reticulum lumen
Dr.12657.1.A1_at	zgc:154057	zgc:154057	1150	1230	1390	2804	1643.5	---	DNA binding	---
Dr.4565.1.A1_at	hypothetical protein LOC100001369 /// zgc:162945	CH211-107O10.2 /// zgc:162945	1640	1126	1572	2243	1645.25	---	---	---
Dr.17655.1.A1_at	l-isoaspartyl protein carboxyl methyltransferase, like	pcmtl	1554	1627	1813	1592	1646.5	protein modification process	protein-L-isoaspartate (D-aspartate) O-methyltransferase activity /// methyltransferase activity /// transferase activity	---
Dr.16889.1.S1_at	zgc:109963	zgc:109963	1692	1587	1737	1572	1647	ubiquitin-dependent protein catabolic process	ubiquitin thiolesterase activity	intracellular
Dr.22195.1.A1_at	---	---	2533	1354	1066	1637	1647.5	---	---	---
Dr.14117.1.S1_at	CD2 antigen (cytoplasmic tail) binding protein 2	cd2bp2	1514	1787	1805	1486	1648	---	---	---
Dr.1063.1.A1_at	THO complex 1	thoc1	1436	1755	1571	1837	1649.75	signal transduction	protein binding	---
Dr.12503.1.A1_a_at	achalasia, adrenocortical insufficiency, alacrimia	aaas	1786	1633	1401	1780	1650	---	---	---
Dr.19021.1.A1_at	GPN-loop GTPase 2 /// similar to ATP binding domain 1 family, member B	gpn2 /// LOC793941	1636	1736	1754	1474	1650	---	nucleotide binding /// GTP binding	---
Dr.1823.2.S1_at	si:ch211-150c22.2	si:ch211-150c22.2	1878	1409	1234	2081	1650.5	---	---	---
Dr.18189.1.S1_at	APC11 anaphase promoting complex subunit 11 homolog (yeast)	anapc11	1652	1774	1736	1444	1651.5	zinc ion transport	protein binding /// zinc ion binding /// metal ion binding	---
Dr.10202.1.S1_at	GA-binding protein transcription factor, alpha subunit	gabpa	1803	1548	1741	1515	1651.75	regulation of transcription, DNA-dependent	DNA binding /// transcription factor activity /// sequence-specific DNA binding	nucleus
Dr.13288.1.A1_at	zgc:92615	zgc:92615	1527	1576	1960	1548	1652.75	mRNA processing /// RNA splicing	---	nucleus
Dr.24981.1.S1_at	WD repeat domain 57 (U5 snRNP specific)	wdr57	1475	1799	1690	1649	1653.25	---	---	---
Dr.2150.1.A1_at	RAP1 interacting factor homolog (yeast)	rif1	1697	1674	1722	1521	1653.5	---	---	---
Dr.15774.1.A1_at	zgc:101562	zgc:101562	1736	1544	1629	1707	1654	---	nucleic acid binding /// zinc ion binding	intracellular
Dr.3433.1.S1_at	diaphorase (NADH) (cytochrome b-5 reductase)	dia1	1547	1757	1824	1488	1654	oxidation reduction	electron carrier activity /// oxidoreductase activity	---
Dr.25850.1.S1_at	SET translocation (myeloid leukemia-associated) A	seta	1698	1804	1723	1393	1654.5	nucleosome assembly	---	nucleus
Dr.6498.1.S1_at	mesoderm induction early response 1 homolog (Xenopus laevis)	mier1	2279	1719	1367	1253	1654.5	---	DNA binding	---
Dr.4806.1.A1_at	zgc:100864	zgc:100864	1633	1869	1743	1382	1656.75	metabolic process /// cellular metabolic process	catalytic activity /// binding /// coenzyme binding	---
Dr.7724.1.A1_at	zgc:154063	zgc:154063	1641	1780	1730	1477	1657	regulation of transcription, DNA-dependent /// protein amino acid phosphorylation	nucleotide binding /// transcription factor activity /// protein kinase activity /// protein serine/threonine kinase activity /// ATP binding /// zinc ion binding /// kinase activity /// transferase activity /// sequence-specific DNA binding	intracellular /// nucleus
Dr.15361.1.S1_at	RAB22A, member RAS oncogene family	rab22a	1363	1406	1834	2027	1657.5	small GTPase mediated signal transduction /// protein transport	nucleotide binding /// GTP binding	---
Dr.13995.1.A1_at	alkB, alkylation repair homolog 5 (E. coli)	alkbh5	1864	1502	1549	1726	1660.25	---	---	---
Dr.511.1.A1_at	zgc:101123	zgc:101123	1160	2030	1771	1681	1660.5	---	---	---
Dr.26358.1.A1_at	si:dkeyp-117h8.5	si:dkeyp-117h8.5	1570	1773	1449	1852	1661	metabolic process /// purine base biosynthetic process /// nucleoside metabolic process	amidophosphoribosyltransferase activity /// transferase activity	---
Dr.7887.1.A1_at	zgc:66415	zgc:66415	1304	1882	1903	1557	1661.5	---	---	---
Dr.4553.1.A1_at	KRIT1, ankyrin repeat containing	krit1	1673	1450	1763	1762	1662	heart morphogenesis /// heart development /// negative regulation of endothelial cell differentiation /// blood vessel morphogenesis	binding	cytoskeleton
Dr.16296.1.S1_x_at	hypothetical LOC565189	LOC565189	1594	1855	1798	1402	1662.25	---	nucleic acid binding /// zinc ion binding	intracellular
Dr.5902.1.S1_at	N-acetyltransferase 10	nat10	1447	1636	1822	1744	1662.25	metabolic process	N-acetyltransferase activity /// transferase activity	---
Dr.24277.1.A1_at	KIAA0947-like (H. sapiens)	kiaa0947l	1362	1436	1719	2133	1662.5	---	---	---
Dr.16993.1.A1_at	hypothetical LOC798514	LOC798514	585	508	2687	2878	1664.5	---	---	---
Dr.19046.1.A1_at	---	---	1710	1132	2176	1645	1665.75	---	---	---
Dr.8483.2.S1_at	zgc:101672	zgc:101672	259	454	2991	2961	1666.25	---	---	---
Dr.14481.1.S1_at	---	---	1688	1328	1633	2020	1667.25	---	---	---
Dr.17708.1.S1_at	exosome component 5	exosc5	1918	1654	1468	1629	1667.25	RNA processing	3'-5'-exoribonuclease activity /// RNA binding	---
Dr.13692.1.S1_at	---	---	1730	1770	1441	1731	1668	---	---	---
Dr.16383.1.A1_at	---	---	1792	1623	1796	1467	1669.5	---	---	---
Dr.7287.1.A1_at	zinc finger protein 326	znf326	1785	1566	1419	1908	1669.5	---	DNA binding	nucleus
Dr.21964.1.A1_at	zgc:101005	zgc:101005	1340	1782	1863	1697	1670.5	---	---	---
Dr.12528.1.A1_at	zgc:92670	zgc:92670	1711	1722	1817	1438	1672	---	---	ribosome
Dr.11797.1.S1_at	processing of precursor 7, ribonuclease P family	pop7	1796	1531	1710	1652	1672.25	---	nucleic acid binding	---
Dr.7713.1.S1_at	translocase of inner mitochondrial membrane 23 homolog (yeast)	timm23	1479	1753	1935	1526	1673.25	transport /// intracellular protein transport /// intracellular protein transport /// multicellular organismal development /// protein transport /// protein import into mitochondrial inner membrane /// intracellular protein transport across a membrane	protein transporter activity /// protein transporter activity /// P-P-bond-hydrolysis-driven protein transmembrane transporter activity /// P-P-bond-hydrolysis-driven protein transmembrane transporter activity	mitochondrion /// mitochondrial outer membrane /// mitochondrial inner membrane /// mitochondrial inner membrane presequence translocase complex /// mitochondrial inner membrane presequence translocase complex /// membrane /// integral to membrane /// integral to membrane /// outer membrane /// mitochondrial intermembrane space protein transporter complex
Dr.25720.1.A1_at	DEAD (Asp-Glu-Ala-Asp) box polypeptide 56	ddx56	1925	1568	1761	1443	1674.25	---	nucleic acid binding /// helicase activity /// ATP binding /// ATP-dependent helicase activity /// hydrolase activity	---
Dr.11515.1.A1_at	activity-dependent neuroprotector	adnp	1700	1692	1682	1625	1674.75	protein amino acid phosphorylation	protein kinase activity /// protein serine/threonine kinase activity /// ATP binding	---
Dr.4024.1.S1_at	DEAH (Asp-Glu-Ala-His) box polypeptide 15	dhx15	1650	1828	1790	1431	1674.75	---	---	---
Dr.7116.1.S1_at	M-phase phosphoprotein 10 (U3 small nucleolar ribonucleoprotein)	mphosph10	1742	1712	1635	1610	1674.75	---	---	---
Dr.16813.1.A1_at	zgc:153165	zgc:153165	1750	1644	1864	1445	1675.75	---	---	---
Dr.21816.1.A1_at	wu:fc46a11	wu:fc46a11	1412	1543	951	2800	1676.5	---	---	---
Dr.10246.1.A1_at	ubiquitin-conjugating enzyme E2Q (putative) 1	ube2q1	1586	1585	1876	1664	1677.75	post-translational protein modification /// regulation of protein metabolic process	small conjugating protein ligase activity	---
Dr.17446.1.S1_at	hypothetical LOC569801 /// PHD finger protein 5A	LOC569801 /// phf5a	1573	1691	1870	1578	1678	---	---	---
Dr.20523.1.S1_at	zgc:92790	zgc:92790	1600	1785	1691	1648	1681	transcription, DNA-dependent /// regulation of transcription	DNA binding /// DNA-directed RNA polymerase activity	RNA polymerase complex
Dr.14040.1.A1_at	si:ch211-276g21.1	si:ch211-276g21.1	1968	1578	1645	1535	1681.5	---	protein binding	---
Dr.140.2.A1_a_at	RAE1 RNA export 1 homolog (S. pombe)	rae1	1718	1742	1831	1441	1683	---	---	nucleus /// cytoplasm
Dr.11157.1.S1_at	hypothetical protein LOC100003640	LOC100003640	1482	1856	1660	1735	1683.25	---	---	---
Dr.11341.1.S1_at	wu:fq41a10	wu:fq41a10	1703	1656	1855	1519	1683.25	---	---	---
Dr.11782.1.A1_at	similar to ciliary rootlet coiled-coil, rootletin	LOC564476	1888	1581	1513	1752	1683.5	---	---	---
Dr.23935.1.A1_at	---	---	2307	2055	731	1641	1683.5	---	---	---
Dr.15617.1.S1_at	zgc:103655	zgc:103655	1539	1437	1654	2117	1686.75	methylation	nucleic acid binding /// methyltransferase activity	---
Dr.20157.1.S1_at	zgc:110671	zgc:110671	1655	1865	1375	1853	1687	---	hydrolase activity	nucleus
Dr.17827.1.S1_at	nei endonuclease VIII-like 3 (E. coli)	neil3	572	963	2527	2691	1688.25	DNA repair /// base-excision repair /// nucleotide-excision repair	nucleic acid binding /// DNA binding /// damaged DNA binding /// DNA-(apurinic or apyrimidinic site) lyase activity /// zinc ion binding /// hydrolase activity, hydrolyzing N-glycosyl compounds	intracellular
Dr.6036.1.A1_at	si:ch211-113p18.3	si:ch211-113p18.3	1744	1591	1622	1801	1689.5	---	---	---
Dr.14044.1.A1_at	G protein-coupled receptor 137bb	gpr137bb	1528	1708	1676	1848	1690	---	receptor activity	---
Dr.18598.1.A1_at	si:dkey-85n7.3	si:dkey-85n7.3	1830	1449	1529	1958	1691.5	---	binding	---
Dr.6666.1.S1_at	mediator complex subunit 7	med7	1505	1777	1786	1699	1691.75	transcription /// transcription termination /// regulation of transcription, DNA-dependent /// transcription antitermination /// positive regulation of transcription	transcription coactivator activity	nucleus
Dr.15995.1.A1_at	similar to zinc finger protein 93	LOC794198	1494	1764	1648	1862	1692	---	---	---
Dr.14705.1.S1_at	cAMP-regulated phosphoprotein 19b	arpp19b	1833	1710	1792	1435	1692.5	---	---	---
Dr.15931.1.A1_at	zgc:175133	zgc:175133	1489	1690	1512	2082	1693.25	---	---	---
Dr.9746.11.A1_at	Si:busm1-234g15.1	si:busm1-234g15.1	348	2463	1553	2410	1693.5	protein modification process	ubiquitin-protein ligase activity /// protein binding /// zinc ion binding	intracellular
Dr.13705.1.A1_at	zgc:112305	zgc:112305	1349	1947	1653	1828	1694.25	transcription /// regulation of transcription	DNA binding /// DNA-directed RNA polymerase activity	---
Dr.17691.1.A1_at	similar to CG14142-PA	LOC569648	1019	1694	1582	2489	1696	---	---	---
Dr.5219.1.A1_at	WD repeat domain 48	wdr48	2267	1528	1536	1463	1698.5	---	---	lysosome
Dr.17259.1.A1_at	novel protein similar to human amyotrophic lateral sclerosis 2 (juvenile) chromosome region, candidate 8 (ALS2CR8)	CH211-195C14.1	1401	1151	1308	2935	1698.75	---	---	---
Dr.16321.1.S1_at	similar to Mediator of RNA polymerase II transcription subunit 10 (Mediator complex subunit 10) (Protein tennis match) /// mediator of RNA polymerase II transcription, subunit 10 homolog	LOC100148268 /// med10	1618	1650	1721	1811	1700	transcription /// transcription termination /// regulation of transcription, DNA-dependent /// multicellular organismal development /// heart development /// Wnt receptor signaling pathway /// transcription antitermination	---	nucleus
Dr.21765.1.A1_at	Ctr9, Paf1/RNA polymerase II complex component, homolog (S. cerevisiae)	ctr9	1634	1789	1800	1579	1700.5	somitogenesis /// neural crest cell development /// pigmentation	binding	---
Dr.1863.1.A1_at	zgc:77086	zgc:77086	1695	1699	1898	1512	1701	cell redox homeostasis	isomerase activity	endoplasmic reticulum
Dr.5228.1.A1_at	wu:fc33g03	wu:fc33g03	1535	1571	1564	2134	1701	---	---	---
Dr.4115.1.A1_at	kiaa1279	kiaa1279	1738	1689	1785	1594	1701.5	microtubule cytoskeleton organization and biogenesis /// mitochondrial transport /// multicellular organismal development /// nervous system development /// central nervous system projection neuron axonogenesis /// cell differentiation /// enteric nervous system development /// efferent axon development in the posterior lateral line nerve	---	mitochondrion /// mitochondrion
Dr.2286.1.A1_a_at	wu:fc76b11	wu:fc76b11	1496	1830	1915	1571	1703	---	---	---
Dr.6594.1.A1_at	zgc:158270	zgc:158270	1546	1823	1500	1944	1703.25	---	GTPase activity /// GTP binding	---
Dr.15473.1.A1_at	si:dkey-97o5.1	si:dkey-97o5.1	492	617	2830	2875	1703.5	---	---	---
Dr.2722.1.A1_at	---	---	1989	1723	1665	1437	1703.5	---	---	---
Dr.15219.2.S1_a_at	eukaryotic translation initiation factor 2-alpha kinase 3 /// similar to M-phase phosphoprotein 9	eif2ak3 /// LOC100150317	1814	1475	1927	1599	1703.75	---	---	---
Dr.20155.1.S1_at	synovial sarcoma translocation, chromosome 18 (H. sapiens)	ss18	1768	1802	1532	1713	1703.75	---	---	---
Dr.25521.1.A1_at	zgc:158843	zgc:158843	1903	1407	1574	1936	1705	metabolic process	catalytic activity /// binding	---
Dr.9343.1.S1_a_at	zgc:153878	zgc:153878	1807	1715	1527	1777	1706.5	cell cycle /// mitosis /// cell division	binding	nucleus
Dr.6616.1.S1_at	platelet-activating factor acetylhydrolase, isoform Ib, alpha subunit b	pafah1b1b	1746	1807	1353	1927	1708.25	transport /// cell cycle /// mitosis /// multicellular organismal development /// nervous system development /// cell differentiation /// establishment of nucleus localization /// apical protein localization /// photoreceptor cell maintenance /// cell division	---	cytoplasm /// centrosome /// cytoskeleton /// microtubule
Dr.18401.2.A1_at	thymidine kinase 2, mitochondrial	tk2	1486	1618	1995	1740	1709.75	nucleobase, nucleoside, nucleotide and nucleic acid metabolic process	ATP binding /// kinase activity /// phosphotransferase activity, alcohol group as acceptor	---
Dr.5094.1.S1_at	smu-1 suppressor of mec-8 and unc-52 homolog (C. elegans)	smu1	1517	1806	1849	1668	1710	---	---	nucleus /// cytoplasm
Dr.23984.1.A1_at	novel protein similar to mouse DEAH (Asp-Glu-Ala-His) box polypeptide 34 (Dhx34)	CH211-255L12.1	816	1726	2367	1935	1711	---	nucleotide binding /// nucleic acid binding /// helicase activity /// ATP binding /// hydrolase activity	---
Dr.4435.1.A1_at	nucleoporin like 1	nupl1	1583	1660	1917	1684	1711	---	---	membrane
Dr.14506.1.A1_at	si:ch211-113p18.3	si:ch211-113p18.3	1562	1540	1758	1989	1712.25	---	---	---
Dr.3363.1.A1_at	si:ch211-201b11.2	si:ch211-201b11.2	1951	2808	840	1250	1712.25	---	---	---
Dr.5320.1.A1_at	pygopus homolog 2 (Drosophila)	pygo2	1626	1664	1642	1918	1712.5	---	protein binding /// zinc ion binding	---
Dr.19647.1.S1_at	zgc:91991	zgc:91991	1929	1743	1626	1569	1716.75	metabolic process /// amino acid biosynthetic process /// methionine biosynthetic process /// methionine salvage /// methionine salvage	magnesium ion binding /// catalytic activity /// phosphoglycolate phosphatase activity /// hydrolase activity /// acireductone synthase activity /// acireductone synthase activity /// metal ion binding	---
Dr.15388.2.S1_at	im:7158733	im:7158733	2039	1940	1466	1432	1719.25	---	---	---
Dr.21010.1.S1_at	death-associated protein 6	daxx	1941	1503	1482	1951	1719.25	---	protein binding /// transcription repressor activity	nucleus /// PML body
Dr.26497.1.A1_at	wu:fq41a10	wu:fq41a10	1629	1750	1946	1575	1725	---	---	---
Dr.14259.1.S1_at	mediator of cell motility 1	memo1	1660	1696	1652	1897	1726.25	---	---	---
Dr.17662.1.S1_at	zgc:172108	zgc:172108	1366	1751	1860	1931	1727	zinc ion transport	protein binding /// zinc ion binding /// metal ion binding	intracellular
Dr.15434.1.S1_at	queuine tRNA-ribosyltransferase domain containing 1	qtrtd1	1674	1579	1568	2088	1727.25	tRNA modification /// queuosine biosynthetic process	queuine tRNA-ribosyltransferase activity	---
Dr.22717.1.A1_at	zgc:92148	zgc:92148	1682	2062	1789	1386	1729.75	---	heat shock protein binding	---
Dr.2164.1.S1_at	IK cytokine	ik	1461	1980	1911	1574	1731.5	protein amino acid phosphorylation	MAP kinase activity /// ATP binding	nucleus
Dr.219.1.S1_at	zgc:158278 /// zgc:158285	zgc:158278 /// zgc:158285	1899	1926	1534	1568	1731.75	transcription /// transcription termination /// regulation of transcription, DNA-dependent /// transcription antitermination	---	---
Dr.17009.1.S1_at	zgc:162578	zgc:162578	1553	1812	1853	1716	1733.5	protein modification process	---	---
Dr.24235.1.A1_at	DEAD (Asp-Glu-Ala-Asp) box polypeptide 18	ddx18	1867	1826	1780	1475	1737	---	nucleotide binding /// nucleic acid binding /// helicase activity /// ATP binding /// ATP-dependent helicase activity /// hydrolase activity	---
Dr.16022.1.A1_at	zgc:101630	zgc:101630	2185	1349	1724	1694	1738	nitrogen compound metabolic process	hydrolase activity, acting on carbon-nitrogen (but not peptide) bonds	---
Dr.4813.2.A1_at	zgc:158798	zgc:158798	1411	1668	1662	2211	1738	---	protein binding	---
Dr.15319.1.S1_at	similar to S19 binding protein	LOC100005069	1729	1840	1900	1484	1738.25	---	---	---
Dr.15399.1.S1_at	MIT, microtubule interacting and transport, domain containing 1	mitd1	2246	1681	1614	1412	1738.25	---	---	---
Dr.2415.1.S1_at	proteasome (prosome, macropain) assembly chaperone 2	psmg2	1758	1845	1848	1510	1740.25	proteasome assembly	protein binding	nucleus /// nucleus
Dr.17008.1.A1_at	heterogeneous nuclear ribonucleoprotein A0	hnrnpa0	1799	1784	1803	1580	1741.5	---	nucleotide binding /// nucleic acid binding	ribonucleoprotein complex
Dr.1990.1.A1_at	zgc:66453	zgc:66453	2308	1765	1172	1721	1741.5	---	nucleotide binding /// ATP binding /// nucleoside-triphosphatase activity	---
Dr.330.1.A1_at	procollagen-lysine, 2-oxoglutarate 5-dioxygenase 3	plod3	1909	1724	1818	1516	1741.75	motor axon guidance /// protein metabolic process /// collagen catabolic process	iron ion binding /// procollagen-lysine 5-dioxygenase activity /// oxidoreductase activity /// oxidoreductase activity, acting on single donors with incorporation of molecular oxygen, incorporation of two atoms of oxygen /// oxidoreductase activity, acting on paired donors, with incorporation or reduction of molecular oxygen, 2-oxoglutarate as one donor, and incorporation of one atom each of oxyg…	endoplasmic reticulum
Dr.4763.2.S1_at	dynein, light chain, LC8-type 2	dynll2	1847	1822	1833	1465	1741.75	microtubule-based process	microtubule motor activity	microtubule associated complex
Dr.6467.1.A1_at	glyoxalase domain containing 4	glod4	1794	1732	1825	1618	1742.25	---	---	---
Dr.13179.1.A1_at	serine active site containing 1	serac1	2102	1630	1619	1623	1743.5	---	binding	membrane /// integral to membrane
Dr.16609.1.A1_at	tRNA-yW synthesizing protein 3 homolog (S. cerevisiae)	tyw3	2104	1402	1612	1857	1743.75	tRNA processing	methyltransferase activity /// transferase activity	---
Dr.20558.1.S1_at	MAD homolog 5 (Drosophila)	smad5	1397	1588	2178	1815	1744.5	transcription /// transcription termination /// regulation of transcription, DNA-dependent /// regulation of transcription, DNA-dependent /// transforming growth factor beta receptor signaling pathway /// multicellular organismal development /// determination of left/right symmetry /// embryonic pattern specification /// embryonic pattern specification /// dorsal/ventral pattern formation /// dor…	transcription factor activity /// transcription factor activity /// protein binding	intracellular /// nucleus /// transcription factor complex /// cytoplasm
Dr.16831.1.S1_at	zgc:123209	zgc:123209	766	2432	1060	2721	1744.75	protein amino acid phosphorylation	nucleotide binding /// protein kinase activity /// protein serine/threonine kinase activity /// ATP binding /// kinase activity /// transferase activity	nucleus
Dr.16699.1.A1_at	zgc:110821	zgc:110821	1880	2010	1618	1478	1746.5	zinc ion transport	nucleic acid binding /// zinc ion binding /// metal ion binding	intracellular /// nucleus
Dr.3746.1.A1_a_at	zgc:110840	zgc:110840	1602	1943	1865	1596	1751.5	sequestering of lipid	---	---
Dr.14007.1.S1_at	small nuclear ribonucleoprotein polypeptide B2	snrpb2	1827	1597	1708	1879	1752.75	---	nucleotide binding /// nucleic acid binding	---
Dr.3905.1.S1_at	WD repeats and SOF1 domain containing	wdsof1	1773	1983	1634	1621	1752.75	rRNA processing /// ribosome biogenesis	---	nucleus /// ribonucleoprotein complex
Dr.22290.1.S1_at	wu:fe14d04	wu:fe14d04	1648	1825	1840	1700	1753.25	---	---	---
Dr.2150.1.A1_x_at	RAP1 interacting factor homolog (yeast)	rif1	1717	1763	1866	1670	1754	---	---	---
Dr.6919.1.A1_at	Zgc:92813	zgc:92813	2020	1832	1420	1745	1754.25	regulation of transcription	transcription regulator activity	nucleus
Dr.17382.1.A1_at	zgc:136889	zgc:136889	1922	1153	1360	2595	1757.5	---	catalytic activity	---
Dr.14736.1.A1_at	metallophosphoesterase 1	mppe1	1815	1641	1809	1774	1759.75	---	hydrolase activity /// metal ion binding	membrane /// integral to membrane
Dr.1053.1.A1_at	zgc:113191	zgc:113191	1980	2184	1530	1348	1760.5	---	nucleotide binding /// translation elongation factor activity /// GTPase activity /// GTP binding	---
Dr.20194.1.S1_at	zgc:55311	zgc:55311	1881	1701	1902	1559	1760.75	nucleocytoplasmic transport /// RNA transport	---	nuclear pore
Dr.2800.1.A1_at	wu:fc92e03	wu:fc92e03	1739	1953	1842	1522	1764	---	---	---
Dr.12379.1.S1_at	interleukin 17 receptor D	il17rd	1779	1639	1985	1660	1765.75	inactivation of MAPK activity /// dorsal/ventral pattern formation /// negative regulation of signal transduction /// negative regulation of fibroblast growth factor receptor signaling pathway	receptor activity	signal recognition particle, endoplasmic reticulum targeting /// membrane /// integral to membrane /// integral to membrane
Dr.2479.1.S1_at	zgc:110828	zgc:110828	2300	1281	1464	2019	1766	translation /// tRNA aminoacylation for protein translation /// tryptophanyl-tRNA aminoacylation	nucleotide binding /// aminoacyl-tRNA ligase activity /// tryptophan-tRNA ligase activity /// ATP binding /// ligase activity	cytoplasm
Dr.1108.1.S1_at	DEAD (Asp-Glu-Ala-Asp) box polypeptide 39b	ddx39b	1813	1831	1892	1529	1766.25	---	nucleic acid binding /// helicase activity /// ATP binding /// ATP-dependent helicase activity /// hydrolase activity	---
Dr.5635.1.S1_x_at	---	---	1499	1665	2116	1791	1767.75	---	---	---
Dr.16126.1.S1_at	protein phosphatase 6, catalytic subunit	ppp6c	1644	1809	1954	1665	1768	iron ion transport /// cellular iron ion homeostasis	phosphoprotein phosphatase activity /// iron ion binding /// hydrolase activity	---
Dr.10807.1.A1_at	similar to SI:dZ75P05.1 (novel protein similar to human spindle pole body protein (SPC98P, GCP3))	LOC563517	2121	1634	1689	1632	1769	---	---	---
Dr.15435.1.S1_at	UTP6, small subunit (SSU) processome component, homolog (yeast)	utp6	1743	1714	1949	1676	1770.5	RNA processing	---	intracellular
Dr.53.1.S1_at	chromosome segregation 1-like (S. cerevisiae)	cse1l	1889	1808	1874	1511	1770.5	protein import into nucleus, docking /// transport /// intracellular protein transport /// cell proliferation /// protein transport	binding /// importin-alpha export receptor activity /// protein transporter activity	nucleus /// nuclear pore /// cytoplasm
Dr.17624.1.S1_at	zgc:136817	zgc:136817	2022	1655	1744	1669	1772.5	regulation of Rho protein signal transduction	Rho guanyl-nucleotide exchange factor activity	intracellular
Dr.1867.1.S1_at	spermine synthase	sms	1883	1745	1820	1644	1773	---	catalytic activity /// transferase activity	---
Dr.8020.1.A1_at	zgc:92194	zgc:92194	1774	1790	1905	1626	1773.75	translation	aminoacyl-tRNA ligase activity /// ATP binding	---
DrAffx.1.53.S1_at	zgc:65749	zgc:65749	1822	2114	1578	1581	1773.75	---	---	---
Dr.3048.1.A1_at	catenin, beta like 1	ctnnbl1	1592	1747	2027	1738	1776	---	binding	---
Dr.9746.9.A1_at	nucleoporin 107	nup107	1606	1872	1952	1675	1776.25	transport	---	nuclear pore /// membrane
Dr.20526.1.A1_at	similar to GCN5-like protein	LOC556597	1948	1876	1608	1686	1779.5	---	---	---
Dr.20491.1.S1_at	mahogunin, ring finger 1	mgrn1	1930	1961	1709	1525	1781.25	zinc ion transport	protein binding /// zinc ion binding /// ligase activity /// metal ion binding	---
Dr.13333.1.S1_at	THO complex 3	thoc3	2120	1891	1698	1417	1781.5	---	---	---
Dr.19711.1.S1_at	zgc:153365	zgc:153365	2180	1472	1287	2188	1781.75	---	protein binding	nucleus
Dr.25630.1.S1_at	---	---	2041	2176	1245	1677	1784.75	---	---	---
Dr.2411.2.S1_at	zgc:103668	zgc:103668	1605	1919	1982	1636	1785.5	---	binding	---
Dr.14462.1.S1_at	family with sequence similarity 54, member B	fam54b	1407	1771	1975	1993	1786.5	---	---	---
Dr.5214.1.S1_at	im:7150454	im:7150454	1725	1968	1444	2010	1786.75	tRNA processing	nucleic acid binding /// RNA binding /// tRNA (guanine-N2-)-methyltransferase activity /// zinc ion binding	---
Dr.16695.1.A1_at	zgc:103692	zgc:103692	1454	1859	1938	1902	1788.25	---	---	---
Dr.25211.1.A1_at	hypothetical protein LOC553285	LOC553285	1490	2123	1929	1614	1789	---	---	---
Dr.3590.1.S1_at	PWP2 periodic tryptophan protein homolog (yeast)	pwp2h	1900	1939	1784	1539	1790.5	superoxide metabolic process	metal ion binding	---
Dr.23178.1.A1_s_at	hypothetical LOC791909 /// NudC domain containing 2	LOC791909 /// nudcd2	1597	1993	1932	1642	1791	---	---	---
Dr.7681.1.A1_at	angiopoietin-like 5	angptl5	1269	1159	2361	2375	1791	signal transduction	receptor binding	---
Dr.17272.1.A1_at	similar to Zinc finger protein 624	LOC100007974	1958	1621	2255	1335	1792.25	---	---	---
Dr.14852.1.A1_at	zgc:153800	zgc:153800	1952	1866	1856	1498	1793	---	---	---
Dr.13809.1.S1_at	zgc:112501	zgc:112501	1708	1880	1551	2034	1793.25	transcription	DNA binding /// DNA-directed RNA polymerase activity	nucleus
Dr.12907.1.S1_at	similar to zinc finger protein 629	LOC100150691	2014	1582	1349	2229	1793.5	---	---	---
Dr.26409.1.A1_at	si:dkey-69h6.7	si:dkey-69h6.7	1810	1617	1829	1923	1794.75	zinc ion transport	protein binding /// zinc ion binding /// metal ion binding	---
Dr.10279.1.S1_at	H3 histone, family 3A /// H3 histone, family 3C /// zgc:110292 /// zgc:56418	h3f3a /// h3f3c /// zgc:110292 /// zgc:56418	2095	1811	1846	1436	1797	nucleosome assembly	DNA binding	nucleosome /// nucleus /// chromosome
Dr.5613.1.S1_at	si:dkey-65b13.2	si:dkey-65b13.2	1913	1864	1734	1682	1798.25	---	binding	membrane /// integral to membrane
Dr.24311.1.S1_at	non-metastatic cells 4, protein expressed in	nme4	1506	1706	2045	1938	1798.75	GTP biosynthetic process /// UTP biosynthetic process /// CTP biosynthetic process	nucleotide binding /// nucleoside diphosphate kinase activity /// ATP binding /// kinase activity /// transferase activity	---
Dr.19506.1.A1_at	mediator of RNA polymerase II transcription, subunit 18 homolog (yeast)	med18	1591	1533	1533	2540	1799.25	transcription /// transcription termination /// regulation of transcription, DNA-dependent /// transcription antitermination	---	nucleus
Dr.16600.1.A1_at	wu:fo94f09	wu:fo94f09	1683	1697	1770	2051	1800.25	---	nucleic acid binding /// zinc ion binding	intracellular
Dr.2741.1.S1_at	retinoblastoma binding protein 4	rbb4	1963	1909	1879	1456	1801.75	DNA replication /// chromatin remodeling /// transcription /// transcription termination /// regulation of transcription, DNA-dependent /// cell cycle /// chromatin modification /// transcription antitermination	DNA-dependent ATPase activity	nucleus /// nucleus
Dr.3744.2.S1_at	hypothetical LOC554429 /// zgc:66427	LOC554429 /// zgc:66427	1784	1904	1819	1701	1802	zinc ion transport	protein binding /// zinc ion binding /// metal ion binding	---
Dr.14704.1.S1_at	ribonuclease H2, subunit A	rnaseh2a	1839	1824	1759	1793	1803.75	RNA metabolic process	nucleic acid binding /// RNA binding /// nuclease activity /// endonuclease activity /// ribonuclease H activity /// hydrolase activity	---
Dr.8743.2.S1_at	RNA binding motif protein 39b	rbm39b	1949	1883	1832	1556	1805	mRNA processing	nucleotide binding /// nucleic acid binding /// RNA binding	nucleus
Dr.15757.2.A1_at	---	---	1632	1468	2055	2067	1805.5	---	---	---
Dr.3746.1.A1_x_at	zgc:110840	zgc:110840	1608	2002	1859	1756	1806.25	sequestering of lipid	---	---
Dr.6031.1.A1_at	polymerase (DNA directed), lambda	poll	1976	1813	1540	1899	1807	DNA replication /// DNA repair	DNA binding /// catalytic activity /// DNA-directed DNA polymerase activity /// sequence-specific DNA binding	intracellular
Dr.15025.1.S1_at	zgc:77086	zgc:77086	1355	1761	2107	2007	1807.5	cell redox homeostasis	isomerase activity	endoplasmic reticulum
Dr.20972.1.S1_at	misato homolog 1 (Drosophila)	msto1	2271	2145	1493	1321	1807.5	mitochondrion organization and biogenesis /// mitochondrion distribution /// protein polymerization	---	mitochondrion /// mitochondrial outer membrane /// mitochondrial outer membrane /// membrane /// outer membrane /// protein complex
Dr.8864.1.S1_at	zgc:56653	zgc:56653	1622	915	2312	2381	1807.5	pseudouridine synthesis /// tRNA processing	tRNA binding /// isomerase activity	---
Dr.766.1.A1_at	zgc:86933	zgc:86933	1856	1848	1907	1624	1808.75	transcription /// transcription termination /// regulation of transcription, DNA-dependent /// transcription antitermination /// regulation of transcription	transcription regulator activity	nucleus
Dr.4404.1.A1_at	interleukin enhancer binding factor 2	ilf2	2062	1767	1909	1507	1811.25	transcription /// transcription termination /// regulation of transcription, DNA-dependent /// immune response /// transcription antitermination /// positive regulation of transcription, DNA-dependent	DNA binding /// DNA binding /// RNA binding /// double-stranded RNA binding /// protein binding /// ATP binding /// transferase activity /// transcription regulator activity	nucleus /// nucleus /// nucleolus
Dr.9343.1.S1_x_at	zgc:153878	zgc:153878	2000	1662	1774	1810	1811.5	cell cycle /// mitosis /// cell division	binding	nucleus
Dr.25120.2.S1_at	splicing factor 3a, subunit 3	sf3a3	1964	1893	1837	1560	1813.5	---	nucleic acid binding /// zinc ion binding	intracellular /// nucleus
Dr.11003.1.S1_at	COP9 constitutive photomorphogenic homolog subunit 7A	cops7a	1872	2067	1727	1589	1813.75	---	---	---
Dr.1688.1.A1_at	zgc:110180	zgc:110180	2008	1795	1699	1754	1814	protein amino acid phosphorylation	nucleotide binding /// protein kinase activity /// protein serine/threonine kinase activity /// ATP binding /// kinase activity /// transferase activity	---
Dr.22040.1.S1_at	similar to Protein SMF	LOC100151444	2298	1552	854	2554	1814.5	---	---	---
Dr.502.2.S1_a_at	si:dkey-22a1.3	si:dkey-22a1.3	2110	1387	1659	2115	1817.75	---	---	---
Dr.6107.1.S1_at	MYST histone acetyltransferase 2	myst2	1800	1925	1912	1638	1818.75	regulation of transcription, DNA-dependent	transcription factor activity /// zinc ion binding /// transferase activity	intracellular /// nucleus
Dr.11658.1.A1_at	hypothetical LOC556124	LOC556124	1802	1810	2004	1667	1820.75	---	nucleic acid binding	---
Dr.13828.1.A1_at	wu:fi37b03	wu:fi37b03	1906	1973	1873	1533	1821.25	---	---	---
Dr.15011.2.S1_at	zgc:111945	zgc:111945	1927	1440	1857	2064	1822	small GTPase mediated signal transduction /// protein transport	nucleotide binding /// GTP binding	---
Dr.26505.1.A1_at	far upstream element (FUSE) binding protein 1	fubp1	1842	1928	1867	1651	1822	---	RNA binding	---
Dr.4922.1.A1_at	E2F transcription factor 4	e2f4	1721	1901	1955	1717	1823.5	transcription /// transcription termination /// regulation of transcription, DNA-dependent /// transcription antitermination	DNA binding /// transcription factor activity	nucleus /// transcription factor complex
Dr.10031.1.A1_at	wu:fk86g11	wu:fk86g11	2146	1350	1478	2321	1823.75	zinc ion transport /// intracellular signaling cascade /// regulation of Rho protein signal transduction	guanyl-nucleotide exchange factor activity /// Rho guanyl-nucleotide exchange factor activity /// protein binding /// zinc ion binding /// metal ion binding	proteinaceous extracellular matrix /// intracellular
Dr.18484.1.A1_at	zgc:112424	zgc:112424	1531	2041	2094	1630	1824	transport /// cell communication /// protein transport	protein binding /// phosphoinositide binding	---
Dr.16617.2.S1_at	zgc:85812	zgc:85812	1487	1999	1487	2324	1824.25	---	---	---
Dr.17830.1.S1_at	zgc:55347	zgc:55347	1764	1960	1939	1634	1824.25	response to biotic stimulus /// regulation of signal transduction	---	---
Dr.18554.1.A1_at	similar to ATP5S-like	LOC794395	2214	1766	1257	2062	1824.75	---	---	---
Dr.7758.1.A1_at	interferon regulatory factor 5	irf5	1911	1395	1992	2002	1825	transcription /// transcription termination /// regulation of transcription, DNA-dependent /// transcription antitermination	transcription factor activity	nucleus
Dr.1241.1.S1_at	RNA terminal phosphate cyclase domain 1	rtcd1	1908	1907	1933	1554	1825.5	RNA processing	catalytic activity /// RNA-3'-phosphate cyclase activity /// ligase activity, forming phosphoric ester bonds	---
Dr.4825.1.A1_at	si:ch211-89f7.3	si:ch211-89f7.3	902	1092	2685	2629	1827	---	---	---
Dr.19144.1.A1_at	procollagen-proline, 2-oxoglutarate 4-dioxygenase (proline 4-hydroxylase), alpha polypeptide 2	p4ha2	2128	1740	1675	1771	1828.5	protein metabolic process /// collagen catabolic process	binding /// iron ion binding /// oxidoreductase activity /// oxidoreductase activity, acting on single donors with incorporation of molecular oxygen, incorporation of two atoms of oxygen /// oxidoreductase activity, acting on paired donors, with incorporation or reduction of molecular oxygen, 2-oxoglutarate as one donor, and incorporation of one atom each of oxygen into both donors	---
Dr.2399.1.A1_at	zgc:195326	zgc:195326	1836	1829	1972	1683	1830	---	binding	---
Dr.9817.1.S1_at	retinoblastoma binding protein 5	rbbp5	2089	1847	1839	1546	1830.25	---	---	---
Dr.25104.1.A1_at	wu:fp02c03	wu:fp02c03	2047	1944	1841	1495	1831.75	---	---	---
Dr.14683.1.S1_at	zgc:77808	zgc:77808	1767	1976	1974	1611	1832	---	---	---
Dr.15040.1.S1_at	si:ch211-140m22.6	si:ch211-140m22.6	1587	2298	1586	1863	1833.5	---	---	---
Dr.18383.1.A1_at	zgc:162240	zgc:162240	1701	1746	1692	2196	1833.75	---	binding	---
Dr.19425.1.S1_at	polyhomeotic Ph1 homolog	ph1	1907	1647	1951	1832	1834.25	---	zinc ion binding	nucleus
Dr.25461.1.A1_at	zgc:110598	zgc:110598	1548	2052	1812	1928	1835	---	methyltransferase activity /// transferase activity	---
Dr.16524.1.S1_at	transglutaminase 2b	tgm2b	1604	2214	1890	1633	1835.25	peptide cross-linking	protein-glutamine gamma-glutamyltransferase activity /// acyltransferase activity /// transferase activity	---
Dr.118.1.S1_at	zgc:64050	zgc:64050	1933	1956	1883	1570	1835.5	---	---	---
Dr.24560.1.S1_at	ring finger protein 2	rnf2	1845	1835	1999	1666	1836.25	mitotic cell cycle /// transcription /// transcription termination /// regulation of transcription, DNA-dependent /// zinc ion transport /// anterior/posterior axis specification /// transcription antitermination	chromatin binding /// protein binding /// protein binding /// zinc ion binding /// ligase activity /// metal ion binding	nucleus /// nucleus /// chromosome /// nuclear body
Dr.18723.1.A1_at	ankyrin repeat domain 46	ankrd46	1987	1892	1567	1900	1836.5	---	---	membrane /// integral to membrane
Dr.14102.1.S1_at	PRP31 pre-mRNA processing factor 31 homolog (yeast)	prpf31	2086	1682	1700	1881	1837.25	mRNA processing /// RNA splicing	---	nucleus /// spliceosome
Dr.17970.1.S1_at	zgc:114060	zgc:114060	1748	1695	1650	2268	1840.25	post-translational protein modification /// regulation of protein metabolic process	ligase activity /// small conjugating protein ligase activity	---
Dr.13286.1.S1_at	zgc:66377	zgc:66377	1706	2086	1760	1812	1841	---	ATP binding	chromosome
Dr.11691.1.A1_at	zgc:110270	zgc:110270	1891	1929	1713	1840	1843.25	---	---	endoplasmic reticulum
Dr.14686.1.S1_at	si:ch211-154e15.8	si:ch211-154e15.8	1399	2000	2106	1869	1843.5	---	---	---
Dr.10414.1.A1_at	splicing factor 3a, subunit 2	sf3a2	1834	1931	1895	1723	1845.75	zinc ion transport	nucleic acid binding /// zinc ion binding /// metal ion binding	intracellular /// nucleus
Dr.14382.1.S1_at	zgc:101589	zgc:101589	1986	1971	1777	1653	1846.75	protein amino acid phosphorylation	protein kinase activity /// protein serine/threonine kinase activity /// ATP binding	---
Dr.3492.1.A1_at	im:7161247 /// hypothetical protein LOC553458	im:7161247 /// LOC553458	1795	1677	1966	1949	1846.75	---	---	---
Dr.8388.1.S1_at	neural precursor cell expressed, developmentally down-regulated 8	nedd8	1811	1930	1989	1659	1847.25	protein modification process	---	---
Dr.18993.1.S1_at	zgc:103496	zgc:103496	1595	1819	1688	2300	1850.5	---	---	---
Dr.20468.1.A1_at	zgc:162879	zgc:162879	2583	2024	1479	1323	1852.25	calcium ion transport /// small GTPase mediated signal transduction /// protein transport	nucleotide binding /// calcium channel activity /// calcium ion binding /// GTP binding /// calcium channel inhibitor activity	cytoplasm
Dr.22313.1.S1_at	adaptor-related protein complex 4, beta 1 subunit-like	ap4b1l	1039	1817	1979	2574	1852.25	intracellular protein transport /// protein transport /// vesicle-mediated transport	binding /// protein binding /// protein transporter activity	membrane coat
Dr.16610.1.S1_at	hypothetical LOC558404	LOC558404	2207	1937	1667	1605	1854	---	---	---
Dr.5292.1.A1_at	DTW domain containing 1	dtwd1	2147	1439	1521	2310	1854.25	---	---	---
Dr.16573.1.S1_at	zgc:112524	zgc:112524	1865	1486	2105	1966	1855.5	---	---	---
Dr.9737.1.S1_at	serine hydroxymethyltransferase 1 (soluble) /// wu:fd16e03	shmt1 /// wu:fd16e03	980	2302	1940	2200	1855.5	glycine metabolic process /// L-serine metabolic process /// one-carbon compound metabolic process	catalytic activity /// glycine hydroxymethyltransferase activity /// glycine hydroxymethyltransferase activity /// glycine hydroxymethyltransferase activity /// methyltransferase activity /// transferase activity /// pyridoxal phosphate binding	nucleus /// cytoplasm /// cytosol
Dr.13391.1.S1_at	zgc:55696	zgc:55696	1585	1815	1882	2146	1857	metabolic process	catalytic activity /// binding	---
Dr.24888.1.A1_at	zgc:113842	zgc:113842	1788	1836	2017	1788	1857.25	---	RNA binding /// double-stranded RNA binding	intracellular
Dr.18522.1.A1_at	similar to Zinc finger RAD18 domain-containing protein C1orf124	LOC568086	2142	1838	1901	1549	1857.5	---	---	---
Dr.11560.1.A1_at	si:dkeyp-110e4.6	si:dkeyp-110e4.6	2476	1794	1776	1406	1863	metabolic process	catalytic activity	---
Dr.18800.1.S1_at	cysteine conjugate-beta lyase 2	ccbl2	1760	2047	1888	1760	1863.75	biosynthetic process	catalytic activity /// transaminase activity /// kynurenine-oxoglutarate transaminase activity /// transferase activity /// transferase activity, transferring nitrogenous groups /// lyase activity /// 1-aminocyclopropane-1-carboxylate synthase activity /// pyridoxal phosphate binding /// cysteine-S-conjugate beta-lyase activity	---
Dr.26334.1.A1_at	serine/arginine-rich protein specific kinase 1	srpk1	1728	1918	2048	1761	1863.75	protein amino acid phosphorylation /// response to stress /// protein kinase cascade /// multicellular organismal development /// embryonic cleavage	nucleotide binding /// protein kinase activity /// protein serine/threonine kinase activity /// MAP kinase activity /// protein tyrosine kinase activity /// ATP binding /// MP kinase activity /// kinase activity /// transferase activity	nucleus /// nucleus /// cytoplasm /// cytoplasm
Dr.25722.1.A1_at	zgc:165518	zgc:165518	1310	1801	1584	2772	1866.75	---	endopeptidase inhibitor activity /// protein binding /// phosphopantetheine binding	extracellular region
Dr.15940.1.A1_at	hypothetical LOC569097	LOC569097	2057	1374	1835	2208	1868.5	---	---	---
Dr.25489.1.S1_at	zgc:64040	zgc:64040	1849	1913	2034	1678	1868.5	---	---	---
Dr.16660.1.A1_at	---	---	2035	1955	1742	1746	1869.5	---	---	---
Dr.13701.1.A1_at	wu:fi04d09	wu:fi04d09	2465	1844	1686	1485	1870	DNA replication	DNA helicase activity /// ATP binding	---
Dr.16591.1.A1_at	similar to CG30010 CG30010-PA	LOC556730	2103	1443	1696	2248	1872.5	---	---	---
Dr.705.1.A1_at	RNA binding protein S1, serine-rich domain	rnps1	1451	1648	1604	2791	1873.5	---	nucleotide binding /// nucleic acid binding	---
Dr.7903.1.S1_at	mitogen-activated protein kinase 14a /// serine/arginine-rich protein specific kinase 1	mapk14a /// srpk1	1798	2069	1455	2175	1874.25	protein amino acid phosphorylation /// response to stress /// protein kinase cascade /// multicellular organismal development /// embryonic cleavage	nucleotide binding /// protein kinase activity /// protein serine/threonine kinase activity /// MAP kinase activity /// protein tyrosine kinase activity /// ATP binding /// MP kinase activity /// kinase activity /// transferase activity	nucleus /// nucleus /// cytoplasm /// cytoplasm
Dr.17626.1.S1_at	zgc:110325	zgc:110325	1643	2094	1937	1827	1875.25	DNA replication	single-stranded DNA binding	---
Dr.3971.1.A1_at	similar to Phf23b protein /// PHD finger protein 23b	LOC100004493 /// phf23b	1848	1849	2021	1786	1876	zinc ion transport	protein binding /// zinc ion binding /// metal ion binding	---
Dr.16562.2.A1_at	zinc finger protein 511	znf511	2255	1796	1739	1724	1878.5	---	zinc ion binding	intracellular
Dr.4194.1.A1_at	heterogeneous nuclear ribonucleoprotein U-like 1	hnrnpul1	1716	1778	2236	1784	1878.5	---	nucleic acid binding	ribonucleoprotein complex
Dr.17782.1.A1_at	zgc:110581	zgc:110581	1967	1912	1732	1905	1879	---	---	---
Dr.6883.1.S1_at	ubiquitin specific peptidase 3	usp3	1538	1725	2175	2078	1879	---	---	---
Dr.6837.1.S1_at	zinc finger protein 259	znf259	1680	1788	2166	1884	1879.5	---	protein binding /// zinc ion binding	---
Dr.13593.1.S1_at	protein arginine methyltransferase 6	prmt6	2076	2027	1726	1690	1879.75	---	S-adenosylmethionine-dependent methyltransferase activity	---
Dr.5651.1.S1_at	protein arginine methyltransferase 5	prmt5	2018	1915	1889	1698	1880	---	methyltransferase activity /// S-adenosylmethionine-dependent methyltransferase activity /// transferase activity	cytoplasm
Dr.16996.1.A1_at	zgc:92917	zgc:92917	1939	1997	1973	1613	1880.5	---	---	---
Dr.6127.1.A1_at	cyclin-dependent kinase inhibitor 1b (p27, kip1) /// wu:fi41d10	cdkn1b /// wu:fi41d10	2463	1606	1315	2138	1880.5	translation /// tRNA aminoacylation for protein translation /// tyrosyl-tRNA aminoacylation /// cell cycle arrest	nucleotide binding /// aminoacyl-tRNA ligase activity /// tyrosine-tRNA ligase activity /// cyclin-dependent protein kinase inhibitor activity /// ATP binding /// kinase activity /// ligase activity	nucleus /// cytoplasm
Dr.19467.1.A1_at	hairy and enhancer of split 6 (Drosophila)	hes6	1858	1975	1773	1920	1881.5	somitogenesis /// somitogenesis /// transcription /// transcription termination /// regulation of transcription, DNA-dependent /// transcription antitermination /// regulation of transcription /// negative regulation of transcription, DNA-dependent	DNA binding /// transcription repressor activity /// transcription regulator activity /// protein heterodimerization activity	nucleus /// transcriptional repressor complex
Dr.26391.2.S1_at	ubiquitin carboxyl-terminal hydrolase L5	uchl5	2007	1954	1980	1585	1881.5	ubiquitin-dependent protein catabolic process	ubiquitin thiolesterase activity	intracellular
Dr.25641.1.A1_at	zgc:136471	zgc:136471	1896	1612	1581	2446	1883.75	---	---	---
Dr.17817.1.A1_at	---	---	1756	1972	2018	1790	1884	---	---	---
Dr.387.1.S1_at	zinc finger CCCH-type containing 7	zc3h7	1497	1884	1807	2354	1885.5	---	nucleic acid binding /// binding /// zinc ion binding	intracellular
Dr.2674.1.A1_at	PHD finger protein 10	phf10	1993	1586	2024	1940	1885.75	transcription /// transcription termination /// regulation of transcription, DNA-dependent /// zinc ion transport /// transcription antitermination	protein binding /// zinc ion binding /// metal ion binding	nucleus
Dr.2140.1.A1_at	kaptin (actin binding protein)	kptn	2475	2117	1531	1423	1886.5	---	---	---
Dr.22506.1.A1_at	---	---	1664	1814	1991	2077	1886.5	---	---	---
Dr.12563.1.A1_at	zgc:63674	zgc:63674	1646	1820	1990	2108	1891	zinc ion transport /// oxidation reduction	zinc ion binding /// oxidoreductase activity /// metal ion binding	---
Dr.6925.1.A1_at	hypothetical LOC554849	CH211-210H11.3	1809	2085	1944	1728	1891.5	---	---	---
Dr.5534.1.S1_at	coiled-coil domain containing 49	ccdc49	2032	2014	1868	1654	1892	---	---	---
Dr.11422.2.S1_at	MCM6 minichromosome maintenance deficient 6, like	mcm6l	1001	1461	2494	2615	1892.75	DNA replication initiation	nucleotide binding /// DNA binding /// ATP binding	nucleus
Dr.5257.1.S1_at	digestive-organ expansion factor	def	1860	1539	1779	2394	1893	multicellular organismal development /// exocrine pancreas development /// organ growth /// gut morphogenesis	---	nucleus /// nucleus
Dr.13725.1.A1_at	im:6901326 /// zgc:152713	im:6901326 /// zgc:152713	1945	2003	1631	1995	1893.5	---	---	---
Dr.14914.1.A1_at	zgc:92251	zgc:92251	1639	1908	2039	1988	1893.5	transport /// ion transport /// sodium ion transport	sodium channel activity /// bile acid:sodium symporter activity /// symporter activity /// sodium channel inhibitor activity /// sodium ion binding	membrane /// integral to membrane
Dr.2528.1.S1_a_at	WD repeat domain 3	wdr3	1884	1910	1746	2040	1895	rRNA processing	---	small-subunit processome
Dr.16793.1.A1_at	brain protein 16	brp16	1502	2048	2054	1977	1895.25	---	binding	---
Dr.18608.1.A1_at	similar to RAB35, member RAS oncogene family	LOC796454	1765	1890	2087	1847	1897.25	regulation of transcription, DNA-dependent /// intracellular protein transport /// nucleocytoplasmic transport /// signal transduction /// small GTPase mediated signal transduction	nucleotide binding /// GTPase activity /// ATP binding /// GTP binding /// transcription factor binding	intracellular
Dr.167.1.A1_at	---	---	1837	1984	1948	1825	1898.5	---	---	---
Dr.3169.1.A1_at	gem (nuclear organelle) associated protein 4	gemin4	2458	1432	1815	1891	1899	---	---	---
Dr.3749.1.A1_at	---	---	2088	1948	1967	1597	1900	---	---	---
Dr.14162.1.S1_at	deltex2	dtx2	1818	2143	1993	1650	1901	---	protein binding /// zinc ion binding	---
Dr.16706.1.S1_at	similar to MGC68728 protein	LOC796780	1665	1378	2128	2437	1902	---	---	---
Dr.23964.1.A1_at	wu:fj98g07	wu:fj98g07	1668	1671	2042	2231	1903	---	---	---
Dr.17486.1.S1_at	zgc:162297	zgc:162297	1359	1967	2160	2130	1904	metabolic process	catalytic activity	---
Dr.12653.1.A1_at	similar to SI:dZ75P05.1 (novel protein similar to human spindle pole body protein (SPC98P, GCP3))	LOC563517	1770	1592	2120	2141	1905.75	---	---	---
Dr.4658.1.S1_at	WD repeat domain 46	wdr46	1714	1920	2005	1985	1906	translation /// tRNA aminoacylation for protein translation	nucleotide binding /// aminoacyl-tRNA ligase activity /// ATP binding	cytoplasm
Dr.5018.1.A1_at	dual specificity phosphatase 11 (RNA/RNP complex 1-interacting)	dusp11	1472	2167	2056	1930	1906.25	protein amino acid dephosphorylation /// dephosphorylation	protein tyrosine phosphatase activity /// protein tyrosine/serine/threonine phosphatase activity /// hydrolase activity /// phosphatase activity	---
Dr.23178.1.A1_x_at	hypothetical LOC791909 /// NudC domain containing 2	LOC791909 /// nudcd2	2003	1818	2076	1730	1906.75	---	---	---
Dr.6933.1.A1_at	zgc:163086	zgc:163086	1419	1605	2476	2128	1907	---	---	---
Dr.1375.1.S1_at	similar to Proteasome (prosome, macropain) 26S subunit, ATPase, 1a /// proteasome (prosome, macropain) 26S subunit, ATPase, 1a	LOC798942 /// psmc1a	1937	1861	2052	1779	1907.25	DNA replication initiation /// regulation of DNA replication /// protein catabolic process	nucleotide binding /// DNA binding /// DNA replication origin binding /// ATP binding /// hydrolase activity /// nucleoside-triphosphatase activity	nucleus /// cytoplasm /// cytosol /// protein complex
Dr.6568.1.A1_at	wu:fj41a03	wu:fj41a03	1882	2059	1766	1924	1907.75	---	---	---
Dr.20131.3.S1_at	zgc:103652	zgc:103652	1873	2006	2080	1673	1908	retrograde vesicle-mediated transport, Golgi to ER	structural molecule activity /// binding /// protein binding	COPI vesicle coat
Dr.8289.1.S1_at	bone morphogenetic protein receptor, type 1b	bmpr1b	1227	2075	1858	2478	1909.5	protein amino acid phosphorylation /// transmembrane receptor protein serine/threonine kinase signaling pathway /// determination of dorsal identity	nucleotide binding /// protein kinase activity /// protein serine/threonine kinase activity /// transmembrane receptor protein serine/threonine kinase activity /// receptor signaling protein serine/threonine kinase activity /// receptor activity /// transforming growth factor beta receptor activity /// ATP binding /// kinase activity /// transferase activity	membrane
Dr.101.1.A1_at	wu:fa01f11	wu:fa01f11	1766	1887	2189	1798	1910	---	---	---
Dr.24066.1.S1_at	similar to Anaphase-promoting complex subunit 2 (APC2) (Cyclosome subunit 2)	LOC561059	1752	1435	2015	2442	1911	---	---	---
Dr.1046.1.A1_at	---	---	1977	1873	1956	1839	1911.25	---	---	---
Dr.11605.1.A1_a_at	G patch domain containing 1	gpatch1	1372	2018	1772	2483	1911.25	---	nucleic acid binding	intracellular
Dr.16163.1.S1_at	BCL6 co-repressor	bcor	2060	1625	1628	2333	1911.5	regulation of transcription	transcription corepressor activity	---
Dr.15106.1.S1_at	three prime histone mRNA exonuclease 1	thex1	2100	2137	1489	1921	1911.75	---	nucleic acid binding /// exonuclease activity	intracellular
Dr.20267.1.A1_at	zgc:172056	zgc:172056	2002	1921	2001	1732	1914	---	structural constituent of nuclear pore	nuclear pore
Dr.1067.1.S1_at	high-mobility group box 1	hmgb1	2189	2015	1931	1530	1916.25	regulation of transcription, DNA-dependent	DNA binding	chromatin /// nucleus
Dr.3562.2.S1_at	zgc:110308	zgc:110308	1841	1863	1941	2021	1916.5	one-carbon compound metabolic process /// metabolic process /// extracellular polysaccharide biosynthetic process	catalytic activity /// binding /// dTDP-4-dehydrorhamnose reductase activity	---
Dr.94.1.A1_at	microtubule-associated protein, RP/EB family, member 1	mapre1	2087	2023	1984	1573	1916.75	---	microtubule binding	---
Dr.12831.1.S1_at	similar to Casein kinase II subunit alpha (CK II)	LOC556379	1675	1346	1830	2825	1919	---	---	---
Dr.17642.1.A1_at	zgc:101679	zgc:101679	1910	1772	1526	2469	1919.25	---	binding	---
Dr.7969.1.S1_at	wu:fe26f02	wu:fe26f02	2282	1965	1573	1860	1920	---	---	---
Dr.3785.1.S1_at	---	---	2158	1988	1928	1607	1920.25	---	---	---
Dr.24664.1.S1_at	---	---	1812	2263	1936	1671	1920.5	---	---	---
Dr.12525.1.A1_at	zgc:100869	zgc:100869	1996	2017	2028	1646	1921.75	---	---	---
Dr.4385.1.A1_at	zgc:91836	zgc:91836	1901	2088	1843	1861	1923.25	pseudouridine synthesis	RNA binding /// pseudouridine synthase activity	---
Dr.17343.1.S1_at	zgc:112084	zgc:112084	1904	1733	2196	1867	1925	carbohydrate metabolic process /// metabolic process	catalytic activity /// beta-N-acetylhexosaminidase activity /// oxidoreductase activity /// cation binding	---
Dr.17235.1.A1_s_at	alpha 2,8-sialyltransferase ST8Sia I/V/VI-r1	LOC751830	1557	1702	1806	2636	1925.25	protein amino acid glycosylation	sialyltransferase activity /// transferase activity /// transferase activity, transferring glycosyl groups	Golgi apparatus /// membrane /// integral to membrane /// integral to Golgi membrane
Dr.2143.1.A1_at	PRP38 pre-mRNA processing factor 38 (yeast) domain containing B	prpf38b	1776	1886	2169	1873	1926	mRNA processing /// RNA splicing	---	nucleus /// spliceosome
Dr.25829.1.A1_at	DNA methyltransferase 1 associated protein 1	dmap1	1956	2121	1906	1725	1927	negative regulation of transcription /// retina development in camera-type eye	DNA binding /// methyltransferase activity /// transferase activity	nucleus
Dr.75.1.A1_at	similar to fucokinase	LOC100005144	2290	2525	1043	1851	1927.25	---	---	---
Dr.26089.2.A1_at	hypothetical protein LOC100150489 /// si:ch211-173p18.2	LOC100150489 /// si:ch211-173p18.2	2019	2029	1484	2185	1929.25	---	nucleic acid binding	---
Dr.9067.1.A1_at	leucine rich repeat containing 40	lrrc40	1935	2033	1908	1842	1929.5	---	protein binding	---
Dr.7200.2.S1_at	zgc:86607	zgc:86607	1754	2286	1751	1929	1930	nuclear mRNA splicing, via spliceosome /// nuclear mRNA splicing, via spliceosome /// mRNA processing /// RNA splicing	RNA binding	nucleus /// spliceosome
Dr.16562.1.S1_at	zinc finger protein 511	znf511	1731	2039	1851	2100	1930.25	---	zinc ion binding	intracellular
Dr.14735.1.A1_at	zgc:136409	zgc:136409	1926	1730	1494	2575	1931.25	---	---	---
Dr.25578.1.A1_at	zgc:153382	zgc:153382	1983	2056	748	2940	1931.75	---	---	---
Dr.15757.1.A1_at	zgc:100960	zgc:100960	2068	1852	2035	1773	1932	---	---	---
Dr.207.1.S1_at	zgc:55781	zgc:55781	2231	1640	2065	1809	1936.25	---	---	---
Dr.26361.1.A1_at	hypothetical LOC554429 /// zgc:66427	LOC554429 /// zgc:66427	2109	1867	2026	1747	1937.25	zinc ion transport	protein binding /// zinc ion binding /// metal ion binding	---
Dr.16276.1.A1_at	Cingulin-like 1	cgnl1	1612	1934	2141	2065	1938	---	---	---
Dr.18282.7.S1_a_at	KH domain containing, RNA binding, signal transduction associated 1	khdrbs1	2073	1964	2077	1640	1938.5	---	RNA binding	---
Dr.2118.1.S1_at	protein tyrosine phosphatase, non-receptor type 2, like	ptpn2l	1890	2028	1926	1914	1939.5	protein amino acid dephosphorylation /// dephosphorylation	protein tyrosine phosphatase activity /// receptor activity /// hydrolase activity /// phosphatase activity	---
Dr.14806.1.S1_at	protein phosphatase 2, regulatory subunit B'', gamma	ppp2r3c	1932	2021	2000	1806	1939.75	calcium ion transport	calcium channel activity /// calcium ion binding /// calcium channel inhibitor activity	nucleus /// cytoplasm
Dr.10245.1.A1_at	si:dkeyp-10e10.3	si:dkeyp-10e10.3	1335	1310	2403	2714	1940.5	---	---	---
Dr.3319.1.A1_at	zgc:86807	zgc:86807	2203	1906	1854	1800	1940.75	---	calcium ion binding	---
Dr.25264.1.S1_at	telomeric repeat binding factor a	terfa	2256	1871	1384	2253	1941	telomere maintenance via telomerase /// regulation of transcription	DNA binding /// protein binding /// telomeric DNA binding	chromosome, telomeric region /// nucleus
Dr.4833.6.S1_at	family with sequence similarity 60, member A, like	fam60al	2067	1558	2099	2041	1941.25	---	DNA binding	---
Dr.20137.1.S1_at	hypothetical protein LOC794961 /// neuroguidin, EIF4E binding protein	MGC174007 /// ngdn	1887	1987	1953	1939	1941.5	rRNA processing /// regulation of translation	---	nucleus /// cytoplasm /// small-subunit processome
Dr.20873.1.A1_at	---	---	2074	1870	1971	1854	1942.25	---	---	---
Dr.366.1.S1_at	origin recognition complex, subunit 1-like	orc1l	2284	1595	1720	2172	1942.75	---	nucleotide binding /// DNA binding /// ATP binding /// nucleoside-triphosphatase activity	---
Dr.11520.3.S1_a_at	si:ch211-51e12.7	si:ch211-51e12.7	1990	1895	2070	1820	1943.75	---	---	---
Dr.13970.1.S1_at	ADP-ribosylation factor-like 4a	arl4a	1854	2001	1970	1952	1944.25	small GTPase mediated signal transduction	nucleotide binding /// GTP binding	intracellular
Dr.16271.1.A1_at	similar to KIAA1797 protein	LOC100000144	2264	1762	1969	1783	1944.5	---	---	---
Dr.17267.1.A1_at	hypothetical LOC100007669	LOC100007669	2114	1899	2046	1719	1944.5	---	---	---
Dr.9758.1.S1_at	polymerase (RNA) II (DNA directed) polypeptide C	polr2c	2152	2092	1921	1615	1945	transcription	DNA binding /// DNA-directed RNA polymerase activity /// calcium ion binding /// protein dimerization activity	---
Dr.6309.1.A1_at	wu:fj68e01	wu:fj68e01	2412	2191	1627	1553	1945.75	---	---	---
Dr.15833.1.A1_at	im:7136071	im:7136071	1844	1945	2020	1976	1946.25	transcription from RNA polymerase II promoter	DNA binding	DNA-directed RNA polymerase II, core complex
Dr.3277.1.A1_at	wu:fc59a02	wu:fc59a02	2270	2065	1778	1674	1946.75	---	---	---
Dr.2145.1.A1_at	cullin 3	cul3	1876	2112	1987	1816	1947.75	ubiquitin-dependent protein catabolic process	ubiquitin protein ligase binding	cullin-RING ubiquitin ligase complex
Dr.15970.1.S1_at	---	---	1379	1626	2550	2255	1952.5	---	---	---
Dr.7936.1.A1_at	small nuclear ribonucleoprotein polypeptides B and B1	snrpb	1821	2142	1875	1973	1952.75	mRNA metabolic process	nucleic acid binding	ribonucleoprotein complex
Dr.15148.1.A1_at	coiled-coil domain containing 6b	ccdc6b	2017	1994	2033	1772	1954	---	---	---
Dr.25576.1.A1_at	damage-specific DNA binding protein 2	ddb2	2445	1936	1852	1584	1954.25	---	---	---
Dr.10110.1.S1_a_at	polymerase (RNA) II (DNA directed) polypeptide E	polr2e	1954	1938	2137	1794	1955.75	transcription	DNA binding /// DNA-directed RNA polymerase activity	nucleus
Dr.9481.1.A1_at	zgc:92182	zgc:92182	2442	1985	1768	1628	1955.75	---	---	---
Dr.690.1.A1_at	similar to IWS1 homolog	LOC571801	2167	1922	2041	1696	1956.5	---	---	---
Dr.4334.1.A1_at	zgc:162967	zgc:162967	1944	1894	1923	2074	1958.75	---	---	---
Dr.4498.1.S1_at	zgc:103509	zgc:103509	1999	1816	2138	1882	1958.75	rRNA processing	DNA binding /// RNA binding	exosome (RNase complex) /// nucleus /// cytoplasm
Dr.15885.1.A1_at	zgc:103540	zgc:103540	1330	2297	1510	2710	1961.75	cell cycle /// cell division	---	nucleus
Dr.9164.2.S1_at	zgc:101872	zgc:101872	1957	1854	1880	2163	1963.5	---	---	---
Dr.20010.15.A1_at	host cell factor C1a	hcfc1a	2134	1868	2079	1775	1964	---	---	---
Dr.19087.2.S1_at	zgc:100786	zgc:100786	1931	2012	1804	2113	1965	zinc ion transport	zinc ion binding /// metal ion binding	---
Dr.14017.1.A1_at	zgc:100967	zgc:100967	2335	1734	1963	1835	1966.75	---	---	---
Dr.19766.1.A1_at	zgc:110030	zgc:110030	2010	1860	1962	2039	1967.75	---	---	---
Dr.1509.1.A1_at	zgc:101056	zgc:101056	1959	2105	2023	1792	1969.75	---	---	---
Dr.18287.1.S1_at	connexin 43.4	cx43.4	2061	2073	2011	1741	1971.5	cell communication	---	plasma membrane /// gap junction /// connexon complex /// membrane /// integral to membrane /// cell junction
Dr.13075.1.S1_a_at	flotillin 1b	flot1b	1857	1950	2210	1870	1971.75	---	---	integral to membrane /// flotillin complex
Dr.20627.1.S1_at	proteasome (prosome, macropain) subunit, beta type, 5	psmb5	1984	1977	2125	1803	1972.25	ubiquitin-dependent protein catabolic process	endopeptidase activity /// threonine-type endopeptidase activity /// endopeptidase inhibitor activity /// peptidase activity /// hydrolase activity	nucleus /// cytoplasm /// cytosol /// proteasome core complex /// protein complex
Dr.2830.1.A1_at	Zgc:92014	zgc:92014	1992	1885	1996	2017	1972.5	protein amino acid phosphorylation	nucleotide binding /// protein kinase activity /// protein serine/threonine kinase activity /// ATP binding /// kinase activity /// transferase activity	---
Dr.5157.1.A1_at	wu:fc43f03	wu:fc43f03	2015	2035	2068	1776	1973.5	---	---	---
Dr.18604.1.S1_at	hypothetical LOC798910	LOC798910	2156	1978	1884	1877	1973.75	---	zinc ion binding /// metal ion binding	---
Dr.21551.1.A1_at	similar to myoneurin	LOC794448	2257	2261	1423	1955	1974	---	---	---
Dr.4353.1.A1_at	si:ch211-181h6.2	si:ch211-181h6.2	1897	2275	2013	1711	1974	---	---	---
Dr.14810.1.A1_at	zgc:103560	zgc:103560	1740	1171	2288	2701	1975	---	---	---
Dr.16865.2.S1_at	zgc:101609	zgc:101609	2135	2078	1918	1778	1977.25	---	---	---
[truncated: 1,004 more rows]
