# Supplementary material for: A microarray analysis of sex- and gonad-biased gene expression in the zebrafish: Evidence for masculinization of the transcriptome
Source: BMC Genomics. 2009 Dec 3;10:579. doi: 10.1186/1471-2164-10-579 (PMC2797025; doi:10.1186/1471-2164-10-579)
Supplement: Additional file 5 — Annotation information and expression rankings for all ovary-upregulated genes. Microsoft Excel® spreadsheet containing all ovary-upregulated GeneChip® probe sets, gene identifiers, fold change rank for each absolute expression analysis, overall mean rank, and annotation details if available. [file 1471-2164-10-579-S5.XLS]

## Sheet: Sheet1
Additional file 5. Annotation information and expression rankings for all ovary-upregulated genes.
GeneChip® Probeset #	Gene Title	Gene Symbol	GCOS fold rank	GC-RMA fold rank	PM-MM fold rank	PM-Only fold rank	Mean rank	go biological process term	go molecular function term	go cellular component term
Dr.12665.1.S1_at	zgc:109744	zgc:109744	6	3	2	8	4.75	---	---	---
Dr.15599.1.S1_at	similar to CG14692-PA	DKEY-57A22.11	8	6	7	4	6.25	---	---	---
Dr.7701.1.A1_at	similar to tripartite motif protein 33	LOC556127	14	4	3	11	8	---	---	---
Dr.17720.2.S1_at	microtubule associated serine/threonine kinase-like	mastl	19	10	16	5	12.5	protein amino acid phosphorylation	protein kinase activity /// protein serine/threonine kinase activity /// ATP binding /// kinase activity	---
Dr.17492.1.A1_at	---	---	30	11	24	10	18.75	---	---	---
Dr.14499.1.S1_at	globoside alpha-1,3-N-acetylgalactosaminyltransferase 1, like 1	gbgt1l1	7	48	29	7	22.75	carbohydrate metabolic process	transferase activity, transferring hexosyl groups	membrane
Dr.18759.1.A1_at	similar to Tudor domain-containing protein 6 (Antigen NY-CO-45) (Cancer/testis antigen 41.2) (CT41.2)	LOC799498	10	12	6	77	26.25	---	nucleic acid binding	---
Dr.18466.1.A1_at	F-box protein 16 /// F-box protein 16	CH211-239I23.2 /// fbxo16	9	25	57	17	27	---	---	---
Dr.17692.1.A1_at	zgc:172124	zgc:172124	20	5	9	75	27.25	protein amino acid phosphorylation /// zinc ion transport /// intracellular signaling cascade	nucleotide binding /// protein kinase activity /// protein serine/threonine kinase activity /// protein kinase C activity /// ATP binding /// zinc ion binding /// kinase activity /// transferase activity /// diacylglycerol binding /// metal ion binding	---
Dr.17312.1.A1_at	hypothetical LOC569345	MGC162876	103	1	4	2	27.5	---	---	nucleus
Dr.16578.1.A1_at	zgc:112481	zgc:112481	23	63	18	18	30.5	---	---	nucleus /// cytoplasm
Dr.24248.1.S1_at	jumonji domain containing 2A, like	jmjd2al	18	23	63	26	32.5	zinc ion transport	nucleic acid binding /// protein binding /// zinc ion binding /// metal ion binding	---
Dr.18504.1.S1_at	non-SMC element 1 homolog (S. cerevisiae)	nsmce1	32	26	10	81	37.25	DNA repair /// DNA recombination /// zinc ion transport /// response to DNA damage stimulus	protein binding /// zinc ion binding /// metal ion binding	nucleus
Dr.11458.1.A1_at	im:7162391	im:7162391	53	19	60	47	44.75	---	---	---
Dr.17595.1.S1_at	granulito	LOC561889	54	64	51	13	45.5	---	---	---
Dr.15635.1.A1_at	similar to CG14692-PA	DKEY-57A22.11	25	45	76	38	46	---	---	---
Dr.9044.1.A1_at	myosin, heavy polypeptide 9, non-muscle	myh9	82	17	50	40	47.25	signal transduction	nucleotide binding /// motor activity /// actin binding /// protein binding /// ATP binding /// actin filament binding	intracellular /// myosin complex
Dr.12611.1.S1_at	unc-119 homolog 1	unc119.1	27	42	100	32	50.25	nervous system development	---	---
Dr.11942.1.A1_at	TERF1 (TRF1)-interacting nuclear factor 2	tinf2	21	96	59	29	51.25	---	---	---
Dr.24315.1.S1_at	carbonic anhydrase VII	ca7	12	60	97	42	52.75	one-carbon compound metabolic process /// zinc ion transport	carbonate dehydratase activity /// zinc ion binding /// metal ion binding	---
Dr.25526.1.S1_at	sal-like 4 (Drosophila)	sall4	62	74	55	21	53	embryonic pectoral fin morphogenesis /// positive regulation of fibroblast growth factor receptor signaling pathway	nucleic acid binding /// zinc ion binding	intracellular
Dr.11409.1.A1_at	zgc:113420	zgc:113420	13	157	27	16	53.25	protein amino acid phosphorylation	protein kinase activity /// ATP binding	---
Dr.14746.1.A1_at	snail homolog 3	snai3	85	99	25	6	53.75	---	nucleic acid binding /// zinc ion binding	intracellular
Dr.25706.2.S1_a_at	WEE1 homolog 2 (S. pombe)	wee2	55	53	85	24	54.25	protein amino acid phosphorylation	nucleotide binding /// protein kinase activity /// protein serine/threonine kinase activity /// ATP binding /// kinase activity /// transferase activity	---
Dr.25738.3.S1_at	similar to XL-INCENP	LOC572121	66	47	54	62	57.25	---	---	---
Dr.15995.1.A1_at	similar to zinc finger protein 93	LOC794198	64	65	73	36	59.5	---	---	---
Dr.850.1.A1_at	similar to novel zinc finger protein /// similar to novel zinc finger protein /// similar to novel zinc finger protein /// si:dkeyp-2e4.2	DKEYP-2E4.2 /// LOC100148177 /// LOC100148684 /// si:dkeyp-2e4.2	60	86	70	25	60.25	---	nucleic acid binding /// zinc ion binding	intracellular
Dr.12663.1.A1_at	si:dkey-200h23.5	si:dkey-200h23.5	88	34	47	76	61.25	proteolysis	nucleic acid binding /// serine-type peptidase activity /// zinc ion binding	intracellular /// nucleus /// membrane
Dr.1572.1.A1_at	zgc:92601	zgc:92601	61	125	71	15	68	---	---	---
Dr.18018.2.S1_at	wu:fd18f09	wu:fd18f09	186	62	14	22	71	---	---	---
Dr.15753.1.A1_at	---	---	102	59	95	46	75.5	---	---	---
Dr.21055.1.S1_at	zgc:56197	zgc:56197	132	52	34	89	76.75	DNA repair	---	---
Dr.17159.1.A1_at	similar to zinc finger protein 484	LOC100148586	190	15	61	43	77.25	---	---	---
Dr.18266.1.S1_at	zgc:55664	zgc:55664	44	131	40	98	78.25	---	---	---
Dr.8289.1.S1_at	bone morphogenetic protein receptor, type 1b	bmpr1b	90	73	49	106	79.5	protein amino acid phosphorylation /// transmembrane receptor protein serine/threonine kinase signaling pathway /// determination of dorsal identity	nucleotide binding /// protein kinase activity /// protein serine/threonine kinase activity /// transmembrane receptor protein serine/threonine kinase activity /// receptor signaling protein serine/threonine kinase activity /// receptor activity /// transforming growth factor beta receptor activity /// ATP binding /// kinase activity /// transferase activity	membrane
Dr.13963.1.S1_at	si:ch211-61f14.1	si:ch211-61f14.1	87	132	80	23	80.5	microtubule-based movement	nucleotide binding /// motor activity /// microtubule motor activity /// ATP binding	microtubule /// microtubule associated complex
Dr.1694.1.S1_at	DEP domain containing 1a	depdc1a	67	89	112	54	80.5	signal transduction /// intracellular signaling cascade	GTPase activator activity	intracellular
Dr.12944.1.A1_at	hypothetical protein LOC795969 /// zgc:113056	LOC795969 /// zgc:113056	127	54	106	44	82.75	---	nucleic acid binding /// RNA binding	---
Dr.12352.1.A1_at	progestin and adipoQ receptor family member Va	paqr5a	11	46	202	79	84.5	---	receptor activity /// steroid binding /// lipid binding	membrane /// integral to membrane
Dr.17236.2.S1_at	similar to Tumor necrosis factor ligand superfamily member 10 (TNF-related apoptosis inducing ligand) (TRAIL protein) /// tumor necrosis factor (ligand) superfamily, member 10 like 4	LOC573101 /// tnfsf10l4	153	57	79	53	85.5	immune response	cytokine activity /// tumor necrosis factor receptor binding	extracellular space /// membrane /// integral to membrane
Dr.25530.1.A1_s_at	similar to telomeric repeat binding factor (NIMA-interacting) 1	LOC566954	92	151	84	20	86.75	telomere maintenance via telomerase /// regulation of transcription	DNA binding /// protein binding /// telomeric DNA binding	chromosome, telomeric region /// nucleus
Dr.18071.1.S1_at	traf and tnf receptor associated protein	ttrap	81	119	110	39	87.25	determination of left/right symmetry /// gastrulation /// negative regulation of transforming growth factor beta receptor signaling pathway /// convergent extension involved in gastrulation	receptor activity	nucleus
Dr.19722.1.A1_at	preproinsulin b	insb	170	37	5	142	88.5	---	hormone activity	extracellular region
Dr.20896.1.S1_at	solute carrier family 2 (facilitated glucose transporter), member 15b	slc2a15b	51	70	96	137	88.5	transport /// dicarboxylic acid transport /// transmembrane transport	transporter activity /// sodium:dicarboxylate symporter activity /// substrate-specific transmembrane transporter activity	membrane /// integral to membrane
Dr.26399.1.A1_at	par-6 partitioning defective 6 homolog gamma B (C. elegans)	pard6gb	47	90	127	108	93	---	protein binding	---
Dr.15074.1.A1_at	si:ch211-67n3.7	si:ch211-67n3.7	84	83	148	61	94	zinc ion transport	protein binding /// zinc ion binding /// metal ion binding	---
Dr.4022.1.A1_at	wu:fd13d09	wu:fd13d09	272	81	12	27	98	---	---	---
Dr.16734.1.S1_at	zgc:110677	zgc:110677	38	122	172	63	98.75	negative regulation of signal transduction	---	extracellular region /// signal recognition particle, endoplasmic reticulum targeting
Dr.13697.1.S1_at	zgc:110774	zgc:110774	95	176	81	45	99.25	---	---	---
Dr.15000.1.S1_at	lysophospholipase I	lypla1	76	82	153	86	99.25	---	---	---
Dr.17886.1.S1_at	similar to Zinc finger protein 41	LOC570015	35	303	42	30	102.5	---	---	---
Dr.15397.1.A1_at	similar to DNA topoisomerase I	LOC561141	26	95	191	100	103	metabolic process	catalytic activity	---
Dr.14726.1.S1_a_at	zgc:162603	zgc:162603	4	110	149	155	104.5	proteolysis	catalytic activity /// metalloendopeptidase activity /// zinc ion binding /// metal ion binding	---
Dr.15661.1.S1_at	FYN oncogene related to SRC, FGR, YES a	fyna	273	40	56	56	106.25	gastrulation with mouth forming second /// protein amino acid phosphorylation /// regulation of protein kinase activity /// protein amino acid autophosphorylation /// cytosolic calcium ion homeostasis /// convergent extension involved in gastrulation	nucleotide binding /// protein kinase activity /// protein kinase activity /// protein tyrosine kinase activity /// protein binding /// ATP binding /// kinase activity /// transferase activity	nucleus /// cytosol
Dr.3962.1.S1_at	zgc:101037	zgc:101037	36	175	69	149	107.25	---	---	---
Dr.15751.1.A1_at	similar to novel zinc finger protein	LOC100148412	45	134	166	85	107.5	---	nucleic acid binding /// DNA binding /// zinc ion binding	intracellular /// nucleus
Dr.1990.1.A1_at	zgc:66453	zgc:66453	109	91	159	72	107.75	---	nucleotide binding /// ATP binding /// nucleoside-triphosphatase activity	---
Dr.7743.1.S1_at	forkhead box H1	foxh1	15	80	178	163	109	blood vessel development /// transcription /// transcription termination /// regulation of transcription, DNA-dependent /// determination of left/right symmetry /// specification of organ position /// negative regulation of transcription /// negative regulation of transcription /// floor plate formation /// transcription antitermination /// embryonic heart tube development /// cell migration invo…	DNA binding /// transcription factor activity /// transcription regulator activity /// transcription regulator activity /// sequence-specific DNA binding /// sequence-specific DNA binding	nucleus /// nucleus
Dr.14447.1.S1_at	serine/threonine/tyrosine interacting-like 1	styxl1	177	38	145	82	110.5	protein amino acid dephosphorylation	protein tyrosine/serine/threonine phosphatase activity	---
Dr.4544.1.S1_at	helicase, lymphoid-specific	hells	152	105	122	64	110.75	---	nucleic acid binding /// DNA binding /// helicase activity /// ATP binding	---
Dr.16837.1.S1_at	similar to GIY-YIG domain containing 2	LOC100001845	119	78	142	105	111	glucose metabolic process /// glycolysis /// metabolic process /// oxidation reduction	catalytic activity /// glyceraldehyde-3-phosphate dehydrogenase (phosphorylating) activity /// binding /// glyceraldehyde-3-phosphate dehydrogenase activity /// oxidoreductase activity /// NAD binding	cytoplasm
Dr.17834.1.A1_at	wu:fc11a05	wu:fc11a05	323	14	22	90	112.25	---	---	---
Dr.16693.1.A1_at	similar to Zinc finger protein 271 (Zinc finger protein 7) (HZF7) (Zinc finger protein ZNFphex133) (Epstein-Barr virus-induced zinc finger protein) (ZNF-EB) (CT-ZFP48) (Zinc finger protein dp) (ZNF-dp)	LOC100148887	133	262	23	41	114.75	---	---	---
Dr.15506.1.A1_at	similar to Alpha-mannosidase 2C1 (Alpha-D-mannoside mannohydrolase) (Mannosidase alpha class 2C member 1) (Alpha mannosidase 6A8B)	LOC569595	173	180	41	73	116.75	---	---	---
Dr.18019.1.S1_at	wu:fb54e10	wu:fb54e10	43	2	411	12	117	---	---	---
Dr.15931.1.A1_at	zgc:175133	zgc:175133	159	98	26	189	118	---	---	---
Dr.25706.3.S1_a_at	WEE1 homolog 2 (S. pombe)	wee2	16	97	222	144	119.75	protein amino acid phosphorylation	nucleotide binding /// protein kinase activity /// protein serine/threonine kinase activity /// ATP binding /// kinase activity /// transferase activity	---
Dr.18483.1.S1_at	---	---	72	188	173	49	120.5	---	---	---
Dr.17236.1.A1_at	similar to Tumor necrosis factor ligand superfamily member 10 (TNF-related apoptosis inducing ligand) (TRAIL protein) /// tumor necrosis factor (ligand) superfamily, member 10 like 4	LOC573101 /// tnfsf10l4	144	39	126	184	123.25	immune response	cytokine activity /// tumor necrosis factor receptor binding	extracellular space /// membrane /// integral to membrane
Dr.5225.1.A1_at	par-6 partitioning defective 6 homolog gamma B (C. elegans)	pard6gb	29	230	169	66	123.5	---	protein binding	---
Dr.15536.1.A1_at	zgc:153696	zgc:153696	217	142	46	99	126	---	nucleic acid binding /// zinc ion binding	intracellular
Dr.19061.1.S1_at	zgc:77165	zgc:77165	122	139	39	207	126.75	DNA metabolic process /// base-excision repair	DNA binding /// ATP binding /// DNA-dependent ATPase activity	---
Dr.10548.1.S1_at	SRY-box containing gene 19b	sox19b	70	183	198	74	131.25	transcription /// transcription termination /// regulation of transcription, DNA-dependent /// multicellular organismal development /// transcription antitermination /// positive regulation of transcription factor activity	DNA binding /// transcription factor activity	chromatin /// nucleus /// transcription factor complex
Dr.5152.1.S1_at	excision repair cross-complementing rodent repair deficiency, complementation group 2	ercc2	48	264	129	84	131.25	nucleobase, nucleoside, nucleotide and nucleic acid metabolic process /// nucleotide-excision repair	nucleic acid binding /// DNA binding /// ATP-dependent DNA helicase activity /// ATP binding /// ATP-dependent helicase activity /// hydrolase activity, acting on acid anhydrides, in phosphorus-containing anhydrides	nucleus
Dr.16570.2.S1_at	si:ch211-105d4.5	si:ch211-105d4.5	91	69	132	238	132.5	---	---	---
Dr.22769.1.A1_at	zgc:136889	zgc:136889	289	228	15	9	135.25	---	catalytic activity	---
Dr.14995.1.S1_at	minichromosome maintenance complex component 9	mcm9	237	55	19	239	137.5	---	nucleotide binding /// DNA binding /// ATP binding /// ATPase activity /// nucleoside-triphosphatase activity	---
Dr.25421.1.S1_at	anillin, actin binding protein-like /// anillin, actin binding protein-like /// si:ch211-197n10.2	anln-like /// LOC562517 /// si:ch211-197n10.2	34	113	245	164	139	---	---	---
Dr.10049.1.A1_at	wu:fk90e02	wu:fk90e02	300	223	33	19	143.75	---	---	---
Dr.15104.1.A1_at	wu:fj68g08	wu:fj68g08	382	51	92	57	145.5	---	---	---
Dr.3118.1.A1_a_at	DNA (cytosine-5-)-methyltransferase 5	dnmt5	96	191	208	97	148	DNA methylation	DNA binding /// protein binding /// methyltransferase activity /// zinc ion binding /// transferase activity	---
Dr.13652.1.A1_at	similar to arrestin domain-containing 4	LOC100000250	94	120	200	179	148.25	---	---	---
Dr.7155.2.S1_a_at	nucleolar and spindle associated protein 1	nusap1	49	208	250	92	149.75	cell cycle /// mitosis /// cell division	DNA binding /// microtubule binding	nucleus /// nucleolus /// cytoplasm /// microtubule /// spindle microtubule
Dr.15219.1.S1_a_at	eukaryotic translation initiation factor 2-alpha kinase 3	eif2ak3	1	13	240	346	150	---	---	---
Dr.14875.1.S1_at	similar to bin3, bicoid-interacting 3	LOC100151157	98	227	137	139	150.25	---	---	---
Dr.8653.1.A1_at	zgc:103579	zgc:103579	83	206	234	87	152.5	---	---	---
Dr.5418.2.S1_at	topoisomerase (DNA) II alpha	top2a	322	21	177	91	152.75	DNA metabolic process /// DNA topological change	nucleotide binding /// DNA binding /// DNA topoisomerase activity /// DNA topoisomerase (ATP-hydrolyzing) activity /// ATP binding /// isomerase activity	chromosome
Dr.18403.1.S1_at	zgc:55572	zgc:55572	292	244	67	14	154.25	protein amino acid phosphorylation	nucleotide binding /// protein kinase activity /// protein serine/threonine kinase activity /// ATP binding /// kinase activity /// transferase activity	---
Dr.16264.1.A1_at	similar to actin filament associated protein 1-like 1 /// zgc:114084	LOC100005669 /// zgc:114084	383	84	101	51	154.75	---	---	---
Dr.18106.1.S1_at	maternal embryonic leucine zipper kinase	melk	245	200	117	58	155	protein amino acid phosphorylation /// regulation of heart contraction /// erythrocyte development	nucleotide binding /// protein kinase activity /// protein serine/threonine kinase activity /// ATP binding /// kinase activity /// transferase activity	---
Dr.6992.1.A1_at	hypothetical protein LOC100006898	LOC100006898	105	171	114	243	158.25	---	zinc ion binding	intracellular
Dr.19263.1.S1_at	si:ch211-278b8.3	si:ch211-278b8.3	79	202	171	183	158.75	cell cycle /// mitosis /// intein-mediated protein splicing /// cell division	nucleotide binding /// nucleic acid binding /// DNA binding /// helicase activity /// ATP binding /// hydrolase activity	chromosome, centromeric region
Dr.20873.1.A1_at	---	---	303	56	174	104	159.25	---	---	---
Dr.4137.1.A1_at	similar to WAF-1/CIP1 stabilizing protein 39	LOC100149636	343	102	143	55	160.75	---	---	---
Dr.14518.1.S1_at	zgc:110788	zgc:110788	50	87	272	236	161.25	---	---	---
Dr.11572.1.A1_at	zgc:171284	zgc:171284	39	58	197	354	162	---	---	---
Dr.13637.1.S1_at	TRAF-interacting protein	traip	241	187	102	122	163	zinc ion transport	protein binding /// zinc ion binding /// metal ion binding	---
Dr.14388.1.S1_at	hypothetical protein LOC791996 /// zgc:153301	LOC791996 /// zgc:153301	351	164	104	35	163.5	cell wall catabolic process	---	---
Dr.4350.1.A1_at	zgc:77004	zgc:77004	335	126	131	65	164.25	signal transduction	---	intracellular
Dr.17418.1.A1_at	zgc:63676	zgc:63676	141	43	238	240	165.5	nucleosome assembly	DNA binding /// zinc ion binding	nucleosome /// intracellular /// nucleus /// chromosome
Dr.14393.1.A1_at	hypothetical LOC558023	LOC558023	77	214	13	361	166.25	---	---	---
Dr.3508.1.S1_at	zgc:101819	zgc:101819	112	143	286	126	166.75	---	---	---
Dr.16578.2.S1_at	zgc:112481	zgc:112481	78	49	107	438	168	---	---	nucleus /// cytoplasm
Dr.25376.2.S1_at	SHC SH2-domain binding protein 1	shcbp1	93	169	179	234	168.75	---	---	---
Dr.17970.1.S1_at	zgc:114060	zgc:114060	172	121	128	255	169	post-translational protein modification /// regulation of protein metabolic process	ligase activity /// small conjugating protein ligase activity	---
Dr.17706.1.S1_at	hypothetical protein LOC100148874 /// similar to Mitotic spindle assembly checkpoint protein MAD2B (MAD2-like 2) (hREV7) /// zgc:110299	LOC100148874 /// LOC557968 /// zgc:110299	243	76	151	211	170.25	mitosis	---	---
Dr.6386.2.S1_at	suppressor of variegation 3-9 homolog 1a	suv39h1a	175	88	31	395	172.25	chromatin assembly or disassembly /// transcription /// transcription termination /// regulation of transcription, DNA-dependent /// cell cycle /// chromatin modification /// cell differentiation /// exocrine pancreas development /// transcription antitermination /// histone H3-K9 methylation /// retina morphogenesis in camera-type eye	chromatin binding /// methyltransferase activity /// zinc ion binding /// transferase activity /// histone-lysine N-methyltransferase activity	chromosome, centromeric region /// chromatin /// nucleus /// chromosome
Dr.11485.1.A1_at	Xeroderma pigmentosum, complementation group A	xpa	209	224	103	154	172.5	nucleotide-excision repair	nucleotide binding /// damaged DNA binding	nucleus
Dr.24936.1.S1_at	zgc:109974	zgc:109974	114	114	276	188	173	---	---	---
Dr.18443.1.S1_at	zgc:56628	zgc:56628	271	182	160	80	173.25	zinc ion transport	zinc ion binding /// metal ion binding	---
Dr.16997.1.A1_at	sb:cb730	sb:cb730	334	72	82	206	173.5	---	---	---
Dr.12635.2.S1_at	progestin and adipoQ receptor family member IIIa	paqr3a	167	185	213	130	173.75	---	receptor activity	integral to membrane
Dr.25706.1.S1_at	WEE1 homolog 2 (S. pombe)	wee2	24	297	236	140	174.25	protein amino acid phosphorylation	nucleotide binding /// protein kinase activity /// protein serine/threonine kinase activity /// protein tyrosine kinase activity /// ATP binding /// kinase activity /// transferase activity	---
Dr.10566.2.S1_at	zgc:66125	zgc:66125	388	71	35	204	174.5	microtubule-based movement	nucleotide binding /// motor activity /// microtubule motor activity /// ATP binding	microtubule /// microtubule associated complex
Dr.26453.1.S1_at	zgc:64116	zgc:64116	211	199	86	208	176	cell cycle /// mitosis	---	chromosome, centromeric region /// nucleus
Dr.12483.1.A1_at	si:ch211-214j24.2 /// si:ch211-240j22.5	si:ch211-214j24.2 /// si:ch211-240j22.5	176	273	133	128	177.5	---	transferase activity	---
Dr.10037.2.S1_at	serine peptidase inhibitor, Kunitz type 1 b	spint1b	121	161	209	223	178.5	epidermis development	serine-type endopeptidase inhibitor activity	---
Dr.16555.1.S1_at	similar to Oip5 protein	LOC799087	28	288	116	285	179.25	---	---	---
Dr.16562.1.S1_at	zinc finger protein 511	znf511	294	146	168	118	181.5	---	zinc ion binding	intracellular
Dr.24652.1.A1_at	zgc:153153	zgc:153153	220	155	239	112	181.5	---	---	---
Dr.11726.1.S1_at	caspase 3, apoptosis-related cysteine protease a	casp3a	278	127	170	161	184	proteolysis /// apoptosis /// apoptosis /// response to chemical stimulus /// positive regulation of apoptosis	endopeptidase inhibitor activity /// peptidase activity /// peptidase activity /// cysteine-type peptidase activity /// hydrolase activity	---
Dr.8163.1.S1_at	mesoderm posterior b	mespb	518	16	30	182	186.5	somitogenesis /// anterior/posterior pattern formation /// response to retinoic acid /// regulation of transcription	transcription factor activity /// transcription regulator activity	nucleus /// nucleus
Dr.12658.1.A1_at	Zgc:103518	zgc:103518	183	520	11	37	187.75	protein amino acid dephosphorylation	magnesium ion binding /// catalytic activity /// phosphoprotein phosphatase activity /// protein serine/threonine phosphatase activity /// hydrolase activity /// metal ion binding	protein serine/threonine phosphatase complex
Dr.9199.1.A1_at	wu:fi75d06	wu:fi75d06	230	168	269	88	188.75	---	---	---
Dr.24314.1.S1_at	zgc:56372	zgc:56372	433	130	58	138	189.75	small GTPase mediated signal transduction	guanyl-nucleotide exchange factor activity	intracellular
Dr.15486.2.S1_at	zgc:153369	zgc:153369	150	614	1	1	191.5	---	---	nucleus
Dr.977.1.S1_at	MUS81 endonuclease homolog (yeast)	mus81	168	229	163	209	192.25	DNA metabolic process /// DNA repair /// DNA recombination /// response to DNA damage stimulus	magnesium ion binding /// DNA binding /// catalytic activity /// nuclease activity /// endonuclease activity /// protein binding /// hydrolase activity /// sequence-specific DNA binding /// metal ion binding	intracellular /// nucleus
Dr.18685.1.A1_at	zgc:55392	zgc:55392	206	266	187	117	194	---	---	membrane /// integral to membrane
Dr.6157.1.S1_at	si:ch73-13b6.3	si:ch73-13b6.3	68	416	226	69	194.75	---	---	---
Dr.12668.1.A1_at	similar to Serine/threonine-protein kinase haspin (Haploid germ cell-specific nuclear protein kinase) (Germ cell-specific gene 2 protein)	LOC557879	138	226	260	157	195.25	---	---	---
Dr.19642.2.S1_at	zgc:92566	zgc:92566	404	251	75	52	195.5	---	---	---
Dr.4460.2.S1_at	wu:fc30c07	wu:fc30c07	75	107	330	273	196.25	---	---	---
Dr.15101.2.S1_at	DiGeorge syndrome critical region gene 8	dgcr8	41	77	120	553	197.75	---	RNA binding /// double-stranded RNA binding /// protein binding	intracellular
Dr.14714.1.S1_at	zgc:101748	zgc:101748	142	207	219	228	199	---	---	---
Dr.7003.2.S1_at	bone morphogenetic protein 15	bmp15	117	237	331	111	199	oocyte maturation /// oocyte maturation	growth factor activity	extracellular region
Dr.17504.1.S1_at	myotubularin related protein 8	mtmr8	479	92	125	102	199.5	dephosphorylation /// phospholipid dephosphorylation	inositol or phosphatidylinositol phosphatase activity /// phosphoprotein phosphatase activity /// protein tyrosine phosphatase activity /// hydrolase activity /// phosphatase activity	nucleus /// nuclear envelope
Dr.23978.1.A1_at	similar to zinc finger protein 569	LOC571254	182	372	118	127	199.75	---	---	---
Dr.14920.1.S1_a_at	similar to nuclear/mitotic apparatus protein	LOC572344	285	156	146	214	200.25	---	---	---
Dr.17424.1.A1_at	canopy4	cnpy4	493	234	48	28	200.75	negative regulation of signal transduction	---	extracellular region /// signal recognition particle, endoplasmic reticulum targeting
Dr.18731.1.A1_at	ring finger protein 26	rnf26	134	263	237	171	201.25	---	---	---
Dr.15433.1.A1_at	zgc:63660	zgc:63660	436	239	28	103	201.5	---	zinc ion binding	---
Dr.20106.1.S1_at	apoptosis inhibitor 5	api5	185	150	290	185	202.5	transport	transporter activity /// binding /// lipid binding	---
Dr.17270.1.A1_at	---	---	347	181	215	71	203.5	---	---	---
Dr.16595.1.S1_at	si:dkeyp-55f12.4	si:dkeyp-55f12.4	42	267	335	176	205	---	---	---
Dr.20814.1.A1_at	zgc:109744	zgc:109744	80	382	249	110	205.25	---	---	---
Dr.15779.1.S1_at	zgc:92661	zgc:92661	22	160	324	317	205.75	---	---	---
Dr.25142.1.S1_at	WD repeat domain 8	wdr8	120	247	262	197	206.5	proteolysis	serine-type endopeptidase activity	---
Dr.3208.1.S1_at	2-aminoethanethiol (cysteamine) dioxygenase a	adoa	52	245	302	237	209	---	oxidoreductase activity, acting on single donors with incorporation of molecular oxygen, incorporation of two atoms of oxygen	---
Dr.18066.1.S1_at	polymerase (DNA directed), delta 2, regulatory subunit	pold2	100	385	161	192	209.5	DNA replication	DNA binding /// DNA-directed DNA polymerase activity	nucleus
Dr.12641.1.S1_at	polymerase (RNA) I polypeptide A	polr1a	328	135	244	133	210	transcription /// transcription termination /// regulation of transcription, DNA-dependent /// transcription antitermination	DNA binding /// DNA-directed RNA polymerase activity /// transferase activity /// nucleotidyltransferase activity	---
Dr.3208.2.A1_at	2-aminoethanethiol (cysteamine) dioxygenase a	adoa	156	357	164	165	210.5	---	oxidoreductase activity, acting on single donors with incorporation of molecular oxygen, incorporation of two atoms of oxygen	---
Dr.19494.1.S1_at	MAD1 mitotic arrest deficient-like 1	mad1l1	113	166	284	281	211	---	---	---
Dr.9168.1.S1_at	zgc:55491	zgc:55491	274	204	181	187	211.5	---	zinc ion binding	---
Dr.5996.1.S1_at	solute carrier family 38, member 7	slc38a7	129	265	345	115	213.5	transport /// ion transport /// sodium ion transport /// amino acid transport	sodium channel activity /// sodium channel inhibitor activity /// sodium ion binding	membrane /// integral to membrane
Dr.18351.1.A1_at	similar to protein-kinase, interferon-inducible double stranded RNA dependent inhibitor, repressor of (P58 repressor) /// zgc:86870	LOC100151084 /// zgc:86870	255	356	123	123	214.25	---	nucleic acid binding	---
Dr.18071.2.A1_at	traf and tnf receptor associated protein	ttrap	116	342	287	114	214.75	determination of left/right symmetry /// gastrulation /// negative regulation of transforming growth factor beta receptor signaling pathway /// convergent extension involved in gastrulation	receptor activity	nucleus
Dr.7643.1.S1_at	family with sequence similarity 116, member B	fam116b	174	275	303	109	215.25	---	ATP binding /// phosphotransferase activity, alcohol group as acceptor	---
Dr.25684.1.S1_at	homeodomain leucine zipper gene	homez	385	258	74	148	216.25	regulation of transcription, DNA-dependent /// regulation of transcription	DNA binding /// DNA binding /// transcription factor activity /// sequence-specific DNA binding	nucleus /// nucleus
Dr.3159.1.A1_at	zgc:101616	zgc:101616	151	286	141	288	216.5	cell cycle /// mitosis /// cell division	---	---
Dr.16552.1.S1_at	hypothetical LOC558158	LOC558158	232	491	111	33	216.75	protein folding	heat shock protein binding /// unfolded protein binding	---
Dr.25051.1.S1_at	lamin B1	lmnb1	89	218	349	212	217	---	structural molecule activity	intermediate filament
Dr.1193.1.S1_at	nudix (nucleoside diphosphate linked moiety X)-type motif 22	nudt22	63	118	140	551	218	---	hydrolase activity	---
Dr.9671.1.S1_at	zgc:103508	zgc:103508	491	162	152	70	218.75	---	DNA binding	---
Dr.3214.1.A1_at	hypothetical protein LOC100147979	LOC100147979	178	238	211	249	219	---	---	---
Dr.20429.2.S1_a_at	discs, large (Drosophila) homolog-associated protein 5	dlgap5	281	301	150	147	219.75	cell-cell signaling	---	---
Dr.11791.1.A1_at	zgc:154102	zgc:154102	251	141	338	150	220	---	phosphatase activity	---
Dr.11782.3.S1_a_at	similar to ciliary rootlet coiled-coil, rootletin	LOC564476	17	24	72	777	222.5	---	---	---
Dr.15388.2.S1_at	im:7158733	im:7158733	639	145	77	31	223	---	---	---
Dr.17119.1.A1_at	im:6895423	im:6895423	108	405	64	324	225.25	---	calcium ion binding	---
Dr.17405.1.A1_at	coiled-coil domain containing 106	ccdc106	313	319	193	78	225.75	---	---	---
Dr.10550.1.A1_at	similar to Chaperone activity of bc1 complex-like, mitochondrial precursor (Chaperone-ABC1-like) (aarF domain-containing protein kinase 3)	LOC570281	720	117	17	50	226	---	---	---
Dr.17305.1.A1_at	zgc:161973	zgc:161973	550	179	115	60	226	---	---	---
Dr.10580.1.S1_at	NIMA (never in mitosis gene a)-related kinase 2	nek2	277	284	251	93	226.25	protein amino acid phosphorylation	protein kinase activity /// protein serine/threonine kinase activity /// ATP binding /// kinase activity	---
Dr.14736.1.A1_at	metallophosphoesterase 1	mppe1	135	369	285	119	227	---	hydrolase activity /// metal ion binding	membrane /// integral to membrane
Dr.17279.1.A1_at	transmembrane protein 57	tmem57	154	305	98	352	227.25	---	---	integral to membrane
Dr.17935.1.S1_at	im:6898523	im:6898523	155	189	386	180	227.5	---	---	---
Dr.25530.1.A1_at	similar to telomeric repeat binding factor (NIMA-interacting) 1	LOC566954	3	436	267	205	227.75	telomere maintenance via telomerase /// regulation of transcription	DNA binding /// protein binding /// telomeric DNA binding	chromosome, telomeric region /// nucleus
Dr.13710.2.S1_at	zgc:92204	zgc:92204	297	94	326	199	229	---	---	membrane /// integral to membrane
Dr.15979.1.A1_at	zgc:171428	zgc:171428	145	366	190	220	230.25	---	DNA binding /// methyltransferase activity /// transferase activity	nucleus
Dr.14833.1.A1_at	im:6894100	im:6894100	467	225	83	152	231.75	---	zinc ion binding	intracellular
Dr.5112.1.S1_at	SRY-box containing gene 11b	sox11b	99	347	310	173	232.25	regulation of transcription, DNA-dependent	DNA binding	---
Dr.19323.1.S1_at	ST6 beta-galactosamide alpha-2,6-sialyltranferase 1	st6gal1	203	279	66	385	233.25	protein amino acid glycosylation	beta-galactoside alpha-2,6-sialyltransferase activity /// sialyltransferase activity /// transferase activity /// transferase activity, transferring glycosyl groups	Golgi apparatus /// membrane /// integral to membrane /// integral to Golgi membrane
Dr.15170.1.S1_s_at	zinc finger and BTB domain containing 2a /// zgc:56194	zbtb2a /// zgc:56194	161	390	230	156	234.25	proteolysis /// zinc ion transport	protein binding /// metallopeptidase activity /// zinc ion binding /// metal ion binding	intracellular /// nucleus
Dr.18358.1.S1_at	zgc:152977 /// zgc:63504	zgc:152977 /// zgc:63504	225	159	363	193	235	small GTPase mediated signal transduction /// myoblast fusion	nucleotide binding /// calcium ion binding /// GTP binding	intracellular /// membrane /// integral to membrane
Dr.16865.2.S1_at	zgc:101609	zgc:101609	435	173	201	132	235.25	---	---	---
Dr.11982.2.S1_at	similar to huntingtin interacting protein 1 related /// zgc:92067	LOC100005216 /// zgc:92067	619	27	167	131	236	---	---	---
Dr.16517.1.A1_at	---	---	565	35	119	225	236	---	---	---
Dr.4825.1.A1_at	si:ch211-89f7.3	si:ch211-89f7.3	107	31	384	423	236.25	---	---	---
Dr.1823.2.S1_at	si:ch211-150c22.2	si:ch211-150c22.2	65	429	180	279	238.25	---	---	---
Dr.4974.1.S1_at	S-phase kinase-associated protein 2 (p45)	skp2	169	277	334	175	238.75	proteolysis	cysteine-type endopeptidase activity	---
Dr.6031.1.A1_at	polymerase (DNA directed), lambda	poll	101	380	309	172	240.5	DNA replication /// DNA repair	DNA binding /// catalytic activity /// DNA-directed DNA polymerase activity /// sequence-specific DNA binding	intracellular
Dr.17487.1.S1_at	similar to IQ motif and Sec7 domain-containing protein 3	LOC798516	2	18	38	907	241.25	regulation of ARF protein signal transduction	ARF guanyl-nucleotide exchange factor activity	intracellular
Dr.19212.1.A1_at	similar to LOC515212 protein	LOC570934	193	20	428	335	244	---	---	---
Dr.9292.1.A1_at	zgc:101660	zgc:101660	261	241	235	242	244.75	---	---	---
Dr.15927.2.S1_at	TBP-like 1	tbpl1	247	192	322	219	245	regulation of transcription, DNA-dependent /// transcription initiation from RNA polymerase II promoter	DNA binding /// RNA polymerase II transcription factor activity /// binding	nucleus /// transcription factor TFIID complex
Dr.5408.1.S1_at	RAD54-like (S. cerevisiae)	rad54l	244	140	199	400	245.75	---	nucleic acid binding /// DNA binding /// DNA binding /// helicase activity /// ATP binding /// DNA-dependent ATPase activity	---
Dr.17953.1.S1_at	zgc:123271	zgc:123271	377	36	307	264	246	transport /// ion transport /// potassium ion transport	ion channel activity /// potassium channel activity	membrane /// integral to membrane
Dr.17340.1.S1_at	histamine N-methyltransferase	hnmt	484	219	139	146	247	---	methyltransferase activity /// transferase activity /// histamine N-methyltransferase activity	cytoplasm
Dr.23039.1.S1_at	---	---	207	343	301	141	248	---	---	---
Dr.15775.1.S1_at	ADP-ribosylation factor-like 2 binding protein	arl2bp	163	423	292	116	248.5	---	---	cytoplasm /// mitochondrion /// mitochondrial intermembrane space /// centrosome
Dr.13728.1.A1_at	si:ch211-51n14.2	si:ch211-51n14.2	73	340	371	216	250	protein amino acid glycosylation	sialyltransferase activity /// transferase activity /// transferase activity, transferring glycosyl groups	Golgi apparatus /// membrane /// integral to membrane /// integral to Golgi membrane
Dr.17846.1.A1_at	---	---	360	165	192	287	251	---	---	---
Dr.25405.1.A1_at	SRY-box containing gene 19b	sox19b	59	389	389	170	251.75	transcription /// transcription termination /// regulation of transcription, DNA-dependent /// multicellular organismal development /// transcription antitermination /// positive regulation of transcription factor activity	DNA binding /// transcription factor activity	chromatin /// nucleus /// transcription factor complex
Dr.13676.2.S1_a_at	hypothetical protein LOC553294	LOC553294	148	66	78	721	253.25	---	---	---
Dr.13179.1.A1_at	serine active site containing 1	serac1	420	250	134	213	254.25	---	binding	membrane /// integral to membrane
Dr.25574.1.A1_at	piwi-like 2 (Drosophila)	piwil2	317	281	228	194	255	---	nucleic acid binding	---
Dr.26392.2.S1_at	polymerase (DNA directed), delta 1, catalytic subunit	pold1	267	407	188	159	255.25	nucleobase, nucleoside, nucleotide and nucleic acid metabolic process /// DNA replication /// DNA replication	nucleotide binding /// nucleic acid binding /// DNA binding /// DNA-directed DNA polymerase activity /// transferase activity /// nucleotidyltransferase activity	nucleus
Dr.15000.2.A1_at	lysophospholipase I	lypla1	198	287	321	221	256.75	---	---	---
Dr.13313.1.S1_at	zgc:136403	zgc:136403	630	233	37	129	257.25	---	---	intracellular
Dr.19711.1.S1_at	zgc:153365	zgc:153365	223	108	91	610	258	---	protein binding	nucleus
Dr.14496.1.S1_a_at	hypothetical protein LOC100149125 /// hypothetical LOC572418	LOC100149125 /// LOC572418	401	167	147	318	258.25	---	---	---
Dr.17918.1.A1_at	similar to CDK5 and ABL1 enzyme substrate 2 (Interactor with CDK3 2) (Ik3-2)	LOC100148748	563	152	44	277	259	---	---	---
Dr.10794.1.A1_at	wu:fb82h05	wu:fb82h05	395	236	256	158	261.25	---	nucleotide binding /// ATP binding /// nucleoside-triphosphatase activity	---
Dr.12517.1.A1_at	poly(A) polymerase gamma	papolg	123	414	347	162	261.5	transcription /// RNA 3'-end processing /// RNA polyadenylation	RNA binding /// polynucleotide adenylyltransferase activity /// nucleotidyltransferase activity	nucleus
Dr.20924.1.S1_at	zgc:55889	zgc:55889	341	298	275	135	262.25	DNA repair	DNA binding /// nuclease activity /// endonuclease activity /// zinc ion binding	intracellular
Dr.4813.2.A1_at	zgc:158798	zgc:158798	111	310	264	367	263	---	protein binding	---
Dr.24752.1.S1_at	hypothetical LOC569837	LOC569837	312	116	52	575	263.75	---	---	---
Dr.26426.1.S1_at	zgc:65871	zgc:65871	204	158	205	489	264	---	nucleic acid binding	---
Dr.13671.1.A1_at	hypothetical LOC558777	LOC558777	97	445	274	241	264.25	---	---	---
Dr.15479.1.A1_at	hypothetical LOC568385	DKEYP-38G8.5	427	255	108	269	264.75	---	---	---
Dr.19729.1.S1_at	AT rich interactive domain 3B (Bright like)	arid3b	189	30	32	811	265.5	---	DNA binding	intracellular
Dr.14391.1.S1_at	zgc:114199	zgc:114199	364	106	195	398	265.75	---	DNA binding /// calcium ion binding	---
Dr.6607.1.A1_at	zgc:153681	zgc:153681	572	172	218	101	265.75	transport	nucleotide binding /// protein binding	intracellular
Dr.8076.1.A1_at	chico	chico	301	33	105	627	266.5	---	---	---
Dr.15224.1.A1_at	similar to rRNA methyltransferase 1, mitochondrial	LOC563095	321	170	304	274	267.25	---	---	---
Dr.7903.1.S1_at	mitogen-activated protein kinase 14a /// serine/arginine-rich protein specific kinase 1	mapk14a /// srpk1	238	388	186	261	268.25	protein amino acid phosphorylation /// response to stress /// protein kinase cascade /// multicellular organismal development /// embryonic cleavage	nucleotide binding /// protein kinase activity /// protein serine/threonine kinase activity /// MAP kinase activity /// protein tyrosine kinase activity /// ATP binding /// MP kinase activity /// kinase activity /// transferase activity	nucleus /// nucleus /// cytoplasm /// cytoplasm
Dr.20384.1.A1_at	zgc:153149	zgc:153149	613	29	252	181	268.75	---	---	---
Dr.15927.1.A1_at	TBP-like 1	tbpl1	205	271	436	169	270.25	regulation of transcription, DNA-dependent /// transcription initiation from RNA polymerase II promoter	DNA binding /// RNA polymerase II transcription factor activity /// binding	nucleus /// transcription factor TFIID complex
Dr.16988.1.A1_at	similar to EF hand domain family, member B	LOC571184	268	209	263	341	270.25	---	calcium ion binding	---
Dr.25323.1.S1_at	similar to proteophosphoglycan 5	LOC795944	139	242	311	391	270.75	---	---	---
Dr.3077.2.A1_at	THO complex 6 homolog (Drosophila)	thoc6	125	409	320	233	271.75	---	---	---
Dr.17665.3.S1_a_at	zgc:136503	zgc:136503	353	217	225	294	272.25	post-translational protein modification /// regulation of protein metabolic process	small conjugating protein ligase activity	---
Dr.20554.2.A1_at	---	---	441	329	183	136	272.25	---	---	---
Dr.13634.1.A1_at	similar to cut-like 2	LOC100149471	449	7	109	528	273.25	---	---	---
Dr.14838.1.A1_at	---	---	71	144	538	344	274.25	---	---	---
Dr.15463.1.S1_at	zgc:136403	zgc:136403	106	231	350	410	274.25	---	---	intracellular
Dr.4460.3.S1_at	wu:fc30c07	wu:fc30c07	212	294	340	252	274.5	---	---	---
Dr.17722.1.A1_at	wu:fb59a11	wu:fb59a11	578	222	206	94	275	mRNA processing /// RNA splicing	nucleotide binding /// nucleic acid binding /// DNA binding /// helicase activity /// ATP binding /// ATP-dependent helicase activity /// hydrolase activity	nucleus /// spliceosome /// cytoplasm
Dr.15808.1.A1_at	---	---	582	153	232	134	275.25	---	---	---
Dr.16562.2.A1_at	zinc finger protein 511	znf511	390	334	253	125	275.5	---	zinc ion binding	intracellular
Dr.17358.1.A1_at	wu:fi04c12	wu:fi04c12	270	252	283	299	276	---	---	---
Dr.26362.1.A1_at	wu:fb21f05	wu:fb21f05	314	213	471	113	277.75	---	---	---
Dr.18230.1.A1_at	similar to solute carrier family 38, member 8	LOC795255	597	138	21	358	278.5	---	---	---
Dr.14943.1.A1_at	---	---	462	68	135	452	279.25	---	---	---
Dr.9746.13.S1_at	si:busm1-234g15.1	si:busm1-234g15.1	260	304	368	196	282	protein modification process	ubiquitin-protein ligase activity /// protein binding /// zinc ion binding	intracellular
Dr.24817.1.S1_at	hypothetical LOC792144	LOC792144	580	111	289	151	282.75	cell redox homeostasis	---	membrane
Dr.13273.1.S1_at	zgc:86635	zgc:86635	40	248	515	333	284	regulation of transcription, DNA-dependent /// small GTPase mediated signal transduction /// protein transport	nucleotide binding /// ATP binding /// GTP binding /// transcription factor binding	intracellular
Dr.17260.1.A1_at	zgc:112071	zgc:112071	164	178	402	399	285.75	---	---	---
Dr.14775.1.A1_at	Zgc:91872	zgc:91872	459	333	93	259	286	---	---	---
Dr.25173.1.S1_at	structural maintenance of chromosomes 1A	smc1a	809	193	62	83	286.75	chromosome organization and biogenesis	protein binding /// ATP binding /// ATPase activity	chromosome
Dr.1514.2.S1_at	RAD51 homolog (RecA homolog, E. coli) (S. cerevisiae)	rad51	118	392	339	306	288.75	DNA metabolic process /// DNA repair /// response to cadmium ion /// response to methylmercury	nucleotide binding /// DNA binding /// damaged DNA binding /// protein binding /// ATP binding /// DNA-dependent ATPase activity /// nucleoside-triphosphatase activity /// sequence-specific DNA binding	intracellular
Dr.12510.1.S1_at	dermatan 4 sulfotransferase 1	d4st1	542	133	53	428	289	carbohydrate metabolic process /// dermatan sulfate proteoglycan metabolic process	N-acetylgalactosamine 4-O-sulfotransferase activity /// transferase activity	Golgi membrane /// Golgi apparatus /// membrane /// integral to membrane
Dr.26338.1.A1_at	zgc:92067	zgc:92067	417	532	88	121	289.5	---	---	---
Dr.11782.1.A1_at	similar to ciliary rootlet coiled-coil, rootletin	LOC564476	486	368	212	95	290.25	---	---	---
Dr.12488.1.S1_at	zgc:56200	zgc:56200	165	383	355	262	291.25	metal ion transport	binding /// metal ion binding	---
Dr.16013.1.A1_at	hypothetical LOC100004591	LOC100004591	425	307	155	278	291.25	---	---	---
Dr.716.1.A1_at	hypothetical protein LOC100150536	LOC100150536	233	455	282	195	291.25	cell cycle	---	nucleus /// mitochondrion /// Golgi apparatus /// plasma membrane /// membrane
Dr.531.1.S1_at	mRNA decapping enzyme	dcps	31	443	356	343	293.25	deadenylation-dependent decapping of nuclear-transcribed mRNA	catalytic activity /// protein binding /// hydrolase activity	---
Dr.8240.1.S1_at	aryl hydrocarbon receptor nuclear translocator-like 2	arntl2	481	197	214	282	293.5	transcription /// transcription termination /// regulation of transcription, DNA-dependent /// signal transduction /// circadian rhythm /// response to light stimulus /// photoperiodism /// transcription antitermination /// regulation of transcription	DNA binding /// transcription factor activity /// signal transducer activity /// protein binding /// transcription regulator activity	nucleus /// transcription factor complex
Dr.21030.1.S1_at	ephrin A5a	efna5a	494	28	156	497	293.75	---	---	membrane
Dr.12907.1.S1_at	similar to zinc finger protein 629	LOC100150691	215	308	248	416	296.75	---	---	---
Dr.17767.1.S1_at	gem (nuclear organelle) associated protein 5	gemin5	140	137	373	540	297.5	---	---	---
Dr.6070.1.A1_at	zgc:153345	zgc:153345	202	395	407	186	297.5	signal transduction	---	intracellular
Dr.19021.2.S1_at	GPN-loop GTPase 2 /// similar to ATP binding domain 1 family, member B	gpn2 /// LOC793941	195	269	465	263	298	---	nucleotide binding /// GTP binding	---
Dr.6157.2.A1_at	si:ch73-13b6.3	si:ch73-13b6.3	562	458	138	34	298	---	---	---
Dr.1848.2.S1_at	wu:fc91a05 /// zgc:66298	wu:fc91a05 /// zgc:66298	456	61	65	612	298.5	transcription /// transcription termination /// regulation of transcription, DNA-dependent /// transcription antitermination	DNA binding /// DNA-directed RNA polymerase activity /// transferase activity /// nucleotidyltransferase activity	nucleus
Dr.18993.1.S1_at	zgc:103496	zgc:103496	269	260	296	371	299	---	---	---
Dr.15478.1.A1_at	zgc:154013	zgc:154013	131	370	332	369	300.5	---	---	nuclear chromosome
Dr.366.1.S1_at	origin recognition complex, subunit 1-like	orc1l	115	415	424	254	302	---	nucleotide binding /// DNA binding /// ATP binding /// nucleoside-triphosphatase activity	---
Dr.11428.1.A1_at	supervillin	svil	376	147	351	338	303	cytoskeleton organization and biogenesis	actin binding	---
Dr.25529.1.S1_at	phosphate regulating gene with homologues to endopeptidases on the X chromosome	phex	126	451	390	245	303	proteolysis /// zinc ion transport	endopeptidase inhibitor activity /// metalloendopeptidase inhibitor activity /// peptidase activity /// metallopeptidase activity /// zinc ion binding /// hydrolase activity	membrane
Dr.7931.1.A1_at	zgc:153355	zgc:153355	687	274	94	160	303.75	angiogenesis /// kidney development	magnesium ion binding /// glycoprotein-N-acetylgalactosamine 3-beta-galactosyltransferase activity /// glycoprotein-N-acetylgalactosamine 3-beta-galactosyltransferase activity /// transferase activity /// transferase activity, transferring glycosyl groups /// metal ion binding	membrane /// integral to membrane /// integral to membrane
Dr.4114.1.S1_at	zgc:66353	zgc:66353	265	315	90	550	305	signal transduction /// sensory perception	---	---
Dr.18241.1.A1_at	wu:fi46g11	wu:fi46g11	652	148	280	145	306.25	---	---	---
Dr.25698.1.S1_at	LIM homeobox 8	lhx8	181	378	420	247	306.5	regulation of transcription, DNA-dependent /// zinc ion transport /// response to oxidative stress /// regulation of transcription	DNA binding /// transcription factor activity /// transcription factor activity /// peroxidase activity /// zinc ion binding /// heme binding /// sequence-specific DNA binding /// metal ion binding	nucleus
Dr.16709.1.A1_at	zgc:64105	zgc:64105	128	353	412	336	307.25	---	---	---
Dr.18776.1.A1_at	similar to transmembrane protein 67	LOC572194	296	354	243	340	308.25	---	---	---
Dr.5300.2.S1_at	wu:fi71g09	wu:fi71g09	841	221	124	48	308.5	---	---	---
Dr.10332.1.S2_at	cryptochrome 5	cry5	239	296	469	232	309	DNA repair /// DNA repair /// response to light stimulus	DNA photolyase activity /// DNA (6-4) photolyase activity /// lyase activity	---
Dr.20987.1.S1_at	insulin receptor b	insrb	432	101	36	670	309.75	protein amino acid phosphorylation /// transmembrane receptor protein tyrosine kinase signaling pathway	nucleotide binding /// protein kinase activity /// protein tyrosine kinase activity /// transmembrane receptor protein tyrosine kinase activity /// receptor activity /// ATP binding /// kinase activity /// transferase activity	membrane /// integral to membrane
Dr.15010.1.S1_at	si:dkey-4c15.5	si:dkey-4c15.5	503	559	113	67	310.5	proteolysis	nucleic acid binding /// metallopeptidase activity /// zinc ion binding	intracellular
Dr.17152.1.A1_at	similar to Mitochondrial Rho GTPase 2 (MIRO-2) (Ras homolog gene family member T2)	LOC100151040	588	195	89	370	310.5	apoptosis /// small GTPase mediated signal transduction /// cellular homeostasis /// mitochondrion transport along microtubule	nucleotide binding /// calcium ion binding /// GTP binding /// hydrolase activity	intracellular /// mitochondrion /// mitochondrial outer membrane /// membrane /// integral to membrane /// outer membrane /// integral to mitochondrial outer membrane
Dr.13962.1.S1_at	GINS complex subunit 3	gins3	157	453	398	235	310.75	---	---	---
Dr.15313.2.S1_at	zgc:85662	zgc:85662	146	324	327	448	311.25	metabolic process	nucleotidyltransferase activity	---
Dr.19463.1.S1_at	asp (abnormal spindle)-like, microcephaly associated (Drosophila)	aspm	308	312	370	256	311.5	---	binding	---
Dr.9394.2.S1_at	pentatricopeptide repeat domain 1	ptcd1	130	515	344	257	311.5	---	---	---
Dr.14481.1.S1_at	---	---	226	341	377	314	314.5	---	---	---
Dr.18784.1.A1_at	zgc:101661	zgc:101661	194	387	162	516	314.75	---	---	---
Dr.25713.2.S1_at	similar to Zinc finger protein 84 (Zinc finger protein HPF2)	LOC799717	554	464	182	59	314.75	---	---	---
Dr.14461.1.A1_at	zgc:123113	zgc:123113	136	398	354	376	316	proteolysis	metallopeptidase activity /// hydrolase activity /// protein dimerization activity	---
Dr.7284.1.A1_at	si:ch211-89p1.3	si:ch211-89p1.3	305	295	366	302	317	---	nucleotide binding /// nucleic acid binding /// helicase activity /// ATP binding /// ATP-dependent helicase activity /// hydrolase activity	---
Dr.14345.1.A1_at	Bardet-Biedl syndrome 7	bbs7	529	374	87	280	317.5	heart looping /// determination of left/right symmetry /// melanosome transport /// cilium biogenesis /// intracellular transport /// gut morphogenesis /// pigment granule aggregation in cell center	---	---
Dr.16750.1.S1_at	tripartite motif-containing 13	trim13	216	79	362	617	318.5	zinc ion transport	protein binding /// zinc ion binding /// metal ion binding	intracellular
Dr.11259.1.A1_at	zgc:101716	zgc:101716	502	313	242	218	318.75	---	binding	---
Dr.18522.1.A1_at	similar to Zinc finger RAD18 domain-containing protein C1orf124	LOC568086	855	397	20	3	318.75	---	---	---
Dr.6987.1.A1_at	wu:fe05a04	wu:fe05a04	306	534	278	168	321.5	---	---	---
Dr.8774.2.S1_at	zgc:114119	zgc:114119	33	220	541	492	321.5	---	---	---
Dr.15573.2.S1_at	REST corepressor 2	rcor2	162	210	375	542	322.25	transcription /// transcription termination /// regulation of transcription, DNA-dependent /// transcription antitermination	DNA binding	nucleus
Dr.13028.2.S1_at	zgc:171808	zgc:171808	389	212	360	332	323.25	cell-cell signaling	---	---
Dr.12541.1.A1_at	---	---	685	67	154	390	324	---	---	---
Dr.14537.1.A1_at	---	---	434	285	277	300	324	---	---	---
Dr.12664.1.A1_at	si:ch211-241e1.5	si:ch211-241e1.5	500	293	247	260	325	---	nucleic acid binding /// zinc ion binding	intracellular
Dr.15497.1.A1_at	---	---	348	524	184	250	326.5	---	---	---
Dr.25529.2.A1_at	phosphate regulating gene with homologues to endopeptidases on the X chromosome	phex	143	283	529	351	326.5	proteolysis /// zinc ion transport	endopeptidase inhibitor activity /// metalloendopeptidase inhibitor activity /// peptidase activity /// metallopeptidase activity /// zinc ion binding /// hydrolase activity	membrane
Dr.15007.1.A1_at	zgc:174575	zgc:174575	599	85	317	321	330.5	---	---	---
Dr.2915.1.A1_at	wu:fb39e10	wu:fb39e10	201	563	325	251	335	---	---	---
Dr.15052.1.S1_at	zgc:153892	zgc:153892	149	276	505	417	336.75	apoptosis	calcium ion binding	nucleus
Dr.2362.1.S1_at	origin recognition complex, subunit 3-like (yeast)	orc3l	419	456	306	166	336.75	DNA replication /// proteolysis	DNA binding /// cysteine-type endopeptidase activity	nuclear origin of replication recognition complex
Dr.10622.1.A1_at	protein tyrosine phosphatase, non-receptor type 2	ptpn2	625	376	158	190	337.25	protein amino acid dephosphorylation /// dephosphorylation	protein tyrosine phosphatase activity /// receptor activity /// hydrolase activity /// phosphatase activity	---
Dr.18507.1.S1_at	zgc:171747	zgc:171747	340	290	473	246	337.25	---	---	---
Dr.16599.1.A1_at	zgc:103564	zgc:103564	759	115	121	356	337.75	---	nucleotide binding /// nucleic acid binding /// DNA binding /// RNA binding	nucleus /// cytoplasm
Dr.14401.2.S1_at	si:dkey-73n10.1	si:dkey-73n10.1	196	93	293	770	338	---	---	---
Dr.24848.1.S1_at	solute carrier family 38, member 7	slc38a7	158	291	475	429	338.25	transport /// ion transport /// sodium ion transport /// amino acid transport	sodium channel activity /// sodium channel inhibitor activity /// sodium ion binding	membrane /// integral to membrane
Dr.19642.1.A1_at	zgc:92566	zgc:92566	636	198	342	178	338.5	---	---	---
Dr.2834.1.S1_at	multiple endocrine neoplasia type 1	men1	487	381	297	191	339	negative regulation of transcription, DNA-dependent	protein binding	nucleus
Dr.12740.1.A1_at	---	---	460	350	299	248	339.25	metabolic process	catalytic activity	---
Dr.18434.1.A1_at	---	---	593	311	223	230	339.25	---	---	---
Dr.16806.1.A1_at	zgc:110527	zgc:110527	222	560	379	198	339.75	transport	nucleoside transmembrane transporter activity	membrane
Dr.15822.1.S1_at	zgc:64174	zgc:64174	513	278	194	379	341	---	nucleic acid binding	---
Dr.20429.1.S1_at	discs, large (Drosophila) homolog-associated protein 5	dlgap5	634	215	259	258	341.5	cell-cell signaling	---	---
Dr.25490.1.S1_at	SCY1-like 1 binding protein 1	scyl1bp1	458	371	246	292	341.75	---	---	---
Dr.20483.1.S1_at	zgc:85736	zgc:85736	535	177	364	293	342.25	transport /// ion transport /// calcium ion transport	ion channel activity /// chloride channel activity /// calcium channel activity /// calcium ion binding /// calcium channel inhibitor activity /// chloride channel inhibitor activity /// chloride ion binding	plasma membrane /// membrane /// integral to membrane
Dr.4813.1.A1_at	zgc:158798	zgc:158798	229	418	401	337	346.25	---	protein binding	---
Dr.8774.1.A1_at	zgc:114119	zgc:114119	199	377	463	349	347	---	---	---
Dr.9314.1.S1_at	similar to MGC81081 protein	LOC555382	375	413	329	272	347.25	---	---	---
Dr.433.2.S1_a_at	activating transcription factor 7 interacting protein	atf7ip	302	508	294	289	348.25	transcription /// transcription termination /// regulation of transcription, DNA-dependent /// transcription antitermination	---	nucleus
Dr.6237.1.S1_at	kinesin family member C1 /// kinesin family member C1-like	kifc1 /// LOC561143	46	332	521	495	348.5	microtubule-based movement /// phosphoenolpyruvate-dependent sugar phosphotransferase system	nucleotide binding /// motor activity /// microtubule motor activity /// sugar:hydrogen symporter activity /// ATP binding	microtubule /// microtubule associated complex
Dr.2053.1.A1_at	MBD2 (methyl-CpG-binding protein)-interacting zinc finger protein	mizf	56	386	565	393	350	---	zinc ion binding	intracellular
Dr.9202.1.A1_a_at	hypothetical protein LOC407707	LOC407707	288	359	449	305	350.25	regulation of transcription	DNA binding	intracellular
Dr.5544.2.S1_a_at	B lymphoma Mo-MLV insertion region 1	bmi1	365	612	318	107	350.5	transcription /// transcription termination /// regulation of transcription, DNA-dependent /// zinc ion transport /// chromatin modification /// transcription antitermination	protein binding /// zinc ion binding /// metal ion binding	nucleus
Dr.3148.1.S1_at	similar to piggyBac transposable element derived 5 /// similar to PiggyBac transposable element-derived protein 5 /// similar to PiggyBac transposable element-derived protein 5	LOC100004288 /// LOC100148296 /// LOC556705	263	364	405	375	351.75	---	---	---
Dr.14846.1.S1_at	si:ch211-245h14.3	si:ch211-245h14.3	670	9	43	691	353.25	---	---	---
Dr.9279.1.A1_at	---	---	291	511	266	345	353.25	---	---	---
Dr.17431.1.S1_at	islet cell autoantigen	ica	533	261	298	322	353.5	---	---	---
Dr.25493.2.A1_at	zgc:112182	zgc:112182	386	196	279	563	356	protein modification process /// cellular amino acid and derivative metabolic process /// zinc ion transport	endopeptidase inhibitor activity /// peptidase activity /// cysteine-type peptidase activity /// zinc ion binding /// CoA hydrolase activity /// hydrolase activity /// metal ion binding	intracellular
Dr.3533.1.S1_at	cyclin-dependent kinase 7	cdk7	166	420	451	387	356	protein amino acid phosphorylation	nucleotide binding /// protein kinase activity /// protein serine/threonine kinase activity /// ATP binding /// kinase activity /// transferase activity	---
Dr.4413.1.A1_at	hypothetical protein LOC100004835	CH211-132A5.3	623	292	217	295	356.75	---	---	---
Dr.15213.1.A1_at	im:7138629	im:7138629	816	124	312	177	357.25	---	---	---
Dr.26386.2.S1_a_at	cytoskeleton associated protein 5	ckap5	509	300	136	484	357.25	---	binding	---
Dr.16750.2.A1_at	tripartite motif-containing 13	trim13	782	243	254	153	358	zinc ion transport	protein binding /// zinc ion binding /// metal ion binding	intracellular
Dr.12786.2.S1_at	disrupted in renal carcinoma 2	dirc2	422	149	265	597	358.25	---	---	---
Dr.835.1.A1_at	zgc:101900	zgc:101900	227	561	452	201	360.25	pyridoxine biosynthetic process	pyridoxal kinase activity	---
Dr.17944.1.S1_at	origin recognition complex, subunit 5-like (yeast)	orc5l	110	328	546	460	361	---	---	---
Dr.15979.2.A1_a_at	zgc:171428	zgc:171428	373	314	387	377	362.75	---	DNA binding	nucleus
Dr.6112.1.A1_at	zgc:86657	zgc:86657	336	629	313	174	363	---	---	---
Dr.17199.1.S1_at	zgc:56581	zgc:56581	505	186	359	405	363.75	DNA metabolic process	nucleotide binding /// DNA binding /// ATP binding /// DNA-dependent ATPase activity /// nucleoside-triphosphatase activity	---
Dr.20.2.S1_at	wu:fd44f01	wu:fd44f01	429	399	348	283	364.75	---	---	---
Dr.7292.1.A1_at	asparagine-linked glycosylation 8 homolog (yeast, alpha-1,3-glucosyltransferase)	alg8	821	232	176	231	365	protein amino acid N-linked glycosylation	transferase activity /// glucosyltransferase activity	endoplasmic reticulum
Dr.14735.1.A1_at	zgc:136409	zgc:136409	415	441	305	301	365.5	---	---	---
Dr.15653.1.S1_at	im:7151414	im:7151414	282	449	433	298	365.5	---	---	---
Dr.24121.1.A1_at	zgc:152896	zgc:152896	579	194	216	474	365.75	protein amino acid glycosylation	UDP-glucose:glycoprotein glucosyltransferase activity	---
Dr.2925.1.S1_at	protein-kinase, interferon-inducible double stranded RNA dependent inhibitor, repressor of (P58 repressor)	prkrir	259	479	418	307	365.75	---	nucleic acid binding /// kinase activity	---
Dr.26127.1.S1_a_at	zgc:63736	zgc:63736	378	360	343	384	366.25	transport	transporter activity /// binding	mitochondrion /// mitochondrial inner membrane /// membrane /// integral to membrane
Dr.13683.1.A1_at	similar to CG7382 CG7382-PA	LOC560369	665	586	157	68	369	---	---	---
Dr.19495.1.A1_at	zgc:63688	zgc:63688	214	268	45	950	369.25	sodium ion transport /// regulation of pH /// actin cytoskeleton organization and biogenesis	actin binding /// sodium:hydrogen antiporter activity	actin cytoskeleton /// integral to membrane
Dr.19318.1.A1_at	zgc:101741	zgc:101741	242	339	460	437	369.5	transport /// dicarboxylic acid transport	transporter activity /// sodium:dicarboxylate symporter activity	membrane /// integral to membrane
Dr.15962.1.A1_at	ATG12 autophagy related 12 homolog (S. cerevisiae)	atg12	179	469	336	496	370	autophagosome formation	---	cytoplasm
Dr.4167.1.A1_at	zgc:92808	zgc:92808	57	430	591	403	370.25	---	---	---
Dr.20131.6.A1_at	---	---	455	316	442	275	372	---	---	---
Dr.18035.1.S1_at	zgc:161969	zgc:161969	858	103	220	310	372.75	---	DNA binding	---
Dr.6647.1.A1_at	wu:fi12a09	wu:fi12a09	171	325	575	420	372.75	---	---	---
Dr.17841.1.S1_at	zgc:114109	zgc:114109	325	684	210	276	373.75	---	---	---
Dr.6309.1.A1_at	wu:fj68e01	wu:fj68e01	516	585	270	124	373.75	---	---	---
Dr.7287.1.A1_at	zinc finger protein 326	znf326	399	480	314	303	374	---	DNA binding	nucleus
Dr.17389.1.A1_at	zgc:113019	zgc:113019	418	484	393	203	374.5	translation /// tRNA aminoacylation for protein translation	nucleotide binding /// nucleic acid binding /// aminoacyl-tRNA ligase activity /// ATP binding	cytoplasm
Dr.5454.1.S1_at	frizzled homolog 7b /// similar to frizzled homolog 7b	fzd7b /// LOC100003501	191	489	500	319	374.75	signal transduction /// cell surface receptor linked signal transduction /// G-protein coupled receptor protein signaling pathway /// multicellular organismal development /// Wnt receptor signaling pathway	signal transducer activity /// receptor activity /// non-G-protein coupled 7TM receptor activity /// G-protein coupled receptor activity	membrane /// integral to membrane
Dr.18981.1.A1_at	zgc:109983	zgc:109983	69	355	413	669	376.5	---	methyltransferase activity /// transferase activity	---
Dr.18233.1.A1_at	metallothionein 2 /// zgc:112061	mt2 /// zgc:112061	137	527	509	334	376.75	microtubule-based movement /// response to metal ion /// response to cadmium ion /// response to methylmercury	nucleotide binding /// motor activity /// microtubule motor activity /// ATP binding /// metal ion binding	microtubule /// microtubule associated complex
Dr.16002.2.S1_at	bromodomain adjacent to zinc finger domain, 1A	baz1a	570	123	224	592	377.25	---	---	---
Dr.9196.1.S1_at	zgc:55549	zgc:55549	352	323	470	365	377.5	---	binding	---
Dr.14684.1.S1_at	hypothetical protein LOC100151622	LOC100151622	475	327	444	266	378	---	---	---
Dr.15113.1.A1_at	integrator complex subunit 3	ints3	356	477	361	320	378.5	---	---	nucleus
Dr.24234.1.S1_at	structural maintenance of chromosomes 2	smc2	358	446	403	309	379	---	ATP binding	chromosome
Dr.18679.1.A1_at	Yip1 domain family, member 1	yipf1	446	309	461	304	380	---	---	---
Dr.7289.1.S1_at	ubiquitin specific peptidase 42	usp42	451	352	397	325	381.25	protein amino acid phosphorylation /// N-terminal protein myristoylation /// ubiquitin-dependent protein catabolic process	nucleotide binding /// translation initiation factor activity /// ubiquitin thiolesterase activity /// glycylpeptide N-tetradecanoyltransferase activity /// protein kinase activity /// protein serine/threonine kinase activity /// endopeptidase inhibitor activity /// ATP binding /// peptidase activity /// cysteine-type peptidase activity /// kinase activity /// transferase activity /// hydrolase a…	---
Dr.25877.1.A1_at	zgc:153456	zgc:153456	393	620	231	284	382	---	---	---
Dr.2633.1.A1_at	carnitine acetyltransferase	crat	257	401	496	374	382	---	acyltransferase activity /// transferase activity	---
Dr.17254.1.A1_at	zgc:136263	zgc:136263	504	337	426	270	384.25	---	---	nucleus /// cytoplasm
Dr.7323.1.A1_at	similar to Amyloid beta A4 precursor protein-binding family A member 1 (Neuron-specific X11 protein) (Neuronal Munc18-1-interacting protein 1) (Mint-1) (Adapter protein X11alpha)	LOC571692	180	542	378	444	386	---	---	---
Dr.16262.1.A1_at	zgc:162509	zgc:162509	546	602	255	143	386.5	---	---	---
Dr.12563.1.A1_at	zgc:63674	zgc:63674	363	450	392	342	386.75	zinc ion transport /// oxidation reduction	zinc ion binding /// oxidoreductase activity /// metal ion binding	---
Dr.6283.1.A1_at	similar to MGC130935 protein	LOC100001111	511	203	374	464	388	---	---	---
Dr.25677.1.A1_at	Mediator complex subunit 22	med22	799	361	273	120	388.25	transcription /// transcription termination /// regulation of transcription, DNA-dependent /// transcription antitermination	---	nucleus
Dr.1823.1.A1_at	si:ch211-150c22.2	si:ch211-150c22.2	384	454	429	291	389.5	---	---	---
Dr.5300.1.A1_at	wu:fc63a07	wu:fc63a07	470	306	485	297	389.5	---	---	---
Dr.18487.1.S1_at	zinc finger, CCHC domain containing 7- like	zcchc7l	507	104	394	555	390	---	nucleic acid binding /// structural molecule activity /// zinc ion binding	viral capsid
Dr.15105.1.S1_at	hypothetical LOC792144 /// stromal cell-derived factor 2	LOC792144 /// sdf2	366	216	455	531	392	cell redox homeostasis	---	membrane
Dr.8483.1.S1_at	similar to DNA replication complex GINS protein PSF1	LOC791891	521	440	383	226	392.5	---	---	---
Dr.8966.1.S1_at	vacuolar protein sorting protein 18	vps18	517	426	410	222	393.75	transport /// zinc ion transport /// multicellular organismal development /// optokinetic behavior /// endosome to lysosome transport /// protein transport /// bile acid and bile salt transport /// endosome to pigment granule transport /// apical protein localization /// eye pigmentation /// pigment granule maturation	binding /// protein binding /// zinc ion binding /// metal ion binding	lysosome /// lysosomal membrane /// endosome /// membrane /// late endosome membrane
Dr.18977.1.A1_at	hypothetical protein LOC791929	LOC791929	276	346	478	477	394.25	---	hydrolase activity	---
Dr.2479.1.S1_at	zgc:110828	zgc:110828	525	256	400	396	394.25	translation /// tRNA aminoacylation for protein translation /// tryptophanyl-tRNA aminoacylation	nucleotide binding /// aminoacyl-tRNA ligase activity /// tryptophan-tRNA ligase activity /// ATP binding /// ligase activity	cytoplasm
Dr.19939.1.A1_at	zgc:63569	zgc:63569	440	448	456	244	397	---	---	---
Dr.13656.1.A1_at	coiled-coil domain containing 101	ccdc101	221	428	555	397	400.25	---	---	---
Dr.24006.1.A1_at	Zgc:85800	zgc:85800	531	468	295	316	402.5	---	---	---
Dr.7641.1.A1_at	similar to RNA (guanine-7-) methyltransferase /// si:ch211-105d11.3	LOC100000432 /// si:ch211-105d11.3	279	529	422	382	403	mRNA capping /// mRNA capping /// mRNA processing	RNA binding /// RNA binding /// mRNA (guanine-N7-)-methyltransferase activity /// mRNA (guanine-N7-)-methyltransferase activity /// methyltransferase activity /// transferase activity	nucleus /// nucleus
Dr.7120.1.A1_at	zgc:77560	zgc:77560	290	470	516	339	403.75	---	---	---
Dr.14750.1.S1_at	general transcription factor IIIAa	gtf3aa	275	630	385	326	404	---	nucleic acid binding /// zinc ion binding	intracellular
Dr.15220.1.A1_at	Zgc:153347	zgc:153347	645	344	315	313	404.25	---	---	---
Dr.18376.1.S1_at	zgc:56538	zgc:56538	448	272	511	389	405	---	---	---
Dr.9171.2.S1_at	WD repeat domain 21	wdr21	240	506	435	441	405.5	---	---	---
Dr.13809.1.S1_at	zgc:112501	zgc:112501	250	594	414	366	406	transcription	DNA binding /// DNA-directed RNA polymerase activity	nucleus
Dr.25399.1.A1_at	si:ch211-61f14.1	si:ch211-61f14.1	224	516	439	447	406.5	microtubule-based movement	nucleotide binding /// motor activity /// microtubule motor activity /// ATP binding	microtubule /// microtubule associated complex
Dr.9994.1.A1_at	LIM homeobox 8	lhx8	254	362	346	667	407.25	regulation of transcription, DNA-dependent /// zinc ion transport /// response to oxidative stress /// regulation of transcription	DNA binding /// transcription factor activity /// transcription factor activity /// peroxidase activity /// zinc ion binding /// heme binding /// sequence-specific DNA binding /// metal ion binding	nucleus
Dr.14885.1.A1_at	zgc:153351	zgc:153351	280	338	551	463	408	---	---	---
Dr.7989.1.A1_at	bone morphogenetic protein receptor, type IA,b	bmpr1ab	498	163	503	469	408.25	protein amino acid phosphorylation	nucleotide binding /// protein kinase activity /// protein serine/threonine kinase activity /// transmembrane receptor protein serine/threonine kinase activity /// receptor activity /// transforming growth factor beta receptor activity /// ATP binding /// kinase activity /// transferase activity	membrane
Dr.10332.1.S1_at	cryptochrome 5	cry5	310	259	586	480	408.75	DNA repair /// DNA repair /// response to light stimulus	DNA photolyase activity /// DNA (6-4) photolyase activity /// lyase activity	---
Dr.17883.1.S1_at	cyclin-dependent kinase 2	cdk2	311	502	510	312	408.75	protein amino acid phosphorylation	nucleotide binding /// protein kinase activity /// protein serine/threonine kinase activity /// ATP binding /// kinase activity /// transferase activity	---
Dr.9304.1.S1_at	dual specificity phosphatase 4 /// similar to Dual specificity protein phosphatase 4 (Mitogen-activated protein kinase phosphatase 2) (MAP kinase phosphatase 2) (MKP-2) (Dual specificity protein phosphatase hVH2)	dusp4 /// LOC100150518	463	622	367	200	413	M phase of mitotic cell cycle /// protein amino acid dephosphorylation /// dephosphorylation	protein tyrosine phosphatase activity /// protein tyrosine/serine/threonine phosphatase activity /// hydrolase activity /// phosphatase activity /// MAP kinase tyrosine/serine/threonine phosphatase activity	intracellular
Dr.13864.1.S1_at	spermatogenesis associated 18	spata18	309	476	506	364	413.75	multicellular organismal development /// spermatogenesis /// cell differentiation	---	cytoplasm
Dr.14405.1.S1_at	proliferation associated nuclear element	pane1	357	345	487	468	414.25	---	---	chromosome, centromeric region /// nucleus /// chromosome
Dr.6360.1.A1_at	wu:fd16g01	wu:fd16g01	391	605	396	265	414.25	---	---	---
Dr.6534.1.A1_at	wu:fe11a06	wu:fe11a06	596	330	468	267	415.25	---	---	---
Dr.21011.1.S1_at	zinc finger and BTB domain containing 22	zbtb22	464	41	576	584	416.25	zinc ion transport	nucleic acid binding /// protein binding /// zinc ion binding /// metal ion binding	intracellular /// nucleus
Dr.5570.1.S1_a_at	zgc:77836	zgc:77836	236	320	563	549	417	calcium ion transport	calcium channel activity /// calcium ion binding /// sugar binding /// transferase activity /// transferase activity, transferring glycosyl groups /// calcium channel inhibitor activity /// manganese ion binding	Golgi apparatus /// membrane /// integral to membrane
Dr.8661.1.A1_at	death-associated protein 6	daxx	472	578	408	210	417	---	protein binding /// transcription repressor activity	nucleus /// PML body
Dr.16865.1.S1_at	zgc:101609	zgc:101609	676	201	409	383	417.25	---	---	---
Dr.14818.1.A1_at	zgc:110825	zgc:110825	104	403	606	557	417.5	transcription /// transcription termination /// regulation of transcription, DNA-dependent /// zinc ion transport /// transcription antitermination /// regulation of transcription	nucleic acid binding /// DNA binding /// DNA-directed RNA polymerase activity /// zinc ion binding /// transcription regulator activity /// metal ion binding	---
Dr.17303.1.S1_at	im:7142942	im:7142942	372	540	494	271	419.25	---	---	---
Dr.17426.1.A1_at	zgc:194598	zgc:194598	488	321	365	504	419.5	---	---	---
Dr.16884.1.A1_at	zgc:158661	zgc:158661	397	32	573	677	419.75	---	catalytic activity /// oxidoreductase activity /// FAD binding	---
Dr.809.1.A1_at	WD repeat domain 18	wdr18	74	408	671	526	419.75	ATP synthesis coupled proton transport	---	membrane /// proton-transporting two-sector ATPase complex
Dr.20690.1.S1_at	structure specific recognition protein 1a	ssrp1a	338	528	457	357	420	regulation of transcription, DNA-dependent	DNA binding	chromatin /// nucleus
Dr.5306.1.S1_at	similar to NOL1/NOP2/Sun domain family, member 2 /// NOL1/NOP2/Sun domain family, member 2	LOC100150675 /// nsun2	249	571	501	362	420.75	---	---	---
Dr.20554.1.S1_at	---	---	208	461	605	412	421.5	---	---	---
Dr.15214.1.S1_at	RAD18 homolog (S. cerevisiae)	rad18	252	519	491	427	422.25	DNA repair /// zinc ion transport	nucleic acid binding /// DNA binding /// protein binding /// zinc ion binding /// metal ion binding	---
Dr.24198.1.S1_at	protein phosphatase 1D magnesium-dependent, delta isoform	ppm1d	346	627	196	530	424.75	protein amino acid dephosphorylation	magnesium ion binding /// catalytic activity /// phosphoprotein phosphatase activity /// protein serine/threonine phosphatase activity /// hydrolase activity /// metal ion binding	protein serine/threonine phosphatase complex
Dr.15617.1.S1_at	zgc:103655	zgc:103655	235	495	341	633	426	methylation	nucleic acid binding /// methyltransferase activity	---
Dr.15574.1.A1_at	hypoxanthine phosphoribosyltransferase 1, like	hprt1l	86	473	578	571	427	purine ribonucleoside salvage /// nucleoside metabolic process	hypoxanthine phosphoribosyltransferase activity /// transferase activity /// transferase activity, transferring glycosyl groups	cytoplasm
Dr.6627.1.A1_at	si:ch211-158b22.2	si:ch211-158b22.2	256	427	185	848	429	---	---	---
Dr.734.1.S1_at	ring finger protein 145	rnf145	337	716	446	217	429	zinc ion transport	protein binding /// zinc ion binding /// metal ion binding	membrane /// integral to membrane
Dr.16559.2.S1_at	zgc:101841	zgc:101841	792	331	165	432	430	---	---	---
Dr.11937.1.A1_at	radical fringe homolog (Drosophila)	rfng	197	460	662	402	430.25	Notch signaling pathway /// multicellular organismal development /// nervous system development /// fourth ventricle development /// cell differentiation /// hindbrain development /// brain segmentation	transferase activity /// transferase activity, transferring glycosyl groups /// O-fucosylpeptide 3-beta-N-acetylglucosaminyltransferase activity	Golgi membrane /// Golgi apparatus /// membrane /// integral to membrane
DrAffx.2.64.S1_at	similar to XTimeless1	LOC557328	730	412	130	454	431.5	---	---	---
Dr.18310.1.S1_at	cryptochrome DASH	cry-dash	412	422	419	478	432.75	photoreactive repair /// DNA repair /// protein-chromophore linkage /// negative regulation of transcription, DNA-dependent	damaged DNA binding /// deoxyribodipyrimidine photo-lyase activity /// DNA photolyase activity /// FAD binding	---
Dr.16890.1.A1_at	si:ch211-85e10.2	si:ch211-85e10.2	658	184	300	590	433	---	nucleotide binding /// nucleic acid binding /// helicase activity /// protein binding /// ATP binding /// ATP-dependent helicase activity /// hydrolase activity	---
Dr.8762.2.S1_at	HEAT repeat containing 5a	heatr5a	538	22	406	767	433.25	---	binding	---
Dr.18484.1.A1_at	zgc:112424	zgc:112424	392	490	562	290	433.5	transport /// cell communication /// protein transport	protein binding /// phosphoinositide binding	---
Dr.24326.1.S1_at	zgc:56476	zgc:56476	369	525	513	327	433.5	RNA processing	nucleotide binding /// nucleic acid binding /// RNA binding	nucleus /// ribonucleoprotein complex
Dr.21899.1.A1_at	zgc:113143	zgc:113143	681	211	518	331	435.25	---	---	---
Dr.17827.1.S1_at	nei endonuclease VIII-like 3 (E. coli)	neil3	58	112	784	788	435.5	DNA repair /// base-excision repair /// nucleotide-excision repair	nucleic acid binding /// DNA binding /// damaged DNA binding /// DNA-(apurinic or apyrimidinic site) lyase activity /// zinc ion binding /// hydrolase activity, hydrolyzing N-glycosyl compounds	intracellular
Dr.12719.1.A1_at	zgc:173726	zgc:173726	740	518	233	253	436	---	nucleic acid binding /// zinc ion binding	intracellular
Dr.18018.1.A1_at	wu:fd18f09	wu:fd18f09	408	492	404	443	436.75	---	---	---
Dr.19942.1.S1_at	zgc:153225	zgc:153225	37	510	686	518	437.75	---	---	---
Dr.8454.1.A1_at	sodium channel modifier 1	scnm1	490	335	520	408	438.25	mRNA processing /// zinc ion transport /// RNA splicing	nucleic acid binding /// zinc ion binding /// metal ion binding	intracellular /// nucleus
Dr.15651.2.S1_at	harbinger transposase derived 1	harbi1	354	257	525	621	439.25	---	---	---
Dr.22931.1.A1_at	wu:fc22f12	wu:fc22f12	286	598	447	433	441	---	---	---
DrAffx.1.39.S1_at	hematopoietic death receptor	hdr	520	442	450	360	443	signal transduction /// positive regulation of apoptosis /// positive regulation of caspase activity	receptor activity /// protein binding	---
Dr.18551.1.A1_at	synaptonemal complex central element protein 2	syce2	476	433	68	803	445	---	---	---
Dr.9148.1.S1_at	similar to zinc finger protein 62 homolog	LOC559733	711	190	477	407	446.25	---	---	---
Dr.5917.1.A1_at	wu:fi35b07	wu:fi35b07	695	249	464	378	446.5	---	---	---
Dr.16570.1.A1_at	si:ch211-105d4.5	si:ch211-105d4.5	616	509	369	296	447.5	---	---	---
Dr.15086.1.A1_at	hypothetical LOC100006560	LOC100006560	721	8	372	694	448.75	---	---	---
Dr.17013.1.S1_at	zgc:136926	zgc:136926	405	154	593	647	449.75	biosynthetic process	hydrolase activity, acting on ester bonds	---
Dr.7929.1.S1_at	bridging integrator 2, like	bin2l	396	365	431	611	450.75	---	protein binding	cytoplasm
Dr.25712.1.A1_at	si:dkey-42i9.8	si:dkey-42i9.8	394	617	421	372	451	---	---	---
Dr.2666.1.A1_at	hypothetical LOC570199	LOC570199	284	512	519	490	451.25	---	---	---
Dr.18807.1.S1_at	BCL2-related ovarian killer b	bokb	234	556	612	406	452	apoptosis /// regulation of apoptosis /// positive regulation of apoptosis	---	---
Dr.16708.1.A1_at	hypothetical LOC100001877	LOC100001877	413	584	484	328	452.25	---	---	---
Dr.5320.2.S1_at	pygopus homolog 2 (Drosophila)	pygo2	510	379	540	381	452.5	---	protein binding /// zinc ion binding	---
Dr.12907.2.S1_a_at	similar to zinc finger protein 629	LOC100150691	573	577	291	373	453.5	---	---	---
Dr.15895.1.S1_a_at	zgc:101624	zgc:101624	330	536	189	763	454.5	---	---	---
Dr.16687.1.S1_at	zgc:91936	zgc:91936	361	462	438	562	455.75	metabolic process /// oxidation reduction	catalytic activity /// binding /// oxidoreductase activity	---
Dr.12335.1.A1_at	Myotubularin related protein 8	mtmr8	752	513	395	167	456.75	dephosphorylation /// phospholipid dephosphorylation	inositol or phosphatidylinositol phosphatase activity /// phosphoprotein phosphatase activity /// protein tyrosine phosphatase activity /// hydrolase activity /// phosphatase activity	nucleus /// nuclear envelope
Dr.3862.1.A1_at	---	---	558	481	480	311	457.5	---	---	---
Dr.7304.1.S1_at	PHD finger protein 6	phf6	492	546	441	353	458	---	protein binding /// zinc ion binding	---
Dr.3077.1.S1_at	THO complex 6 homolog (Drosophila)	thoc6	642	544	207	440	458.25	---	---	---
Dr.24379.1.S1_at	cell division cycle 2	cdc2	299	452	627	456	458.5	protein amino acid phosphorylation /// cell division	nucleotide binding /// protein kinase activity /// protein serine/threonine kinase activity /// ATP binding /// kinase activity /// transferase activity	---
Dr.13421.2.S1_at	zgc:112254	zgc:112254	696	109	204	826	458.75	---	nucleotide binding /// nucleic acid binding /// zinc ion binding	intracellular
Dr.25782.2.S1_at	thioredoxin domain containing 14	txndc14	160	522	665	494	460.25	negative regulation of signal transduction /// cell redox homeostasis	---	signal recognition particle, endoplasmic reticulum targeting /// membrane /// integral to membrane
Dr.4879.1.S1_at	polymerase (DNA directed), alpha 2	pola2	409	553	417	462	460.25	DNA replication	DNA binding /// DNA-directed DNA polymerase activity	nucleus
Dr.6242.2.S1_at	zgc:153290	zgc:153290	747	289	288	519	460.75	---	---	---
Dr.13642.1.S1_at	---	---	682	607	241	315	461.25	---	---	---
Dr.23964.1.A1_at	wu:fj98g07	wu:fj98g07	324	421	587	513	461.25	---	---	---
Dr.11273.1.A1_at	similar to transglutaminase 1	LOC572270	5	44	900	898	461.75	---	---	---
Dr.14726.1.S1_at	zgc:162603	zgc:162603	407	488	533	419	461.75	proteolysis	catalytic activity /// metalloendopeptidase activity /// zinc ion binding /// metal ion binding	---
Dr.3744.2.S1_at	hypothetical LOC554429 /// zgc:66427	LOC554429 /// zgc:66427	188	569	608	483	462	zinc ion transport	protein binding /// zinc ion binding /// metal ion binding	---
Dr.7782.1.A1_at	zgc:113186	zgc:113186	316	419	651	467	463.25	dephosphorylation /// phospholipid dephosphorylation	inositol or phosphatidylinositol phosphatase activity /// protein tyrosine phosphatase activity /// hydrolase activity /// phosphatase activity	---
Dr.13590.1.S1_at	im:7158796	im:7158796	668	593	382	215	464.5	---	---	---
Dr.24888.2.S1_at	zgc:113842	zgc:113842	524	373	539	422	464.5	---	RNA binding /// double-stranded RNA binding	intracellular
Dr.18222.1.A1_at	similar to predicted protein	LOC793886	530	437	535	359	465.25	---	---	---
Dr.2885.1.S1_at	FtsJ homolog 1 (E. coli)	ftsj1	438	541	522	363	466	---	---	---
Dr.15022.1.S1_at	cell division cycle 27	cdc27	219	499	570	577	466.25	cell division	binding	---
Dr.13440.1.S1_at	asparagine-linked glycosylation 1 homolog (yeast, beta-1,4-mannosyltransferase)	alg1	262	719	427	458	466.5	biosynthetic process	DNA binding /// transferase activity /// transferase activity, transferring glycosyl groups	---
Dr.15848.1.S1_at	---	---	666	549	221	430	466.5	---	---	---
Dr.528.1.A1_at	PHD finger protein 23a	phf23a	496	475	495	401	466.75	zinc ion transport	protein binding /// zinc ion binding /// metal ion binding	---
Dr.19670.1.S1_at	similar to Mdc1 protein	LOC569805	890	531	99	348	467	---	---	---
Dr.20903.1.S1_at	zgc:113153	zgc:113153	867	246	258	499	467.5	---	nucleotide binding /// ATP binding /// nucleoside-triphosphatase activity	---
Dr.15768.1.A1_at	zgc:65871	zgc:65871	537	521	497	323	469.5	---	nucleic acid binding	---
Dr.18709.1.S1_at	G kinase anchoring protein 1 /// hypothetical protein LOC100148482	gkap1 /// LOC100148482	187	444	609	640	470	---	---	Golgi apparatus
Dr.14721.1.A1_at	fucosyltransferase 9	fut9	402	391	583	509	471.25	protein amino acid glycosylation	fucosyltransferase activity /// transferase activity /// transferase activity, transferring glycosyl groups	Golgi apparatus /// membrane /// integral to membrane
Dr.11443.1.S1_at	pleiotropic regulator 1	plrg1	355	504	616	435	477.5	---	---	---
Dr.14750.2.A1_at	general transcription factor IIIAa	gtf3aa	880	659	144	227	477.5	---	nucleic acid binding /// zinc ion binding	intracellular
Dr.25182.2.S1_at	zgc:101026	zgc:101026	461	496	467	486	477.5	cell cycle	cyclin-dependent protein kinase regulator activity	---
Dr.15127.1.S1_at	kelch repeat and BTB (POZ) domain containing 4	kbtbd4	555	100	582	674	477.75	---	protein binding	---
Dr.16610.1.S1_at	hypothetical LOC558404	LOC558404	713	608	308	286	478.75	---	---	---
Dr.5287.2.S1_at	T-cell activation kelch repeat protein	takrp	218	424	633	648	480.75	---	protein binding	---
Dr.17371.1.A1_at	lysophosphatidylcholine acyltransferase 1	lpcat1	293	400	629	602	481	calcium ion transport /// metabolic process /// phospholipid biosynthetic process /// phospholipid biosynthetic process	calcium channel activity /// calcium ion binding /// acyltransferase activity /// transferase activity /// calcium channel inhibitor activity /// 1-acylglycerophosphocholine O-acyltransferase activity /// 1-acylglycerophosphocholine O-acyltransferase activity	Golgi membrane /// endoplasmic reticulum /// endoplasmic reticulum /// endoplasmic reticulum membrane /// Golgi apparatus /// Golgi apparatus /// membrane /// integral to membrane
Dr.12142.1.A1_at	similar to MGC115669 protein	LOC570063	367	270	695	594	481.5	---	---	---
Dr.15871.1.S1_at	zgc:113480	zgc:113480	714	282	316	618	482.5	---	---	---
Dr.2919.1.S1_at	wu:fb40b03	wu:fb40b03	794	550	319	268	482.75	---	---	---
Dr.5434.1.S1_at	proteolipid protein 1a	plp1a	892	235	281	529	484.25	myelination	---	integral to membrane
Dr.11561.1.A1_at	zgc:152651	zgc:152651	601	438	481	418	484.5	translation /// biosynthetic process	methionyl-tRNA formyltransferase activity /// hydroxymethyl-, formyl- and related transferase activity	---
Dr.16034.1.S1_at	zgc:86839	zgc:86839	258	650	592	453	488.25	cell cycle	cyclin-dependent protein kinase regulator activity	---
Dr.16228.1.A1_at	zgc:112254	zgc:112254	715	704	333	202	488.5	---	nucleotide binding /// nucleic acid binding /// zinc ion binding	intracellular
Dr.5906.1.A1_at	similar to LOC564078 protein /// hypothetical LOC564078	LOC100149968 /// LOC564078	575	435	524	421	488.75	---	---	---
Dr.16546.1.S1_at	zgc:56121	zgc:56121	246	530	621	565	490.5	---	---	---
Dr.4773.1.A1_at	si:ch211-242m18.4	si:ch211-242m18.4	374	575	569	446	491	cell cycle /// mitosis /// mitotic cell cycle checkpoint /// cell division	---	condensed chromosome kinetochore
DrAffx.2.60.S1_at	SEC14 and spectrin domains 1	sestd1	423	50	905	586	491	blood vessel morphogenesis	---	---
Dr.18401.1.S1_a_at	thymidine kinase 2, mitochondrial	tk2	871	543	328	224	491.5	nucleobase, nucleoside, nucleotide and nucleic acid metabolic process	ATP binding /// kinase activity /// phosphotransferase activity, alcohol group as acceptor	---
Dr.12653.1.A1_at	similar to SI:dZ75P05.1 (novel protein similar to human spindle pole body protein (SPC98P, GCP3))	LOC563517	349	318	678	625	492.5	---	---	---
Dr.8778.1.A1_at	zgc:162789	zgc:162789	587	478	547	368	495	---	binding	---
Dr.26320.1.A1_at	zgc:66353	zgc:66353	287	619	626	457	497.25	signal transduction /// sensory perception	---	---
Dr.25350.1.A1_at	2-aminoethanethiol (cysteamine) dioxygenase a	adoa	339	609	597	459	501	---	oxidoreductase activity, acting on single donors with incorporation of molecular oxygen, incorporation of two atoms of oxygen	---
Dr.16832.2.S1_at	fatty acid amide hydrolase 2b	faah2b	295	671	601	450	504.25	---	hydrolase activity /// carbon-nitrogen ligase activity, with glutamine as amido-N-donor	membrane /// integral to membrane
Dr.12309.2.S1_at	syntaxin 11a	stx11a	379	533	637	470	504.75	intracellular protein transport /// vesicle-mediated transport	SNAP receptor activity /// protein binding	membrane
Dr.7935.1.S1_at	zgc:110365	zgc:110365	359	507	548	605	504.75	---	---	---
Dr.730.1.A1_at	THO complex 7	thoc7	228	583	668	541	505	---	---	nucleus /// cytoplasm
Dr.16011.1.S1_at	hypothetical protein LOC100151315 /// zgc:56295	LOC100151315 /// zgc:56295	184	610	717	520	507.75	---	---	---
Dr.15295.1.A1_at	---	---	590	128	466	849	508.25	---	---	---
Dr.10129.1.S1_at	similar to Uncharacterized protein C2orf47, mitochondrial /// zgc:123096	LOC100150731 /// zgc:123096	506	472	490	567	508.75	---	---	---
Dr.4833.3.A1_a_at	kelch repeat-containing protein	krcp	327	514	647	547	508.75	---	---	---
Dr.14462.1.S1_at	family with sequence similarity 54, member B	fam54b	350	579	571	543	510.75	---	---	---
Dr.5968.1.S1_at	regulator of chromosome condensation (RCC1) and BTB (POZ) domain containing protein 1	rcbtb1	437	487	628	493	511.25	---	protein binding	---
Dr.26135.1.A1_at	ADP-ribosylation-like factor 6 interacting protein 4	arl6ip4	439	498	607	502	511.5	---	---	---
Dr.284.1.S1_a_at	orthodenticle homolog 1	otx1	738	174	399	735	511.5	regulation of transcription, DNA-dependent /// multicellular organismal development /// inner ear morphogenesis /// regulation of transcription	DNA binding /// transcription factor activity /// sequence-specific DNA binding	nucleus
Dr.15221.1.S1_at	ankyrin repeat domain 10a	ankrd10a	723	547	437	347	513.5	translation /// tRNA aminoacylation for protein translation	nucleotide binding /// aminoacyl-tRNA ligase activity /// ATP binding	cytoplasm
Dr.25404.1.S1_at	SWI/SNF related, matrix associated, actin dependent regulator of chromatin, subfamily a, member 5	smarca5	253	568	664	574	514.75	ATP-dependent chromatin remodeling /// retina development in camera-type eye	nucleic acid binding /// DNA binding /// helicase activity /// ATP binding /// nucleosome binding	chromatin remodeling complex
Dr.909.1.A1_at	PRP4 pre-mRNA processing factor 4 homolog (yeast)	prpf4	332	590	672	465	514.75	response to oxidative stress /// RNA splicing	peroxidase activity /// heme binding	---
Dr.15550.1.A1_at	zgc:113153	zgc:113153	526	668	432	442	517	---	nucleotide binding /// ATP binding /// nucleoside-triphosphatase activity	---
Dr.15765.1.A1_a_at	zgc:162590	zgc:162590	763	471	443	394	517.75	rRNA processing	---	---
Dr.20974.1.S1_at	zgc:55943	zgc:55943	473	623	545	431	518	---	---	---
Dr.19506.1.A1_at	mediator of RNA polymerase II transcription, subunit 18 homolog (yeast)	med18	519	205	462	888	518.5	transcription /// transcription termination /// regulation of transcription, DNA-dependent /// transcription antitermination	---	nucleus
Dr.528.2.S1_at	PHD finger protein 23a	phf23a	549	384	635	506	518.5	zinc ion transport	protein binding /// zinc ion binding /// metal ion binding	---
Dr.12950.2.S1_a_at	timeless interacting protein	tipin	200	636	600	642	519.5	DNA replication checkpoint /// response to DNA damage stimulus /// cell cycle /// mitosis /// positive regulation of cell proliferation /// intra-S DNA damage checkpoint /// regulation of S phase /// replication fork protection /// cell division	---	nuclear chromatin /// nucleus /// nucleus /// cytoplasm
Dr.19626.1.S1_at	si:dkey-98f17.2	si:dkey-98f17.2	483	517	537	546	520.75	---	protein binding	---
Dr.16868.1.A1_at	jumonji domain containing 5 /// zgc:173863	jmjd5 /// zgc:173863	923	240	434	488	521.25	---	---	---
Dr.20020.1.S1_at	structural maintenance of chromosomes 1A	smc1a	319	523	658	587	521.75	chromosome organization and biogenesis	protein binding /// ATP binding /// ATPase activity	chromosome
Dr.3169.1.A1_at	gem (nuclear organelle) associated protein 4	gemin4	615	647	472	355	522.25	---	---	---
Dr.4295.2.S1_a_at	replication factor C (activator 1) 4	rfc4	344	565	552	628	522.25	DNA replication /// retina development in camera-type eye	nucleotide binding /// DNA binding /// DNA clamp loader activity /// ATP binding /// nucleoside-triphosphatase activity	nucleus /// DNA replication factor C complex
Dr.19531.1.A1_at	cytosolic iron-sulfur protein assembly 1 homolog (S. cerevisiae)	ciao1	266	728	579	521	523.5	---	---	nucleus
Dr.10424.2.S1_at	zgc:110182	zgc:110182	631	439	567	461	524.5	---	---	---
Dr.16676.1.S1_at	tubulin-specific chaperone c-like	tbccl	326	604	670	498	524.5	---	binding	---
Dr.18401.1.S1_x_at	thymidine kinase 2, mitochondrial	tk2	648	678	257	517	525	nucleobase, nucleoside, nucleotide and nucleic acid metabolic process	ATP binding /// kinase activity /// phosphotransferase activity, alcohol group as acceptor	---
Dr.17326.2.S1_at	zgc:113121	zgc:113121	453	538	620	491	525.5	---	---	---
Dr.8232.1.S1_at	hairy/enhancer-of-split related with YRPW motif 2	hey2	773	434	380	515	525.5	blood vessel development /// transcription /// transcription termination /// regulation of transcription, DNA-dependent /// Notch signaling pathway /// multicellular organismal development /// heart development /// negative regulation of transcription /// transcription antitermination /// regulation of transcription /// artery morphogenesis	DNA binding /// protein binding /// transcription regulator activity	nucleus /// nucleus
Dr.20983.1.S1_at	beta-1,3-glucuronyltransferase 3 (glucuronosyltransferase I)	b3gat3	697	129	553	725	526	---	galactosylgalactosylxylosylprotein 3-beta-glucuronosyltransferase activity /// transferase activity /// transferase activity, transferring glycosyl groups	membrane
Dr.1298.1.A1_at	similar to solute carrier family 38, member 6 /// zgc:110611	LOC100149266 /// zgc:110611	620	596	504	386	526.5	transport /// ion transport /// sodium ion transport /// amino acid transport /// protein secretion	sodium channel activity /// sodium channel inhibitor activity /// sodium ion binding	membrane /// integral to membrane
Dr.16600.1.A1_at	wu:fo94f09	wu:fo94f09	621	580	430	481	528	---	nucleic acid binding /// zinc ion binding	intracellular
Dr.17900.1.S1_at	suppressor of zeste 12 homolog (Drosophila) a	suz12a	430	447	683	559	529.75	---	zinc ion binding	intracellular
Dr.14671.1.S1_at	baculoviral IAP repeat-containing 5a	birc5a	283	655	684	500	530.5	angiogenesis /// blood vessel morphogenesis	---	intracellular
Dr.15594.1.A1_at	zgc:158320	zgc:158320	844	417	448	414	530.75	---	nucleic acid binding	---
Dr.18806.1.A1_at	similar to zinc finger, FYVE domain containing 1	LOC100005732	368	831	8	916	530.75	---	---	---
Dr.15534.1.A1_at	mediator complex subunit 24	med24	561	603	536	424	531	transcription /// transcription termination /// regulation of transcription, DNA-dependent /// multicellular organismal development /// nervous system development /// cell differentiation /// transcription antitermination /// retinal cone cell development /// enteric nervous system development /// thymus development	---	nucleus
Dr.12295.1.S1_at	block of proliferation 1	bop1	380	539	653	561	533.25	rRNA processing	---	nucleus
Dr.14654.1.S1_at	zgc:114060	zgc:114060	318	693	652	473	534	post-translational protein modification /// regulation of protein metabolic process	ligase activity /// small conjugating protein ligase activity	---
Dr.5533.1.S1_at	aldehyde dehydrogenase 3 family, member A2	aldh3a2	362	566	589	619	534	cellular aldehyde metabolic process /// metabolic process /// oxidation reduction	aldehyde dehydrogenase (NAD) activity /// aldehyde dehydrogenase [NAD(P)+] activity /// oxidoreductase activity	---
Dr.8023.1.S1_at	zgc:158370	zgc:158370	836	406	507	388	534.25	transport	nucleotide binding /// nucleic acid binding	intracellular
Dr.20158.1.A1_at	---	---	729	432	358	624	535.75	---	---	---
Dr.5320.1.A1_at	pygopus homolog 2 (Drosophila)	pygo2	637	750	352	404	535.75	---	protein binding /// zinc ion binding	---
Dr.22071.1.A1_at	---	---	231	642	649	631	538.25	---	---	---
Dr.15019.1.S1_at	RING1 and YY1 binding protein a	rybpa	345	474	577	760	539	transcription /// transcription termination /// regulation of transcription, DNA-dependent /// zinc ion transport /// apoptosis /// transcription antitermination	DNA binding /// zinc ion binding /// metal ion binding	intracellular /// nucleus /// cytoplasm
Dr.16321.2.S1_a_at	similar to Mediator of RNA polymerase II transcription subunit 10 (Mediator complex subunit 10) (Protein tennis match) /// mediator of RNA polymerase II transcription, subunit 10 homolog	LOC100148268 /// med10	515	663	568	411	539.25	transcription /// transcription termination /// regulation of transcription, DNA-dependent /// multicellular organismal development /// heart development /// Wnt receptor signaling pathway /// transcription antitermination	---	nucleus
Dr.21037.1.S1_at	mucolipin 2	mcoln2	552	624	526	455	539.25	transport /// ion transport	ion channel activity	membrane /// integral to membrane
Dr.16573.1.S1_at	zgc:112524	zgc:112524	627	402	594	535	539.5	---	---	---
Dr.9949.1.S1_at	---	---	421	632	453	655	540.25	---	---	---
Dr.16184.1.A1_at	zgc:92594	zgc:92594	709	664	376	415	541	zinc ion transport	protein binding /// zinc ion binding /// metal ion binding	intracellular
Dr.14203.1.S1_at	protein phosphatase 1, regulatory (inhibitor) subunit 14A	ppp1r14a	608	657	229	675	542.25	regulation of phosphorylation	protein binding	cytoplasm
Dr.17421.1.A1_at	myeloblastosis oncogene-like 2	mybl2	495	466	630	582	543.25	regulation of transcription	DNA binding	nucleus
Dr.13362.1.S1_at	replication factor C (activator 1) 3	rfc3	213	673	638	661	546.25	DNA replication	nucleotide binding /// DNA binding /// ATP binding /// nucleoside-triphosphatase activity	nucleus
Dr.16089.1.S1_at	---	---	967	467	271	482	546.75	---	---	---
Dr.3804.2.A1_a_at	similar to T-cell immune regulator 1 /// zgc:55891	LOC100147923 /// zgc:55891	304	658	716	512	547.5	proton transport	---	membrane
Dr.3955.1.A1_at	zgc:66443	zgc:66443	933	895	268	96	548	---	nucleic acid binding /// zinc ion binding	intracellular
Dr.25398.1.S1_at	zgc:86759	zgc:86759	528	600	486	581	548.75	---	catalytic activity	membrane /// integral to membrane
Dr.13330.1.A1_at	zgc:112153	zgc:112153	734	363	493	606	549	intracellular protein transport /// vesicle-mediated transport	protein binding	clathrin adaptor complex
Dr.5299.1.S1_at	sorting nexin 12	snx12	210	574	730	684	549.5	cell communication	protein binding /// phosphoinositide binding	---
Dr.5887.1.A1_at	G protein-coupled receptor 107	gpr107	426	701	624	449	550	---	---	integral to membrane
Dr.14506.1.A1_at	si:ch211-113p18.3	si:ch211-113p18.3	705	465	528	503	550.25	---	---	---
Dr.16571.1.S1_at	similar to jumpy	LOC570307	604	351	644	603	550.5	---	---	---
Dr.20466.1.S1_at	zgc:91976	zgc:91976	329	621	661	593	551	---	catalytic activity	membrane
Dr.14841.1.S1_at	zgc:92818	zgc:92818	497	611	560	538	551.5	---	---	---
Dr.15986.1.A1_at	similar to partner and localizer of BRCA2	LOC558923	553	493	514	646	551.5	---	---	---
Dr.14630.1.A1_at	peptidylprolyl isomerase domain and WD repeat containing 1	ppwd1	850	886	175	308	554.75	protein folding	peptidyl-prolyl cis-trans isomerase activity /// isomerase activity	---
Dr.6271.1.S1_at	peptidylprolyl isomerase (cyclophilin)-like 1	ppil1	726	683	588	229	556.5	protein folding	peptidyl-prolyl cis-trans isomerase activity /// isomerase activity	---
Dr.16034.2.A1_at	zgc:86839	zgc:86839	569	759	558	350	559	cell cycle	cyclin-dependent protein kinase regulator activity	---
Dr.21233.1.S1_at	novel protein similar to vertebrate polymerase (RNA) II (DNA directed) polypeptide I, 14.5kDa (POLR2I) /// zgc:103515	DKEY-113G17.5 /// zgc:103515	147	615	625	853	560	transcription /// regulation of transcription	nucleic acid binding /// DNA binding /// DNA-directed RNA polymerase activity /// zinc ion binding /// transcription regulator activity	---
Dr.22417.1.A1_at	novel protein similar to vertebrate ring finger protein 11 (RNF11, zgc:114095) /// zgc:114095	DKEY-267O7.1 /// zgc:114095	810	497	381	552	560	zinc ion transport	protein binding /// zinc ion binding /// metal ion binding	---
Dr.18520.1.S1_at	testis specific, 14	tsga14	929	302	531	479	560.25	G-protein coupled receptor protein signaling pathway	vasopressin receptor activity	integral to membrane
Dr.18150.1.S1_at	zgc:101680	zgc:101680	577	551	590	524	560.5	RNA processing	3'-5'-exoribonuclease activity /// RNA binding	---
Dr.12523.1.A1_at	zgc:162199	zgc:162199	870	393	498	487	562	---	---	---
Dr.21039.1.S1_at	ribosomal protein S6 kinase, polypeptide 3	rps6ka3	400	613	728	510	562.75	protein amino acid phosphorylation /// protein kinase cascade /// gut development	nucleotide binding /// magnesium ion binding /// protein kinase activity /// protein serine/threonine kinase activity /// serine-type endopeptidase inhibitor activity /// ATP binding /// kinase activity /// transferase activity	ribosome
Dr.12309.1.A1_at	syntaxin 11a	stx11a	315	652	602	687	564	intracellular protein transport /// vesicle-mediated transport	SNAP receptor activity /// protein binding	membrane
Dr.11167.1.A1_at	---	---	480	640	758	380	564.5	---	---	---
Dr.21010.1.S1_at	death-associated protein 6	daxx	689	537	499	536	565.25	---	protein binding /// transcription repressor activity	nucleus /// PML body
Dr.25337.1.S1_at	similar to tetratricopeptide repeat domain 31	LOC560112	522	692	623	425	565.5	---	---	---
Dr.6786.1.A1_at	si:dkeyp-35b8.5	si:dkeyp-35b8.5	381	601	697	583	565.5	DNA replication /// DNA repair /// DNA recombination /// response to DNA damage stimulus	nucleotide binding /// DNA binding /// DNA ligase (ATP) activity /// ATP binding /// ligase activity	---
Dr.14881.1.A1_at	si:ch211-103f16.2	si:ch211-103f16.2	586	760	391	527	566	---	nucleotide binding /// nucleic acid binding	---
Dr.25180.1.S1_at	WD repeat domain 3	wdr3	424	665	440	747	569	rRNA processing	---	small-subunit processome
Dr.17557.1.S1_at	zgc:175182	zgc:175182	406	631	584	656	569.25	calcium ion transport	calcium channel activity /// calcium ion binding /// calcium channel inhibitor activity	---
Dr.17723.1.S1_at	wu:fb76e01	wu:fb76e01	457	573	711	539	570	---	---	---
Dr.3350.2.A1_at	zgc:103640	zgc:103640	828	667	458	330	570.75	mRNA processing /// zinc ion transport /// RNA splicing	nucleic acid binding /// zinc ion binding /// metal ion binding	nucleus /// spliceosome
Dr.12379.1.S1_at	interleukin 17 receptor D	il17rd	564	459	718	545	571.5	inactivation of MAPK activity /// dorsal/ventral pattern formation /// negative regulation of signal transduction /// negative regulation of fibroblast growth factor receptor signaling pathway	receptor activity	signal recognition particle, endoplasmic reticulum targeting /// membrane /// integral to membrane /// integral to membrane
Dr.19508.2.S1_at	zgc:77285	zgc:77285	680	425	454	732	572.75	regulation of signal transduction /// regulation of phosphoprotein phosphatase activity	protein phosphatase inhibitor activity	---
Dr.25645.1.S1_at	zgc:175182	zgc:175182	638	734	483	439	573.5	calcium ion transport	calcium channel activity /// calcium ion binding /// calcium channel inhibitor activity	---
Dr.1106.1.S1_at	zgc:110627	zgc:110627	568	681	489	558	574	---	---	---
Dr.5803.1.S1_a_at	CUG triplet repeat, RNA-binding protein 1	cugbp1	452	526	734	588	575	mRNA processing	nucleotide binding /// nucleic acid binding /// RNA binding	nucleus /// cytoplasm /// cytoplasm /// pole plasm
Dr.10577.1.A1_at	similar to RIKEN cDNA 1200011M11 gene	LOC567424	629	878	353	445	576.25	---	---	---
Dr.24235.2.S1_at	DEAD (Asp-Glu-Ala-Asp) box polypeptide 18	ddx18	548	682	603	476	577.25	---	nucleotide binding /// nucleic acid binding /// helicase activity /// ATP binding /// ATP-dependent helicase activity /// hydrolase activity	---
Dr.17382.1.A1_at	zgc:136889	zgc:136889	814	254	474	769	577.75	---	catalytic activity	---
Dr.14297.1.A1_at	---	---	632	253	673	761	579.75	---	---	---
Dr.5623.1.S1_at	zgc:55345	zgc:55345	512	762	614	434	580.5	lipid metabolic process /// lipid catabolic process	catalytic activity /// lipoprotein lipase activity /// hydrolase activity	---
Dr.3675.1.A1_at	zgc:153892	zgc:153892	414	752	564	595	581.25	apoptosis	calcium ion binding	nucleus
Dr.8066.1.S1_at	frizzled homolog 8c	fzd8c	901	75	549	814	584.75	signal transduction /// cell surface receptor linked signal transduction /// G-protein coupled receptor protein signaling pathway /// multicellular organismal development /// Wnt receptor signaling pathway /// Wnt receptor signaling pathway	signal transducer activity /// receptor activity /// non-G-protein coupled 7TM receptor activity /// G-protein coupled receptor activity	membrane /// integral to membrane
Dr.17100.1.A1_at	zgc:162875	zgc:162875	508	606	693	534	585.25	---	---	intracellular
Dr.6278.1.A1_at	wu:fd20a04	wu:fd20a04	248	672	772	649	585.25	---	---	---
Dr.24252.1.S1_at	zgc:55536	zgc:55536	485	589	669	609	588	transport /// protein transport /// vesicle-mediated transport	transferase activity	Golgi membrane /// cytoplasm /// Golgi apparatus /// membrane /// integral to membrane /// cytoplasmic vesicle membrane /// cytoplasmic vesicle
Dr.25420.3.S1_at	thioredoxin domain containing 5	txndc5	654	558	561	579	588	cell redox homeostasis	isomerase activity	endoplasmic reticulum
Dr.15571.1.S1_at	synaptobrevin-like 1	sybl1	804	501	445	608	589.5	transport /// vesicle-mediated transport	---	membrane /// integral to membrane
Dr.4192.1.A1_at	si:ch211-20b12.1	si:ch211-20b12.1	307	800	631	622	590	---	---	---
Dr.24916.2.S1_at	DCN1, defective in cullin neddylation 1, domain containing 5 (S. cerevisiae)	dcun1d5	478	703	677	505	590.75	---	---	---
Dr.17782.1.A1_at	zgc:110581	zgc:110581	704	777	476	409	591.5	---	---	---
Dr.25238.1.A1_x_at	target of myb1 (chicken)	tom1	192	670	803	701	591.5	intracellular protein transport	---	intracellular
Dr.21416.1.A1_at	wu:fc06c01	wu:fc06c01	657	482	598	632	592.25	---	---	---
Dr.5380.1.S1_at	regulation of nuclear pre-mRNA domain containing 1B	rprd1b	703	706	527	436	593	---	---	---
Dr.16536.1.A1_s_at	ring finger protein 146	rnf146	822	637	261	653	593.25	zinc ion transport	protein binding /// zinc ion binding /// metal ion binding	---
Dr.19541.1.S1_at	zgc:92353	zgc:92353	921	136	599	720	594	---	---	---
Dr.717.1.A1_at	zgc:114067	zgc:114067	331	595	532	919	594.25	transport /// ion transport /// sodium ion transport	transporter activity	membrane /// integral to membrane
Dr.15582.1.S1_at	similar to AN1, ubiquitin-like, homolog	LOC100148477	737	326	492	823	594.5	---	---	---
Dr.16203.1.A1_at	zgc:158130	zgc:158130	560	616	648	564	597	protein amino acid N-linked glycosylation /// protein secretion	alpha-1,3-mannosylglycoprotein 2-beta-N-acetylglucosaminyltransferase activity /// protein transporter activity	Golgi membrane /// membrane
Dr.7441.1.A1_at	wu:fi31c04	wu:fi31c04	445	745	323	877	597.5	---	---	---
Dr.13742.1.S1_at	zinc finger, CCHC domain containing 9	zcchc9	410	727	619	644	600	---	nucleic acid binding /// zinc ion binding	---
Dr.9192.1.A1_at	---	---	320	554	814	712	600	---	---	---
Dr.11832.1.S1_at	hypothetical LOC566307	LOC566307	868	731	203	600	600.5	---	---	---
Dr.20882.1.A1_at	---	---	543	431	581	851	601.5	---	---	---
Dr.7297.1.A1_at	zgc:152869	zgc:152869	541	555	676	634	601.5	carbohydrate metabolic process	catalytic activity /// cation binding	---
Dr.16002.3.A1_at	bromodomain adjacent to zinc finger domain, 1A	baz1a	683	570	357	797	601.75	---	protein binding /// zinc ion binding	---
Dr.15754.1.A1_at	F-box and leucine-rich repeat protein 2	fbxl2	819	660	416	514	602.25	---	protein binding	---
Dr.4451.1.S1_at	zgc:55363	zgc:55363	748	503	688	471	602.5	---	calcium ion binding	---
Dr.3762.1.S1_at	solute carrier family 35, member E1	slc35e1	607	733	523	548	602.75	---	---	membrane /// integral to membrane
Dr.25590.1.A1_a_at	zgc:123170	zgc:123170	428	643	733	613	604.25	---	sequence-specific DNA binding	---
Dr.15098.1.A1_at	solute carrier family 26, member 11	slc26a11	932	396	557	533	604.5	transport /// sulfate transport	transporter activity /// secondary active sulfate transmembrane transporter activity	membrane /// integral to membrane
Dr.18369.1.S1_at	zgc:110196	zgc:110196	643	581	632	570	606.5	protein transport	protein transporter activity	mitochondrial inner membrane /// membrane /// integral to membrane
Dr.24131.1.S1_at	similar to adaptor-related protein complex 3, beta 1 subunit /// similar to Ap3b1 protein	LOC100147960 /// LOC563316	684	545	556	643	607	endocytosis /// protein transport	binding /// protein binding /// protein transporter activity	Golgi apparatus
Dr.6391.2.S1_at	novel protein similar to vertebrate craniofacial development protein 1 (CFDP1)	DKEY-6E12.6	618	463	720	629	607.5	---	---	---
Dr.18910.1.A1_at	zgc:92018	zgc:92018	532	592	640	680	611	---	---	---
Dr.13677.1.S1_at	zgc:55317	zgc:55317	482	700	641	623	611.5	---	hydrolase activity, acting on carbon-nitrogen (but not peptide) bonds, in linear amidines /// metal ion binding	---
Dr.4006.1.S1_at	zgc:56062	zgc:56062	791	824	502	329	611.5	---	---	---
Dr.6666.1.S1_at	mediator complex subunit 7	med7	474	718	689	569	612.5	transcription /// transcription termination /// regulation of transcription, DNA-dependent /// transcription antitermination /// positive regulation of transcription	transcription coactivator activity	nucleus
Dr.6366.1.A1_at	PRP3 pre-mRNA processing factor 3 homolog (yeast)	prpf3	371	781	636	665	613.25	mRNA processing	---	---
Dr.5079.1.S1_at	wu:fc02d02	wu:fc02d02	693	825	227	723	617	---	---	---
Dr.25404.2.A1_at	SWI/SNF related, matrix associated, actin dependent regulator of chromatin, subfamily a, member 5	smarca5	264	711	773	727	618.75	ATP-dependent chromatin remodeling /// retina development in camera-type eye	nucleic acid binding /// DNA binding /// helicase activity /// ATP binding /// nucleosome binding	chromatin remodeling complex
Dr.11265.1.A1_at	---	---	589	505	741	641	619	---	---	---
Dr.4726.1.A1_at	ATP synthase mitochondrial F1 complex assembly factor 2	atpaf2	576	717	660	523	619	---	---	---
Dr.19053.1.S1_at	zgc:171747	zgc:171747	454	336	875	812	619.25	---	---	---
Dr.15182.1.S1_at	zgc:56596	zgc:56596	559	714	634	585	623	protein modification process	---	---
Dr.10570.1.A1_at	wu:fe36c01	wu:fe36c01	783	769	423	525	625	---	---	---
Dr.18414.2.A1_at	programmed cell death 4a	pdcd4a	659	572	702	580	628.25	---	---	---
Dr.2070.1.A1_at	TAF6 RNA polymerase II, TATA box binding protein (TBP)-associated factor	taf6	837	708	542	426	628.25	transcription initiation /// regulation of transcription factor activity	DNA binding /// RNA polymerase II transcription factor activity /// transcription initiation factor activity	nucleus
Dr.17503.1.A1_at	Zgc:174908	zgc:174908	514	803	543	654	628.5	---	catalytic activity	---
Dr.3815.1.A1_at	suppressor of zeste 12 homolog (Drosophila) b	suz12b	444	633	694	743	628.5	---	zinc ion binding	intracellular
Dr.14413.2.S1_at	zgc:77724	zgc:77724	450	625	559	881	628.75	transport /// zinc ion transport /// protein transport /// mRNA transport /// intracellular protein transport across a membrane	nucleic acid binding /// zinc ion binding /// metal ion binding	nucleus /// nuclear pore /// membrane /// nuclear membrane
Dr.25702.1.A1_at	zgc:66440	zgc:66440	447	349	809	914	629.75	zinc ion transport	protein binding /// zinc ion binding /// metal ion binding	---
Dr.20503.1.A1_at	wu:fc19g04	wu:fc19g04	888	410	534	692	631	---	---	---
Dr.15029.1.S1_at	zgc:114108	zgc:114108	862	404	595	666	631.75	---	---	---
Dr.6563.1.A1_at	zgc:136279	zgc:136279	896	567	337	739	634.75	metabolic process	methyltransferase activity	---
Dr.25238.1.A1_at	target of myb1 (chicken)	tom1	333	676	817	714	635	intracellular protein transport	---	intracellular
Dr.15076.1.S1_at	zgc:56148	zgc:56148	547	628	663	705	635.75	---	nucleic acid binding	---
Dr.17466.1.A1_at	zgc:63666	zgc:63666	872	755	415	501	635.75	phosphate metabolic process	magnesium ion binding /// inorganic diphosphatase activity	cytoplasm
Dr.24858.2.S1_s_at	peptidylprolyl isomerase (cyclophilin)-like 1	ppil1	124	779	795	846	636	protein folding	peptidyl-prolyl cis-trans isomerase activity /// isomerase activity	---
Dr.2817.1.A1_at	SEC14 and spectrin domains 1	sestd1	694	699	645	507	636.25	blood vessel morphogenesis	---	---
Dr.7485.1.S1_at	pbx/knotted 1 homeobox 1.1	pknox1.1	442	618	792	698	637.5	regulation of transcription, DNA-dependent /// cell differentiation /// hindbrain development /// regulation of transcription	DNA binding /// transcription factor activity /// sequence-specific DNA binding	nucleus /// nucleus /// cytoplasm
Dr.959.1.S1_at	ankyrin repeat, family A (RFXANK-like), 2	ankra2	745	662	622	522	637.75	---	---	---
Dr.14460.1.S1_at	glycosyltransferase-like domain containing 1	gtdc1	779	317	709	748	638.25	biosynthetic process	transferase activity /// transferase activity, transferring glycosyl groups	---
Dr.2411.2.S1_at	zgc:103668	zgc:103668	370	726	774	685	638.75	---	binding	---
Dr.18397.1.A1_at	im:7158730	im:7158730	762	761	479	554	639	transport	nucleotide binding /// ATP binding /// ATPase activity /// ATPase activity, coupled to transmembrane movement of substances	integral to membrane
Dr.14993.1.A1_at	zgc:110245	zgc:110245	660	564	713	620	639.25	---	protein phosphatase inhibitor activity	---
Dr.18542.1.S1_at	---	---	902	358	789	508	639.25	---	---	---
Dr.17326.1.A1_at	zgc:113121	zgc:113121	897	674	604	392	641.75	---	---	---
Dr.6932.1.S1_at	ADP-ribosylation factor-like 8	arl8	431	709	771	659	642.5	small GTPase mediated signal transduction	nucleotide binding /// GTP binding	intracellular
Dr.25898.1.A1_at	si:ch211-282e16.1	si:ch211-282e16.1	583	690	726	572	642.75	---	nucleic acid binding	---
Dr.14244.1.S1_at	zgc:55863	zgc:55863	605	691	707	578	645.25	glycogen biosynthetic process /// protein amino acid phosphorylation	nucleotide binding /// protein kinase activity /// protein serine/threonine kinase activity /// phosphorylase kinase activity /// calmodulin binding /// ATP binding /// kinase activity /// transferase activity	phosphorylase kinase complex
Dr.2038.1.S1_at	COMM domain containing 3	commd3	598	552	657	779	646.5	---	---	---
Dr.24749.1.S1_at	enhancer of zeste homolog 2 (Drosophila)	ezh2	403	754	780	652	647.25	---	DNA binding	nucleus
Dr.17500.1.A1_at	RGP1 retrograde golgi transport homolog (S. cerevisiae)	rgp1	527	635	752	679	648.25	---	---	---
Dr.14857.1.S1_at	X-ray repair complementing defective repair in Chinese hamster cells 6	xrcc6	342	744	766	744	649	double-strand break repair via nonhomologous end joining /// response to ionizing radiation	nucleic acid binding /// DNA binding /// ATP-dependent DNA helicase activity /// binding	nucleus /// DNA-dependent protein kinase complex
Dr.17162.1.S1_at	general transcription factor IIIC, polypeptide 5	gtf3c5	471	651	786	690	649.5	---	---	---
Dr.7118.2.A1_a_at	zgc:101644	zgc:101644	468	675	790	668	650.25	---	nucleic acid binding	nucleus
Dr.25425.1.A1_at	hypothetical LOC792144	LOC792144	716	766	639	485	651.5	cell redox homeostasis	---	membrane
Dr.20594.1.S1_at	zgc:101761	zgc:101761	650	375	703	880	652	protein amino acid ADP-ribosylation /// signal transduction /// G-protein coupled receptor protein signaling pathway	nucleotide binding /// signal transducer activity /// GTP binding /// guanyl nucleotide binding	---
Dr.6128.1.A1_at	chromosome 11 open reading frame 2 (H. sapiens)	c11orf2	477	707	822	607	653.25	Golgi organization and biogenesis /// lipid digestion /// Golgi vesicle transport	---	---
Dr.13585.1.A1_at	---	---	662	721	643	596	655.5	---	---	---
Dr.19087.2.S1_at	zgc:100786	zgc:100786	895	535	554	638	655.5	zinc ion transport	zinc ion binding /// metal ion binding	---
Dr.23187.1.S1_at	RAB40c, member RAS oncogene family	rab40c	820	626	646	532	656	intracellular signaling cascade /// small GTPase mediated signal transduction /// protein transport	nucleotide binding /// GTP binding	---
Dr.9618.1.S1_at	RAP2B, member of RAS oncogene family	rap2b	948	280	530	872	657.5	small GTPase mediated signal transduction	nucleotide binding /// GTP binding	intracellular
Dr.1697.1.A1_at	si:dkeyp-27e10.4	si:dkeyp-27e10.4	746	582	706	601	658.75	---	nucleic acid binding /// zinc ion binding	---
Dr.5692.1.S1_at	F-box and WD-40 domain protein 11a	fbxw11a	540	747	760	591	659.5	---	---	---
Dr.16139.1.S1_at	F-box protein 25	fbxo25	912	394	685	650	660.25	---	---	---
Dr.14353.2.A1_at	zgc:153329	zgc:153329	443	852	675	672	660.5	---	---	---
Dr.1710.2.S1_at	eukaryotic translation initiation factor 4E family member 3	eif4e3	939	557	585	566	661.75	translation /// translational initiation /// regulation of translation	RNA binding /// translation initiation factor activity	cytoplasm
Dr.17558.1.A1_at	zgc:152954	zgc:152954	628	737	687	598	662.5	---	protein binding	---
Dr.24199.1.A1_s_at	cAMP-regulated phosphoprotein 19b	arpp19b	416	849	722	671	664.5	---	---	---
Dr.504.1.S1_at	ERGIC and golgi 3	ergic3	626	774	659	599	664.5	transport /// vesicle-mediated transport	---	endoplasmic reticulum /// endoplasmic reticulum membrane /// Golgi apparatus /// membrane /// integral to membrane /// ER-Golgi intermediate compartment membrane
Dr.15636.2.S1_at	TBC1 domain family, member 23	tbc1d23	717	591	691	662	665.25	regulation of Rab GTPase activity	Rab GTPase activator activity	intracellular
Dr.4418.1.A1_at	ganglioside induced differentiation associated protein 2	gdap2	651	689	715	614	667.25	---	---	---
Dr.13052.2.S1_at	wu:fc26h11	wu:fc26h11	674	686	488	836	671	chromatin assembly or disassembly	DNA binding /// chromatin binding /// helicase activity /// ATP binding	chromatin /// nucleus
Dr.1668.1.S1_at	hypoxanthine phosphoribosyltransferase 1	hprt1	739	757	654	537	671.75	purine ribonucleoside salvage /// nucleoside metabolic process	hypoxanthine phosphoribosyltransferase activity /// transferase activity /// transferase activity, transferring glycosyl groups	cytoplasm
Dr.16557.1.S1_at	similar to component of oligomeric golgi complex 1	LOC563634	465	710	692	827	673.5	---	---	---
Dr.9394.1.A1_at	pentatricopeptide repeat domain 1	ptcd1	690	778	682	544	673.5	---	---	---
Dr.16383.1.A1_at	---	---	875	791	566	466	674.5	---	---	---
Dr.1675.1.A1_at	si:ch211-239j15.4	si:ch211-239j15.4	813	486	712	689	675	proteolysis	peptidase activity /// cysteine-type peptidase activity	---
Dr.18401.2.A1_at	thymidine kinase 2, mitochondrial	tk2	756	855	618	472	675.25	nucleobase, nucleoside, nucleotide and nucleic acid metabolic process	ATP binding /// kinase activity /// phosphotransferase activity, alcohol group as acceptor	---
Dr.19046.1.A1_at	---	---	907	348	679	768	675.5	---	---	---
Dr.5454.1.S2_at	frizzled homolog 7b /// similar to frizzled homolog 7b	fzd7b /// LOC100003501	411	688	833	778	677.5	signal transduction /// cell surface receptor linked signal transduction /// G-protein coupled receptor protein signaling pathway /// multicellular organismal development /// Wnt receptor signaling pathway	signal transducer activity /// receptor activity /// non-G-protein coupled 7TM receptor activity /// G-protein coupled receptor activity	membrane /// integral to membrane
Dr.6663.1.S1_at	transmembrane protein 39B	tmem39b	574	732	742	663	677.75	---	---	membrane /// integral to membrane
Dr.14549.1.S1_at	ubiquitin-conjugating enzyme E2R 2	ube2r2	947	587	388	793	678.75	post-translational protein modification /// regulation of protein metabolic process	ligase activity /// small conjugating protein ligase activity	---
Dr.12608.1.S1_at	LAG1 homolog, ceramide synthase 2 (S. cerevisiae)	lass2	806	599	729	589	680.75	regulation of transcription, DNA-dependent /// regulation of transcription	DNA binding /// transcription factor activity /// sequence-specific DNA binding	nucleus /// membrane /// integral to membrane
Dr.23003.1.A1_at	paraspeckle component 1	pspc1	826	758	574	568	681.5	transcription /// transcription termination /// regulation of transcription, DNA-dependent /// transcription antitermination	nucleotide binding /// nucleic acid binding /// RNA binding	nucleus /// cytoplasm
Dr.14712.1.A1_at	zgc:158391	zgc:158391	600	746	696	686	682	zinc ion transport	protein binding /// zinc ion binding /// metal ion binding	---
Dr.4680.1.S1_at	SH3-domain GRB2-like 1a	sh3gl1a	387	729	867	746	682.25	---	protein binding	cytoplasm
Dr.10129.2.A1_at	similar to Uncharacterized protein C2orf47, mitochondrial /// zgc:123096	LOC100150731 /// zgc:123096	928	842	550	413	683.25	---	---	---
Dr.12612.1.S1_at	unc-119 homolog 2	unc119.2	501	770	782	683	684	---	---	---
Dr.7581.1.A1_at	dullard homolog	dullard	585	705	759	693	685.5	nuclear membrane organization and biogenesis	phosphoprotein phosphatase activity /// protein serine/threonine phosphatase activity /// hydrolase activity /// phosphatase activity	nucleus /// nuclear envelope /// endoplasmic reticulum /// endoplasmic reticulum membrane /// endoplasmic reticulum membrane /// membrane /// integral to membrane /// nuclear membrane
Dr.91.1.A1_at	zgc:73187	zgc:73187	591	597	788	766	685.5	---	---	---
Dr.15636.1.S1_at	TBC1 domain family, member 23	tbc1d23	708	869	572	604	688.25	regulation of Rab GTPase activity	Rab GTPase activator activity	intracellular
Dr.7539.2.S1_at	zgc:123303	zgc:123303	796	820	700	451	691.75	regulation of ARF GTPase activity	ARF GTPase activator activity /// zinc ion binding	---
Dr.13967.1.A1_at	zgc:92822	zgc:92822	735	730	667	639	692.75	---	peptide-methionine-(S)-S-oxide reductase activity	---
Dr.15079.1.S1_at	zgc:153386	zgc:153386	722	738	656	664	695	---	nucleic acid binding /// helicase activity /// ATP binding /// ATP-dependent helicase activity /// hydrolase activity	---
Dr.14323.1.A1_at	zgc:153540	zgc:153540	675	669	743	695	695.5	glycine catabolic process	aminomethyltransferase activity	cytoplasm
Dr.25168.1.S1_at	asparagine synthetase	asns	603	724	674	784	696.25	asparagine biosynthetic process /// metabolic process	asparagine synthase (glutamine-hydrolyzing) activity	---
Dr.2836.1.A1_at	zgc:63523	zgc:63523	609	799	751	630	697.25	regulation of cell shape	---	membrane
Dr.14040.1.A1_at	si:ch211-276g21.1	si:ch211-276g21.1	678	639	767	710	698.5	---	protein binding	---
Dr.25354.1.A1_at	wu:fc56d10	wu:fc56d10	754	924	610	511	699.75	---	---	---
Dr.22484.1.A1_at	similar to MAX gene associated	LOC569620	857	872	512	560	700.25	---	---	---
Dr.24628.1.S1_at	zgc:55466	zgc:55466	859	882	508	556	701.25	---	---	---
Dr.4133.2.S1_at	far upstream element (FUSE) binding protein 1	fubp1	534	890	721	660	701.25	---	RNA binding	---
Dr.5994.1.A1_at	3-hydroxyisobutyrate dehydrogenase a	hibadha	617	656	804	733	702.5	pentose-phosphate shunt /// valine metabolic process /// metabolic process	catalytic activity /// phosphogluconate dehydrogenase (decarboxylating) activity /// binding /// 3-hydroxyisobutyrate dehydrogenase activity /// oxidoreductase activity /// coenzyme binding /// NAD binding	---
Dr.11537.2.S1_at	zgc:153286	zgc:153286	891	500	517	904	703	---	---	---
Dr.16066.1.S1_at	lactate dehydrogenase D	ldhd	943	715	482	673	703.25	---	catalytic activity /// oxidoreductase activity /// FAD binding	---
Dr.13641.1.A1_at	zgc:91896	zgc:91896	698	548	763	809	704.5	---	---	---
Dr.14258.1.S1_at	similar to Bifunctional heparan sulfate N-deacetylase/N-sulfotransferase 1 (Glucosaminyl N-deacetylase/N-sulfotransferase 1) (NDST-1) (	LOC570459	557	367	923	976	705.75	---	---	---
Dr.26391.2.S1_at	ubiquitin carboxyl-terminal hydrolase L5	uchl5	624	765	785	651	706.25	ubiquitin-dependent protein catabolic process	ubiquitin thiolesterase activity	intracellular
Dr.15011.2.S1_at	zgc:111945	zgc:111945	803	666	611	749	707.25	small GTPase mediated signal transduction /// protein transport	nucleotide binding /// GTP binding	---
Dr.23752.1.A1_at	zgc:92663	zgc:92663	398	653	918	862	707.75	---	---	---
Dr.811.1.S1_at	ribosomal protein S6 kinase, like	rps6kal	686	802	731	615	708.5	protein amino acid phosphorylation /// protein kinase cascade	nucleotide binding /// magnesium ion binding /// protein kinase activity /// protein serine/threonine kinase activity /// ATP binding /// kinase activity /// transferase activity /// metal ion binding	---
Dr.98.1.A1_at	pericentrin 1	pcnt1	298	832	848	856	708.5	transport /// protein transport /// mRNA transport /// intracellular protein transport across a membrane	---	nucleus /// nuclear pore /// membrane /// nuclear membrane
Dr.10563.1.S1_at	musashi homolog 2 (Drosophila)	msi2	801	697	714	626	709.5	---	nucleotide binding /// nucleic acid binding	---
Dr.19345.2.S1_at	IMP4, U3 small nucleolar ribonucleoprotein, homolog (yeast)	imp4	635	783	746	676	710	---	nucleic acid binding /// hydrolase activity	ribonucleoprotein complex
Dr.838.1.A1_at	zgc:136440	zgc:136440	594	735	776	742	711.75	transport /// ion transport /// zinc ion transport /// metal ion transport	zinc ion binding /// metal ion transmembrane transporter activity	membrane /// integral to membrane
Dr.26135.2.S1_at	ADP-ribosylation-like factor 6 interacting protein 4	arl6ip4	751	485	680	932	712	---	---	---
Dr.24771.1.A1_at	structural maintenance of chromosomes 1A	smc1a	886	780	425	759	712.5	chromosome organization and biogenesis	protein binding /// ATP binding /// ATPase activity	chromosome
Dr.14233.1.S1_at	CD82 antigen	cd82	649	748	754	709	715	---	---	membrane /// integral to membrane
Dr.20399.1.A1_at	zgc:103633	zgc:103633	499	814	810	738	715.25	transcription /// transcription termination /// regulation of transcription, DNA-dependent /// transcription antitermination	---	nucleus
Dr.12921.1.A1_at	zgc:66477	zgc:66477	706	815	725	616	715.5	---	---	---
Dr.5747.1.S1_at	casein kinase 2 alpha 2	ck2a2	655	649	747	813	716	protein amino acid phosphorylation	nucleotide binding /// protein kinase activity /// protein serine/threonine kinase activity /// ATP binding /// kinase activity /// transferase activity	---
Dr.2332.1.S1_at	elongation factor Tu GTP binding domain containing 2	eftud2	786	576	748	756	716.5	---	nucleotide binding /// GTPase activity /// GTP binding	---
Dr.19994.1.S1_at	similar to F-box/SPRY domain-containing protein 1 (F-box only protein 45) /// similar to F-box/SPRY domain-containing protein 1 (F-box only protein 45) /// zgc:65875	LOC100148788 /// LOC100151349 /// zgc:65875	610	457	872	928	716.75	---	---	---
Dr.4603.1.A1_at	wu:fc76h12	wu:fc76h12	742	694	796	636	717	---	---	---
Dr.4685.1.S1_at	zgc:92177	zgc:92177	641	827	723	678	717.25	---	---	---
Dr.20526.1.A1_at	similar to GCN5-like protein	LOC556597	736	773	642	719	717.5	---	---	---
Dr.12526.2.S1_at	cleavage and polyadenylation specific factor 2	cpsf2	702	695	724	751	718	---	hydrolase activity	---
Dr.9210.2.S1_a_at	hypothetical LOC554736	LOC554736	536	877	753	706	718	amino acid biosynthetic process /// methionine biosynthetic process /// methionine salvage /// methionine salvage /// oxidation reduction	protein binding /// nickel ion binding /// oxidoreductase activity /// oxidoreductase activity /// oxidoreductase activity, acting on single donors with incorporation of molecular oxygen, incorporation of two atoms of oxygen /// metal ion binding /// dioxygenase activity	nucleus /// cytoplasm /// plasma membrane
Dr.11641.1.S1_at	general transcription factor IIF, polypeptide 1	gtf2f1	835	725	615	707	720.5	transcription initiation from RNA polymerase II promoter /// positive regulation of transcription	DNA binding /// RNA polymerase II transcription factor activity /// translation initiation factor activity /// catalytic activity /// transcription activator activity	nucleus
Dr.5483.1.S1_at	similar to stromal antigen 1	LOC563669	672	677	807	731	721.75	---	---	---
Dr.18095.1.S1_at	ADP-ribosylation factor-like 3	CH211-208D15.4	466	784	862	781	723.25	small GTPase mediated signal transduction	nucleotide binding /// GTP binding	intracellular
Dr.5286.1.S1_at	zgc:158642	zgc:158642	772	299	893	936	725	---	hydrolase activity /// phosphatase activity	endoplasmic reticulum /// endoplasmic reticulum membrane /// endoplasmic reticulum membrane /// membrane /// integral to membrane
Dr.7333.1.A1_at	similar to TBC1 domain family, member 14	LOC557744	677	772	740	718	726.75	---	---	---
Dr.656.1.S1_at	swelling dependent chloride channel	icln	692	742	764	711	727.25	chloride transport /// cell volume homeostasis /// axon extension involved in development	---	---
Dr.7833.1.S1_at	TAF8 RNA polymerase II, TATA box binding protein (TBP)-associated factor	taf8	544	749	841	782	729	transcription /// transcription termination /// regulation of transcription, DNA-dependent /// multicellular organismal development /// cell differentiation /// transcription antitermination	DNA binding	nucleus /// cytoplasm
Dr.18401.1.S1_at	thymidine kinase 2, mitochondrial	tk2	760	835	617	708	730	nucleobase, nucleoside, nucleotide and nucleic acid metabolic process	ATP binding /// kinase activity /// phosphotransferase activity, alcohol group as acceptor	---
Dr.4949.2.S1_at	nitric oxide synthase interacting protein	nosip	817	680	544	883	731	---	---	nucleus /// cytoplasm
Dr.387.1.S1_at	zinc finger CCCH-type containing 7	zc3h7	523	741	816	847	731.75	---	nucleic acid binding /// binding /// zinc ion binding	intracellular
Dr.2575.1.A1_at	hypothetical LOC568995	LOC568995	612	648	705	964	732.25	RNA processing	nucleotide binding /// nucleic acid binding /// RNA binding	---
Dr.21399.1.A1_at	wu:fj64h06	wu:fj64h06	784	322	921	903	732.5	---	---	---
Dr.9055.1.S1_at	component of oligomeric golgi complex 2	cog2	602	698	844	787	732.75	Golgi organization and biogenesis /// protein transport	---	membrane
Dr.13701.1.A1_at	wu:fi04d09	wu:fi04d09	785	776	739	637	734.25	DNA replication	DNA helicase activity /// ATP binding	---
Dr.16843.1.A1_at	bridging integrator 1	bin1	789	702	744	702	734.25	phosphate metabolic process	magnesium ion binding /// inorganic diphosphatase activity /// protein binding	cytoplasm
Dr.25651.1.A1_at	NADH dehydrogenase (ubiquinone) 1 alpha subcomplex, assembly factor 2	ndufaf2	894	821	655	573	735.75	ubiquinone biosynthetic process	---	---
Dr.17210.1.A1_at	transmembrane BAX inhibitor motif containing 1	tmbim1	915	646	613	772	736.5	potassium ion transport /// G-protein coupled receptor protein signaling pathway	rhodopsin-like receptor activity /// voltage-gated potassium channel activity	voltage-gated potassium channel complex /// membrane /// integral to membrane
Dr.2260.1.S1_at	pelota homolog (Drosophila)	pelo	489	837	775	845	736.5	translation	---	nucleus
Dr.3160.1.S1_at	meiotic recombination 11 homolog A (S. cerevisiae)	mre11a	905	679	708	657	737.25	DNA metabolic process /// DNA repair /// double-strand break repair /// response to DNA damage stimulus /// meiosis	nuclease activity /// endonuclease activity /// exonuclease activity /// hydrolase activity /// manganese ion binding	nucleus
Dr.14973.2.S1_at	syntaxin 5A, like	stx5al	831	634	756	734	738.75	vesicle-mediated transport	protein binding	membrane
Dr.19236.1.S1_at	LIM domain only 4, like	lmo4l	823	685	732	724	741	zinc ion transport	zinc ion binding /// metal ion binding	---
Dr.9164.2.S1_at	zgc:101872	zgc:101872	952	740	580	697	742.25	---	---	---
Dr.8025.1.S1_at	zgc:56324	zgc:56324	551	782	847	790	742.5	---	---	---
Dr.3212.1.S1_at	FK506 binding protein 10	fkbp10	647	788	768	771	743.5	protein folding	calcium ion binding	endoplasmic reticulum
Dr.17122.1.A1_at	zgc:63779	zgc:63779	691	817	704	786	749.5	tRNA processing /// metabolic process	nucleic acid binding /// catalytic activity /// zinc ion binding /// tRNA dihydrouridine synthase activity /// FAD binding	---
Dr.7200.2.S1_at	zgc:86607	zgc:86607	567	853	781	799	750	nuclear mRNA splicing, via spliceosome /// nuclear mRNA splicing, via spliceosome /// mRNA processing /// RNA splicing	RNA binding	nucleus /// spliceosome
Dr.15651.1.A1_at	harbinger transposase derived 1	harbi1	606	641	865	893	751.25	---	---	---
Dr.17887.1.S1_at	zgc:103697	zgc:103697	750	843	727	688	752	---	---	---
Dr.18414.1.S1_at	programmed cell death 4a	pdcd4a	843	899	690	576	752	---	---	---
Dr.25120.2.S1_at	splicing factor 3a, subunit 3	sf3a3	669	801	813	729	753	---	nucleic acid binding /// zinc ion binding	intracellular /// nucleus
Dr.17899.1.A1_at	cullin 4B	cul4b	765	813	719	716	753.25	ubiquitin-dependent protein catabolic process	ubiquitin protein ligase binding	cullin-RING ubiquitin ligase complex
Dr.524.1.A1_at	wu:fb68g12	wu:fb68g12	571	866	836	745	754.5	---	---	---
Dr.13668.1.A1_at	---	---	688	713	860	758	754.75	---	---	---
Dr.6242.1.A1_at	zgc:153290	zgc:153290	906	840	459	816	755.25	---	---	---
Dr.15743.1.A1_at	---	---	874	822	698	635	757.25	---	---	---
Dr.1692.1.S1_at	zinc finger and BTB domain containing 2b	zbtb2b	545	796	876	817	758.5	zinc ion transport	nucleic acid binding /// protein binding /// zinc ion binding /// metal ion binding	intracellular /// nucleus
Dr.6658.1.A1_at	Ca2+-dependent activator protein for secretion 2	cadps2	699	638	830	870	759.25	---	---	---
Dr.20639.1.S1_at	KDEL (Lys-Asp-Glu-Leu) containing 1	kdelc1	749	687	825	785	761.5	negative regulation of signal transduction	---	endoplasmic reticulum /// signal recognition particle, endoplasmic reticulum targeting /// endoplasmic reticulum lumen
Dr.14992.1.A1_at	zgc:172049	zgc:172049	766	753	735	794	762	metabolic process /// phosphorylation	nucleotide binding /// ATP binding /// kinase activity /// transferase activity /// phosphotransferase activity, alcohol group as acceptor	cytoplasm
Dr.11545.1.S1_at	ets variant gene 5 (ets-related molecule) /// ets variant gene 5 (ets-related molecule)	DKEY-189G17.1 /// etv5	741	794	750	764	762.25	regulation of transcription, DNA-dependent	DNA binding /// transcription factor activity /// sequence-specific DNA binding	nucleus
Dr.20992.1.S1_at	protein phosphatase 1, regulatory (inhibitor) subunit 13B	ppp1r13b	887	483	761	926	764.25	protein amino acid dephosphorylation	magnesium ion binding /// catalytic activity /// phosphoprotein phosphatase activity /// protein serine/threonine phosphatase activity /// hydrolase activity /// manganese ion binding /// metal ion binding	protein serine/threonine phosphatase complex
Dr.7030.2.S1_at	im:6907928	im:6907928	646	818	839	754	764.25	---	---	---
Dr.219.1.S1_at	zgc:158278 /// zgc:158285	zgc:158278 /// zgc:158285	667	756	913	730	766.5	transcription /// transcription termination /// regulation of transcription, DNA-dependent /// transcription antitermination	---	---
Dr.4066.1.S1_at	zgc:56558	zgc:56558	566	763	910	830	767.25	protein amino acid phosphorylation /// zinc ion transport /// intracellular signaling cascade	nucleotide binding /// protein kinase activity /// protein serine/threonine kinase activity /// protein kinase C activity /// ATP binding /// zinc ion binding /// kinase activity /// transferase activity /// diacylglycerol binding /// metal ion binding	---
Dr.25322.1.S1_at	Lin-7 homolog C (C. elegans)	lin7c	941	411	837	894	770.75	---	protein binding	---
Dr.13950.1.S1_at	mortality factor 4 like 1	morf4l1	584	901	827	773	771.25	---	---	nucleus
Dr.1986.1.S1_at	adenosine kinase b	adkb	469	859	932	833	773.25	purine ribonucleoside salvage	adenosine kinase activity /// kinase activity	---
Dr.12295.3.A1_at	block of proliferation 1	bop1	614	696	937	854	775.25	rRNA processing	---	nucleus
Dr.14744.1.A1_at	G protein pathway suppressor 2	gps2	776	876	794	658	776	intracellular signaling cascade	---	---
Dr.25720.1.A1_at	DEAD (Asp-Glu-Ala-Asp) box polypeptide 56	ddx56	611	839	861	795	776.5	---	nucleic acid binding /// helicase activity /// ATP binding /// ATP-dependent helicase activity /// hydrolase activity	---
Dr.24306.1.A1_at	Protein kinase, AMP-activated, alpha 1 catalytic subunit	prkaa1	849	787	762	713	777.75	protein amino acid phosphorylation	nucleotide binding /// protein kinase activity /// protein serine/threonine kinase activity /// ATP binding /// kinase activity /// transferase activity	---
Dr.19647.1.S1_at	zgc:91991	zgc:91991	800	798	815	699	778	metabolic process /// amino acid biosynthetic process /// methionine biosynthetic process /// methionine salvage /// methionine salvage	magnesium ion binding /// catalytic activity /// phosphoglycolate phosphatase activity /// hydrolase activity /// acireductone synthase activity /// acireductone synthase activity /// metal ion binding	---
Dr.17596.1.A1_at	hypothetical protein LOC100000591	LOC100000591	728	889	818	682	779.25	---	---	---
Dr.17981.1.A1_at	zgc:154089	zgc:154089	830	494	919	882	781.25	---	---	---
Dr.3727.1.S1_a_at	axin 2 (conductin, axil)	axin2	846	645	858	783	783	multicellular organismal development /// Wnt receptor signaling pathway	signal transducer activity	intracellular /// cytoplasm
Dr.25708.1.A1_at	zgc:110734	zgc:110734	976	846	596	715	783.25	intracellular protein transport /// nucleocytoplasmic transport /// signal transduction /// small GTPase mediated signal transduction	nucleotide binding /// GTPase activity /// protein binding /// GTP binding	intracellular
Dr.26361.1.A1_at	hypothetical LOC554429 /// zgc:66427	LOC554429 /// zgc:66427	710	739	884	800	783.25	zinc ion transport	protein binding /// zinc ion binding /// metal ion binding	---
Dr.13052.1.A1_at	wu:fc26h11	wu:fc26h11	774	829	831	704	784.5	chromatin assembly or disassembly	DNA binding /// chromatin binding /// helicase activity /// ATP binding	chromatin /// nucleus
Dr.16196.1.A1_at	zgc:101566	zgc:101566	924	792	777	645	784.5	---	---	---
Dr.1798.1.S1_at	hypothetical protein LOC100148796 /// Ras-related GTP binding A	LOC100148796 /// rraga	664	804	874	798	785	---	GTP binding	nucleus /// cytoplasm
Dr.5413.1.A1_at	wu:fc93h12	wu:fc93h12	753	880	769	740	785.5	---	---	---
Dr.6026.1.A1_at	si:ch211-266o5.1	si:ch211-266o5.1	787	812	802	741	785.5	RNA metabolic process	binding /// protein binding	---
Dr.9758.1.S1_at	polymerase (RNA) II (DNA directed) polypeptide C	polr2c	848	921	898	475	785.5	transcription	DNA binding /// DNA-directed RNA polymerase activity /// calcium ion binding /// protein dimerization activity	---
Dr.22657.1.A1_at	flotillin 1	flot1	769	654	879	850	788	---	---	integral to membrane /// flotillin complex
Dr.12458.1.A1_at	similar to poly (ADP-ribose) polymerase family, member 2	LOC100007906	700	775	849	829	788.25	protein amino acid ADP-ribosylation	NAD+ ADP-ribosyltransferase activity	nucleus
Dr.12686.2.S1_at	ATG5 autophagy related 5 homolog (S. cerevisiae)	atg5	920	723	811	700	788.5	autophagy	---	cytoplasm
Dr.14917.1.A1_at	zgc:114058	zgc:114058	707	845	783	821	789	---	---	---
Dr.536.1.S1_at	eph-like kinase 1	ek1	904	807	699	752	790.5	protein amino acid phosphorylation /// transmembrane receptor protein tyrosine kinase signaling pathway /// negative regulation of signal transduction	nucleotide binding /// protein kinase activity /// protein tyrosine kinase activity /// transmembrane receptor protein tyrosine kinase activity /// receptor activity /// ephrin receptor activity /// ATP binding /// kinase activity /// transferase activity	signal recognition particle, endoplasmic reticulum targeting /// membrane /// integral to membrane
Dr.766.1.A1_at	zgc:86933	zgc:86933	755	847	838	722	790.5	transcription /// transcription termination /// regulation of transcription, DNA-dependent /// transcription antitermination /// regulation of transcription	transcription regulator activity	nucleus
Dr.11166.1.S1_at	zgc:56109	zgc:56109	802	768	828	765	790.75	protein amino acid phosphorylation	protein kinase activity /// ATP binding	---
Dr.23962.1.A1_at	microspherule protein 1	mcrs1	581	833	915	838	791.75	---	---	---
Dr.26326.1.S1_at	cyclin-dependent kinase 9 (CDC2-related kinase)	cdk9	731	838	710	891	792.5	protein amino acid phosphorylation	nucleotide binding /// protein kinase activity /// protein serine/threonine kinase activity /// ATP binding /// kinase activity /// transferase activity	---
Dr.20567.1.S1_at	zgc:92575	zgc:92575	595	809	895	874	793.25	---	binding	---
Dr.15960.1.A1_at	---	---	777	885	798	717	794.25	---	---	---
Dr.17642.1.A1_at	zgc:101679	zgc:101679	712	883	701	886	795.5	---	binding	---
Dr.7531.1.A1_at	2-aminoethanethiol (cysteamine) dioxygenase b	adob	719	808	870	789	796.5	---	oxidoreductase activity, acting on single donors with incorporation of molecular oxygen, incorporation of two atoms of oxygen	---
Dr.17393.1.A1_at	FK506 binding protein 8 /// similar to FK506 binding protein 8 /// single stranded DNA binding protein 4	fkbp8 /// LOC798767 /// ssbp4	701	898	835	753	796.75	protein folding	binding	---
Dr.10414.1.A1_at	splicing factor 3a, subunit 2	sf3a2	653	918	843	774	797	zinc ion transport	nucleic acid binding /// zinc ion binding /// metal ion binding	intracellular /// nucleus
Dr.8915.1.A1_at	zgc:158256	zgc:158256	884	795	778	737	798.5	---	---	---
Dr.3818.1.S1_at	solute carrier family 39 (zinc transporter), member 7	slc39a7	839	851	779	726	798.75	transport /// ion transport /// zinc ion transport /// zinc ion transport /// metal ion transport	zinc ion transmembrane transporter activity /// zinc ion binding /// metal ion transmembrane transporter activity	membrane /// integral to membrane
Dr.24310.1.S1_at	zinc finger, CCHC domain containing 17	zcchc17	808	863	666	860	799.25	---	nucleic acid binding /// RNA binding /// zinc ion binding	---
Dr.1241.1.S1_at	RNA terminal phosphate cyclase domain 1	rtcd1	673	897	857	780	801.75	RNA processing	catalytic activity /// RNA-3'-phosphate cyclase activity /// ligase activity, forming phosphoric ester bonds	---
Dr.16111.1.S1_at	teashirt family zinc finger 1	tshz1	790	856	808	755	802.25	regulation of transcription, DNA-dependent	transcription factor activity /// zinc ion binding /// sequence-specific DNA binding	intracellular /// nucleus
Dr.16852.1.A1_at	zgc:158429	zgc:158429	640	923	840	807	802.5	translation /// translational elongation	translation elongation factor activity	intracellular
Dr.11448.1.S1_at	RNA binding motif protein 17	rbm17	679	830	885	819	803.25	---	nucleotide binding /// nucleic acid binding	intracellular
Dr.14479.1.S1_at	ZW10 homolog, centromere/kinetochore protein (Drosophila)	zw10	767	874	787	791	804.75	mitosis	---	chromosome, centromeric region /// nucleus
Dr.17237.2.S1_a_at	leucine aminopeptidase 3	lap3	910	743	745	822	805	proteolysis /// protein metabolic process	aminopeptidase activity /// manganese ion binding	intracellular /// cytoplasm
Dr.6507.1.S1_at	myelin protein zero-like 2	mpzl2	556	910	899	864	807.25	---	protein binding /// identical protein binding	membrane
Dr.7424.2.S1_at	COP9 constitutive photomorphogenic homolog subunit 5	cops5	778	848	812	792	807.5	---	endopeptidase inhibitor activity /// metalloendopeptidase inhibitor activity /// peptidase activity /// metallopeptidase activity /// hydrolase activity /// metal ion binding	nucleus /// cytoplasm /// signalosome
Dr.18199.1.A1_at	zgc:162885	zgc:162885	949	865	737	681	808	proteolysis	endopeptidase inhibitor activity /// metalloendopeptidase inhibitor activity /// peptidase activity /// metallopeptidase activity /// zinc ion binding /// hydrolase activity /// metal ion binding	---
Dr.4183.1.S1_at	transformer-2 alpha	tra2a	743	858	826	805	808	---	nucleotide binding /// nucleic acid binding	---
Dr.9441.3.A1_at	ubiquitously transcribed tetratricopeptide repeat, X chromosome like 1	utxl1	899	588	823	922	808	anterior/posterior pattern formation	binding	---
Dr.12347.1.S1_at	similar to RIKEN cDNA 2810012L14	LOC562897	926	661	829	824	810	translational initiation	translation initiation factor activity	---
Dr.13371.1.S1_at	hypoxia-inducible factor 1, alpha subunit inhibitor	hif1an	863	828	824	728	810.75	transcription /// transcription termination /// regulation of transcription, DNA-dependent /// iron ion transport /// cellular iron ion homeostasis /// transcription antitermination /// oxidation reduction	peptide-aspartate beta-dioxygenase activity /// iron ion binding /// oxidoreductase activity /// oxidoreductase activity, acting on single donors with incorporation of molecular oxygen, incorporation of two atoms of oxygen /// metal ion binding	nucleus
Dr.15276.1.A1_at	ras homolog gene family, member T2	rhot2	959	644	800	840	810.75	calcium ion transport /// apoptosis /// small GTPase mediated signal transduction /// protein transport /// cellular homeostasis /// mitochondrion transport along microtubule	nucleotide binding /// calcium channel activity /// calcium ion binding /// GTP binding /// hydrolase activity /// calcium channel inhibitor activity	intracellular /// mitochondrion /// mitochondrial outer membrane /// membrane /// integral to membrane /// outer membrane /// integral to mitochondrial outer membrane
Dr.2778.1.S1_at	similar to syntaxin 4A (placental) /// zgc:56272	LOC796797 /// zgc:56272	644	892	887	820	810.75	intracellular protein transport /// vesicle-mediated transport	SNAP receptor activity /// protein binding	membrane
Dr.20487.1.S1_at	zgc:153115	zgc:153115	969	562	854	865	812.5	---	nucleic acid binding /// zinc ion binding	intracellular
Dr.5094.1.S1_at	smu-1 suppressor of mec-8 and unc-52 homolog (C. elegans)	smu1	793	873	845	750	815.25	---	---	nucleus /// cytoplasm
Dr.4953.1.S1_at	si:dkeyp-89d7.1	si:dkeyp-89d7.1	869	751	770	873	815.75	zinc ion transport	protein binding /// zinc ion binding /// metal ion binding	---
Dr.804.1.S1_at	SUMO1 activating enzyme subunit 1	sae1	671	868	888	837	816	protein modification process /// metabolic process	catalytic activity /// binding /// small protein activating enzyme activity /// ligase activity	nucleus
Dr.18782.1.S1_at	hypothetical protein LOC553323	LOC553323	938	836	681	815	817.5	---	---	---
Dr.11520.2.S1_a_at	si:ch211-51e12.7	si:ch211-51e12.7	732	934	755	855	819	---	---	---
DrAffx.1.48.S1_at	CASP8 and FADD-like apoptosis regulator	cflar	918	786	650	924	819.5	proteolysis /// regulation of apoptosis	protein binding	---
Dr.140.2.A1_a_at	RAE1 RNA export 1 homolog (S. pombe)	rae1	622	834	935	890	820.25	---	---	nucleus /// cytoplasm
Dr.26444.1.S1_at	sarcosine dehydrogenase	sardh	852	767	738	925	820.5	glycine catabolic process	aminomethyltransferase activity /// oxidoreductase activity	cytoplasm
Dr.20108.1.S1_at	glutaminyl-tRNA synthetase	qars	727	879	863	828	824.25	translation /// tRNA aminoacylation for protein translation /// glutamyl-tRNA aminoacylation /// glutaminyl-tRNA aminoacylation	nucleotide binding /// aminoacyl-tRNA ligase activity /// glutamine-tRNA ligase activity /// ATP binding /// ligase activity	cytoplasm
Dr.18207.1.A1_at	zgc:103574	zgc:103574	656	805	873	965	824.75	---	binding	---
Dr.15690.1.S1_at	SAFB-like, transcription modulator	sltm	931	844	765	762	825.5	---	nucleotide binding /// nucleic acid binding	---
Dr.15112.1.S1_at	zgc:56443	zgc:56443	913	887	801	703	826	---	catalytic activity /// transferase activity	---
Dr.13132.2.S1_at	aldo-keto reductase family 1, member A1b (aldehyde reductase)	akr1a1b	725	857	883	842	826.75	---	oxidoreductase activity	---
Dr.22687.1.S1_at	steroid 5 alpha-reductase 3	srd5a3	864	850	821	775	827.5	lipid metabolic process	oxidoreductase activity, acting on the CH-CH group of donors	cytoplasm /// integral to membrane
Dr.4115.1.A1_at	kiaa1279	kiaa1279	805	793	881	831	827.5	microtubule cytoskeleton organization and biogenesis /// mitochondrial transport /// multicellular organismal development /// nervous system development /// central nervous system projection neuron axonogenesis /// cell differentiation /// enteric nervous system development /// efferent axon development in the posterior lateral line nerve	---	mitochondrion /// mitochondrion
Dr.512.1.A1_at	similar to ATP-dependent RNA helicase DHX8 (DEAH box protein 8) (RNA helicase HRH1)	LOC564059	770	861	877	802	827.5	---	---	---
Dr.7371.1.S2_at	cryptochrome 1b	cry1b	861	881	820	757	829.75	DNA repair	DNA photolyase activity /// transcription repressor activity	---
Dr.3200.1.A1_at	death-associated protein kinase 3	dapk3	539	913	953	921	831.5	---	---	nucleus /// cytoplasm
Dr.19274.1.S2_at	DEAD/H (Asp-Glu-Ala-Asp/His) box polypeptide 19 (DBP5 homolog, yeast)	ddx19	661	920	929	818	832	---	nucleic acid binding /// helicase activity /// ATP binding /// ATP-dependent helicase activity /// hydrolase activity	---
Dr.20137.1.S1_at	hypothetical protein LOC794961 /// neuroguidin, EIF4E binding protein	MGC174007 /// ngdn	827	893	834	776	832.5	rRNA processing /// regulation of translation	---	nucleus /// cytoplasm /// small-subunit processome
Dr.25730.1.S1_at	testis derived transcript (3 LIM domains)	tes	780	811	871	871	833.25	zinc ion transport	zinc ion binding /// metal ion binding	---
Dr.23209.1.A1_at	transmembrane protein 41B	tmem41b	860	816	791	868	833.75	---	---	membrane /// integral to membrane
Dr.6091.1.S1_at	ras homolog gene family, member Q	rhoq	797	785	869	887	834.5	small GTPase mediated signal transduction	nucleotide binding /// GTP binding	intracellular /// membrane
Dr.12878.1.S1_at	O-linked N-acetylglucosamine (GlcNAc) transferase (UDP-N-acetylglucosamine:polypeptide-N-acetylglucosaminyl transferase) like	ogtl	633	912	891	905	835.25	RNA processing	binding	intracellular
Dr.13193.1.A1_at	zgc:110219	zgc:110219	781	884	736	956	839.25	porphyrin biosynthetic process /// metabolic process /// tetrapyrrole biosynthetic process	catalytic activity /// porphobilinogen synthase activity /// lyase activity /// metal ion binding	---
Dr.15157.1.S1_at	zgc:110046	zgc:110046	757	764	889	953	840.75	---	---	---
Dr.20345.1.S1_at	KRI1 homolog like	kri1l	824	927	916	696	840.75	---	---	---
Dr.10370.1.S1_at	---	---	958	790	749	869	841.5	---	---	---
Dr.6639.1.S1_at	ras homolog gene family, member T1a	rhot1a	908	771	793	896	842	calcium ion transport /// apoptosis /// small GTPase mediated signal transduction /// cellular homeostasis /// mitochondrion transport along microtubule	nucleotide binding /// calcium channel activity /// calcium ion binding /// GTP binding /// hydrolase activity /// calcium channel inhibitor activity	intracellular /// mitochondrion /// mitochondrial outer membrane /// membrane /// integral to membrane /// outer membrane /// integral to mitochondrial outer membrane
Dr.18175.2.S1_at	---	---	724	875	886	892	844.25	---	---	---
Dr.412.1.S1_at	zgc:73136	zgc:73136	718	867	855	944	846	transport /// protein transport /// vesicle-mediated transport	---	Golgi membrane /// endoplasmic reticulum /// endoplasmic reticulum membrane /// Golgi apparatus /// membrane /// integral to membrane
Dr.17304.1.A1_at	similar to mitogen-activated protein kinase-activated protein kinase 5	LOC100148099	854	902	799	841	849	protein amino acid phosphorylation	protein kinase activity /// protein serine/threonine kinase activity /// ATP binding /// kinase activity	---
Dr.21065.1.S1_at	vacuolar protein sorting 36 homolog (S. cerevisiae)	vps36	878	860	851	808	849.25	transport /// protein transport	---	cytoplasm
Dr.12365.1.A1_at	---	---	592	956	943	910	850.25	---	---	---
Dr.8863.1.A1_at	similar to Si:ch211-147a11.7 protein	LOC100002527	758	908	892	844	850.5	---	---	---
Dr.1691.5.A1_at	engulfment and cell motility 1 (ced-12 homolog, C. elegans)	elmo1	663	900	934	915	853	phagocytosis	binding	cytoskeleton
Dr.6616.1.S1_at	platelet-activating factor acetylhydrolase, isoform Ib, alpha subunit b	pafah1b1b	815	907	757	939	854.5	transport /// cell cycle /// mitosis /// multicellular organismal development /// nervous system development /// cell differentiation /// establishment of nucleus localization /// apical protein localization /// photoreceptor cell maintenance /// cell division	---	cytoplasm /// centrosome /// cytoskeleton /// microtubule
Dr.4622.1.A1_at	ELMO/CED-12 domain containing 2	elmod2	865	823	866	875	857.25	phagocytosis	---	cytoskeleton
Dr.9399.1.A1_at	zgc:92766	zgc:92766	847	922	859	806	858.5	---	phosphatase activator activity	---
Dr.21054.1.S1_at	family with sequence similarity 152, member Bb	fam152bb	898	896	846	796	859	---	---	---
Dr.10814.1.S1_at	platelet-activating factor acetylhydrolase, isoform Ib, gamma subunit	pafah1b3	842	942	852	804	860	lipid metabolic process	hydrolase activity /// hydrolase activity, acting on ester bonds	---
Dr.8116.1.S1_at	Janus kinase 2b	jak2b	927	862	797	857	860.75	protein amino acid phosphorylation	nucleotide binding /// protein kinase activity /// protein tyrosine kinase activity /// Janus kinase activity /// ATP binding /// kinase activity /// transferase activity	---
Dr.1683.1.S1_at	polymerase (DNA-directed), delta interacting protein 2	poldip2	764	904	878	902	862	---	---	---
Dr.20000.1.S1_at	zgc:153358	zgc:153358	879	806	902	866	863.25	regulation of transcription, DNA-dependent	DNA binding	---
Dr.25864.1.S1_at	zgc:63992	zgc:63992	917	906	832	801	864	---	---	---
Dr.8133.1.S1_at	myotubularin related protein 2	mtmr2	922	720	920	901	865.75	dephosphorylation /// phospholipid dephosphorylation	inositol or phosphatidylinositol phosphatase activity /// protein tyrosine phosphatase activity /// hydrolase activity /// phosphatase activity	---
Dr.2855.2.S1_at	similar to ATPase, H+ transporting, lysosomal 70kDa, V1 subunit A, like	LOC564804	903	736	949	878	866.5	---	---	---
Dr.3646.1.A1_at	chemokine (C-C motif) receptor 6a	ccr6a	911	909	842	810	868	---	receptor activity /// calcium ion binding	---
Dr.15148.1.A1_at	coiled-coil domain containing 6b	ccdc6b	795	797	962	935	872.25	---	---	---
Dr.14917.2.S1_at	zgc:114058	zgc:114058	775	810	940	972	874.25	---	---	---
Dr.5682.1.S1_at	zgc:56513	zgc:56513	798	955	805	940	874.5	transport /// protein transport /// vesicle-mediated transport	---	Golgi membrane /// endoplasmic reticulum /// endoplasmic reticulum membrane /// Golgi apparatus /// membrane /// integral to membrane
Dr.5499.1.S1_at	zgc:65824	zgc:65824	744	871	950	938	875.75	transport /// intracellular protein transport /// protein transport /// vesicle-mediated transport	protein binding /// protein binding /// protein transporter activity	membrane coat /// clathrin coat of trans-Golgi network vesicle /// clathrin adaptor complex
Dr.7328.1.A1_at	wu:fi40b06	wu:fi40b06	761	911	936	895	875.75	---	---	---
Dr.6190.2.S1_at	wu:fa98a01 /// zgc:77665	wu:fa98a01 /// zgc:77665	788	916	926	876	876.5	small GTPase mediated signal transduction	nucleotide binding /// GTP binding	intracellular
Dr.11508.2.S1_a_at	bcl2-like	bcl2l	733	914	933	931	877.75	tissue homeostasis /// apoptosis /// regulation of apoptosis /// negative regulation of apoptosis /// negative regulation of apoptosis /// negative regulation of caspase activity	caspase inhibitor activity	---
Dr.12362.1.A1_at	cut-like 1 (Drosophila)	cutl1	978	722	911	908	879.75	intra-Golgi vesicle-mediated transport	---	integral to Golgi membrane
Dr.199.1.A1_at	ELL associated factor 2	eaf2	881	894	914	834	880.75	---	---	---
Dr.7072.1.S1_at	similar to CG15738-PA	LOC569692	840	826	941	917	881	---	---	---
Dr.11520.3.S1_a_at	si:ch211-51e12.7	si:ch211-51e12.7	807	930	927	861	881.25	---	---	---
Dr.8275.1.S1_at	transient receptor potential cation channel, subfamily C, member 4 associated protein b	trpc4apb	944	819	856	909	882	---	---	---
Dr.14916.1.A1_at	nudix (nucleoside diphosphate linked moiety X)-type motif 2	nudt2	975	973	850	736	883.5	---	bis(5'-nucleosyl)-tetraphosphatase activity /// hydrolase activity	---
Dr.20395.1.A1_at	mitogen-activated protein kinase-activated protein kinase 2a	mapkapk2a	838	952	906	839	883.75	protein amino acid phosphorylation	nucleotide binding /// protein kinase activity /// protein serine/threonine kinase activity /// ATP binding /// kinase activity /// transferase activity	---
Dr.9686.1.A1_at	zgc:136594	zgc:136594	833	888	903	923	886.75	cellular aromatic compound metabolic process	catalytic activity /// citrate (pro-3S)-lyase activity /// lyase activity /// carbon-carbon lyase activity	citrate lyase complex
Dr.10741.1.S1_at	purinergic receptor P2X, ligand-gated ion channel, 4a	p2rx4a	811	926	928	885	887.5	transport /// ion transport /// cation transport	receptor activity /// ATP-gated cation channel activity /// ion channel activity /// ATP binding	membrane /// integral to membrane
Dr.4407.1.A1_at	structural maintenance of chromosomes 1A	smc1a	771	929	939	912	887.75	chromosome organization and biogenesis	protein binding /// ATP binding /// ATPase activity	chromosome
Dr.16680.1.S1_at	---	---	954	905	868	832	889.75	---	---	---
Dr.1509.1.A1_at	zgc:101056	zgc:101056	909	789	946	918	890.5	---	---	---
Dr.17327.1.S1_at	zgc:56223	zgc:56223	900	870	882	911	890.75	---	---	---
Dr.5424.1.A1_at	transcription factor Dp-2	tfdp2	885	841	904	934	891	transcription /// transcription termination /// regulation of transcription, DNA-dependent /// translation /// tRNA aminoacylation for protein translation /// transcription antitermination	nucleotide binding /// DNA binding /// transcription factor activity /// aminoacyl-tRNA ligase activity /// ATP binding	nucleus /// transcription factor complex /// cytoplasm
Dr.5867.1.S1_at	zgc:73111	zgc:73111	866	936	896	867	891.25	---	---	---
Dr.4673.1.A1_at	similar to Symplekin	LOC570858	970	712	930	954	891.5	---	binding	---
Dr.15878.1.A1_at	im:7153182	im:7153182	972	903	819	879	893.25	---	---	---
Dr.9276.1.S1_at	wu:fc21d12	wu:fc21d12	974	919	806	889	897	---	---	---
Dr.17375.1.A1_at	zgc:66433	zgc:66433	768	977	890	955	897.5	transport /// ion transport	GABA-A receptor activity /// ion channel activity /// extracellular ligand-gated ion channel activity /// neurotransmitter receptor activity	membrane /// integral to membrane /// cell junction /// synapse /// postsynaptic membrane
Dr.311.1.S1_at	glutaredoxin 5 homolog (S. cerevisiae)	glrx5	829	945	925	899	899.5	iron-sulfur cluster assembly /// hemopoiesis /// cell redox homeostasis	electron carrier activity /// protein disulfide oxidoreductase activity	cytoplasm /// mitochondrion
Dr.16650.1.S1_at	hypothetical LOC792082	LOC792082	935	941	894	843	903.25	---	---	---
Dr.18715.1.A1_at	zgc:92915	zgc:92915	968	854	853	942	904.25	---	---	---
Dr.17380.1.S1_at	STAM binding protein	stambp	965	928	864	863	905	zinc ion transport	ubiquitin thiolesterase activity /// endopeptidase inhibitor activity /// metalloendopeptidase inhibitor activity /// peptidase activity /// metallopeptidase activity /// zinc ion binding /// hydrolase activity /// metal ion binding	---
Dr.1299.1.A1_at	wu:fc67d01	wu:fc67d01	914	957	908	852	907.75	---	---	---
Dr.11255.1.A1_at	syntaxin 3A	stx3a	966	969	880	825	910	neurotransmitter transport /// intracellular protein transport /// vesicle-mediated transport	SNAP receptor activity /// protein binding	membrane
Dr.4746.1.S1_at	polymerase (RNA) III (DNA directed) polypeptide E	polr3e	825	944	954	920	910.75	transcription	DNA-directed RNA polymerase activity	nucleus
Dr.12967.1.A1_at	---	---	873	925	942	913	913.25	---	---	---
Dr.6887.1.A1_at	zgc:77306	zgc:77306	962	948	909	835	913.5	zinc ion transport	protein binding /// zinc ion binding /// metal ion binding	membrane /// integral to membrane
Dr.6973.1.S1_at	Wilms tumor 1 associated protein	wtap	851	960	947	897	913.75	mRNA processing /// cell cycle /// RNA splicing	---	nucleus
Dr.949.1.S1_at	zinc finger, RAN-binding domain containing 2	zranb2	845	965	945	906	915.25	---	zinc ion binding	intracellular
Dr.1493.1.A1_at	vacuolar protein sorting 37A	vps37a	955	937	912	859	915.75	---	---	---
Dr.10202.1.S1_at	GA-binding protein transcription factor, alpha subunit	gabpa	960	951	897	858	916.5	regulation of transcription, DNA-dependent	DNA binding /// transcription factor activity /// sequence-specific DNA binding	nucleus
Dr.13796.2.S1_x_at	UPF3 regulator of nonsense transcripts homolog B (yeast)	upf3b	818	967	907	974	916.5	---	nucleotide binding	---
Dr.5184.1.S1_at	nipsnap1	nipsnap1	930	935	901	900	916.5	---	---	---
Dr.18007.1.S1_at	zgc:162244	zgc:162244	834	947	955	937	918.25	---	---	membrane /// integral to membrane
Dr.25420.1.S1_a_at	thioredoxin domain containing 5	txndc5	853	932	959	929	918.25	cell redox homeostasis	isomerase activity	endoplasmic reticulum
Dr.17265.1.S1_at	BCS1-like (yeast)	bcs1l	961	864	922	930	919.25	---	nucleotide binding /// ATP binding /// nucleoside-triphosphatase activity	mitochondrion /// mitochondrial inner membrane /// membrane /// integral to membrane
Dr.15371.1.A1_at	atlastin 3	atl3	877	939	931	941	922	---	GTPase activity /// GTP binding	---
Dr.25777.1.S1_at	mitogen-activated protein kinase-activated protein kinase 2a	mapkapk2a	812	940	977	973	925.5	protein amino acid phosphorylation	nucleotide binding /// protein kinase activity /// protein serine/threonine kinase activity /// ATP binding /// kinase activity /// transferase activity	---
Dr.1247.1.A1_at	mitochondrial ribosomal protein L9	mrpl9	889	917	952	951	927.25	translation	structural constituent of ribosome	intracellular /// ribosome
Dr.4796.1.A1_at	caspase 3, apoptosis-related cysteine protease a	casp3a	832	953	966	958	927.25	proteolysis /// apoptosis /// apoptosis /// response to chemical stimulus /// positive regulation of apoptosis	endopeptidase inhibitor activity /// peptidase activity /// peptidase activity /// cysteine-type peptidase activity /// hydrolase activity	---
Dr.1710.1.A1_at	eukaryotic translation initiation factor 4E family member 3	eif4e3	951	971	924	884	932.5	translation /// translational initiation /// regulation of translation	RNA binding /// translation initiation factor activity	cytoplasm
Dr.15587.1.S1_at	hypothetical LOC562879	LOC562879	883	931	972	948	933.5	---	---	---
Dr.11425.1.S1_at	phosphoserine aminotransferase 1	psat1	893	946	944	962	936.25	L-serine biosynthetic process /// metabolic process	catalytic activity /// transaminase activity /// transferase activity /// pyridoxal phosphate binding	---
Dr.24220.1.A1_at	wu:fd49h06	wu:fd49h06	856	959	976	970	940.25	---	---	---
Dr.12851.1.S1_at	zgc:103495	zgc:103495	882	964	948	968	940.5	---	---	ribosome
Dr.13796.1.S1_at	UPF3 regulator of nonsense transcripts homolog B (yeast)	upf3b	977	933	917	943	942.5	---	nucleotide binding	---
Dr.9798.3.S1_at	tyrosyl-tRNA synthetase	yars	916	943	951	961	942.75	translation /// tRNA aminoacylation for protein translation /// tyrosyl-tRNA aminoacylation	tRNA binding /// nucleotide binding /// RNA binding /// aminoacyl-tRNA ligase activity /// tyrosine-tRNA ligase activity /// ATP binding /// ligase activity	cytoplasm
Dr.7472.1.A1_at	SEC11 homolog A (S. cerevisiae)	sec11a	876	966	974	963	944.75	signal peptide processing /// proteolysis	peptidase activity /// serine-type peptidase activity	membrane
Dr.4343.1.S1_at	family with sequence similarity 3, member C	fam3c	934	961	958	933	946.5	---	---	---
Dr.19951.2.S1_at	MYB binding protein (P160) 1a	mybbp1a	963	891	969	967	947.5	carbohydrate metabolic process /// transcription /// transcription termination /// regulation of transcription, DNA-dependent /// transcription antitermination	DNA binding /// DNA-directed DNA polymerase activity /// hydrolase activity, hydrolyzing O-glycosyl compounds /// binding	nucleus
Dr.24858.1.S1_at	zgc:110540	zgc:110540	953	915	965	969	950.5	nucleobase, nucleoside, nucleotide and nucleic acid metabolic process	deoxycytidine kinase activity /// ATP binding /// kinase activity /// transferase activity /// phosphotransferase activity, alcohol group as acceptor	---
Dr.20227.1.A1_at	zgc:66396	zgc:66396	964	958	938	945	951.25	carbohydrate metabolic process /// chitin catabolic process /// negative regulation of signal transduction	catalytic activity /// hydrolase activity, hydrolyzing O-glycosyl compounds /// chitinase activity /// cation binding	extracellular region /// lysosome /// signal recognition particle, endoplasmic reticulum targeting
Dr.4846.1.S1_at	proliferation-associated 2G4, a	pa2g4a	925	954	971	960	952.5	proteolysis	metalloexopeptidase activity	---
Dr.10644.1.A1_s_at	fragile X mental retardation 1	fmr1	919	938	978	977	953	brain development /// neural crest cell fate specification /// forebrain-midbrain boundary formation /// branching morphogenesis of a nerve /// neurite morphogenesis /// cartilage development	RNA binding	nucleus
Dr.7189.1.S1_at	Atlastin 3	atl3	950	949	956	957	953	---	GTPase activity /// GTP binding	---
Dr.7225.1.S1_at	MOB1, Mps One Binder kinase activator-like 1A (yeast)	mobkl1a	956	962	967	947	958	---	protein binding /// kinase activity	---
Dr.4739.1.A1_at	si:dkey-211g8.3	si:dkey-211g8.3	971	979	963	927	960	regulation of transcription	transcription regulator activity	nucleus
Dr.3463.1.S1_at	Sjogren syndrome antigen B (autoantigen La)	ssb	945	975	973	952	961.25	RNA processing	nucleotide binding /// nucleic acid binding /// RNA binding	nucleus /// ribonucleoprotein complex
Dr.16120.1.S1_at	prostaglandin E synthase 2-like	ptgesl	937	950	980	980	961.75	prostaglandin biosynthetic process /// fatty acid biosynthetic process /// lipid biosynthetic process /// cell redox homeostasis	electron carrier activity /// protein disulfide oxidoreductase activity /// isomerase activity /// prostaglandin-E synthase activity	membrane /// integral to membrane
Dr.3235.1.A1_at	wu:fc35e10	wu:fc35e10	940	963	970	975	962	---	---	---
Dr.15663.1.S1_at	CCAAT/enhancer binding protein (C/EBP), gamma	cebpg	957	981	960	959	964.25	regulation of transcription, DNA-dependent	DNA binding /// transcription factor activity /// sequence-specific DNA binding /// protein dimerization activity	nucleus
Dr.8161.1.S1_at	coatomer protein complex, subunit zeta 1	copz1	936	980	975	971	965.5	lens development in camera-type eye /// transport /// intracellular protein transport /// vesicle-mediated transport	structural molecule activity /// protein binding	viral capsid /// membrane coat
Dr.16950.1.S1_at	hypothetical LOC556245	DKEY-20D21.12	981	972	964	949	966.5	---	---	---
Dr.10251.1.A1_at	zgc:92316	zgc:92316	980	976	968	946	967.5	phosphatidylinositol metabolic process	kinase activity /// phosphatidylinositol phosphate kinase activity /// transferase activity	---
Dr.8403.1.A1_at	eukaryotic translation initiation factor 2B, subunit 1 alpha	eif2b1	946	970	979	979	968.5	cellular metabolic process	translation initiation factor activity	---
Dr.8658.1.A1_at	similar to M-phase phosphoprotein, mpp8	DKEY-19J7.1	973	968	957	978	969	DNA methylation /// chromatin assembly or disassembly	DNA binding /// chromatin binding	chromatin /// nucleus
Dr.9043.1.S1_at	aminopeptidase-like 1	npepl1	979	974	961	966	970	proteolysis	aminopeptidase activity	intracellular
Dr.1191.2.S1_at	zgc:86762	zgc:86762	942	978	981	981	970.5	proteolysis	---	proteasome regulatory particle
