# Supplementary material for: A microarray analysis of sex- and gonad-biased gene expression in the zebrafish: Evidence for masculinization of the transcriptome
Source: BMC Genomics. 2009 Dec 3;10:579. doi: 10.1186/1471-2164-10-579 (PMC2797025; doi:10.1186/1471-2164-10-579)
Supplement: Additional file 6 — Real-time qPCR data. Microsoft Excel® spreadsheet containing original qPCR expression values, relevant calculations, and statistical test details. [file 1471-2164-10-579-S6.XLS]

## Sheet: Sheet1
Additional File 6: Real-time qPCR data. Ov = ovary sample, T = testis sample, FB = female body sample, MB = male body sample.
Trip. Mean = mean of the triplicate reactions per individual sample. ef1a and rpl13a are the endogenous control loci.
Confidence interval ranges for fold change (Ov/FB, T/MB, T/Ov, or Ov/T) are highlighted in blue.
Probe set # 11726.1.S1_at: GenBank Acc. # BC078310, NM_131887, caspase 3, apoptosis-related cysteine protease a, ovary-upregulated, rank #121,
Replicate	Ov Qty. (casp)	trip. mean	Ov Qty. (ef1a)	trip. mean	Normal. Target Ov	FB Qty. (casp)	trip. mean	FB Qty. (ef1a)	trip. Mean	Normal. Target FB	Target Fold
1	0.155		0.17			0.025		0.131
	0.175	0.161	0.167	0.172667	0.932432	0.0233	0.0240667	0.125	0.123333	0.195135
	0.153		0.181			0.0239		0.114
2	0.135		0.153			0.00946		0.0874
	0.142	0.132667	0.151	0.152	0.872807	0.0114	0.0106867	0.0905	0.089	0.120075
	0.121		0.152			0.0112		0.0891
3	0.159		0.155			0.0144		0.0875
	0.166	0.170667	0.149	0.142667	1.19626	0.0141	0.0137	0.0903	0.0887	0.154453
	0.187		0.124			0.0126		0.0883
4	0.185		0.111			0.0106		0.1
	0.195	0.185333	0.162	0.142	1.30516	0.0101	0.00999	0.0882	0.0933	0.107074
	0.176		0.153			0.00927		0.0917
5	0.111		0.104			0.00772
	0.108	0.110667	0.103	0.103	1.07443	0.00608	0.00690667	0.0627	0.06785	0.101793
	0.113		0.102			0.00692		0.073
treatment mean	0.152067		0.142467		1.07622	0.01307		0.0941929		0.135706	7.93052
trt. Std. Dev.					0.1795					0.0390432
95% CI for mean					0.222842					0.0485878
CI range					0.8572, 1.303					0.08741, 0.1846	4.644, 14.91
SigmaPlot t-test
T value	11.3263
P value	3.3256e-06
Degrees of Freedom	8
Probe set #11982.2.S1_at: GenBank Acc. # BC075880, NM_001002377, similar to huntingtin interacting protein 1 related, ovary-upregulated, rank #187
Replicate	Ov Qty. (hip1)	trip. mean	Ov Qty. (ef1a)	trip. mean	Nor. Target Ov	FB Qty. (hip1)	trip. mean	FB Qty. (ef1a)	trip. Mean	Nor. Target FB	Target Fold
1	0.168		0.174			0.00509		0.128
	0.15	0.147667	0.17	0.172667	0.855212	0.00419	0.00479333	0.126	0.125333	0.0382447
	0.125		0.174			0.0051		0.122
2	0.138		0.133			0.00357		0.0918
	0.124	0.131667	0.159	0.148667	0.88565	0.0031	0.00345667	0.091	0.0928333	0.0372352
	0.133		0.154			0.0037		0.0957
3	0.117		0.154			0.00163		0.0918
	0.104	0.108333	0.147	0.152	0.712719	0.00183	0.00172667	0.0921	0.0926333	0.0186398
	0.104		0.155			0.00172		0.094
4	0.188		0.158			0.00514		0.0974
	0.14	0.163667	0.167	0.163667	1	0.00458	0.00484	0.098	0.0983667	0.0492037
	0.163		0.166			0.0048		0.0997
5	0.072		0.1			0.00154		0.0678
	0.0645	0.0666333	0.104	0.102	0.653268	0.00147	0.00157	0.0734	0.0716	0.0219274
	0.0634		0.102			0.0017		0.0736
treatment mean	0.123593		0.1478		0.82137	0.00327733		0.0961533		0.0330501	24.8522
trt. Std. Dev.					0.138969					0.0126175
95% CI for mean					0.172525					0.0157021
CI range					0.6485, 0.9935					0.01740, 0.04880	13.29, 57.10
SigmaPlot t-test
T value	12.6285
P value	1.4516e-06
Degrees of Freedom	8
Probe set # 12497.1.S1_at: GenBank Acc. # BC133914, NM_001082815, similar to septin 4, testis-upregulated, rank #1
Replicate	T Qty. (septin)	trip. mean	T Qty. (ef1a)	trip. mean	Nor. Target T	MB Qty. (septin)	trip. mean	MB Qty. (ef1a)	trip. Mean	Nor. Target MB	Target Fold
1	0.0926		0.109			0.00049		0.15
	0.131	0.1172	0.131	0.122	0.960656	0.000448	0.000481	0.14	0.143333	0.00335581
	0.128		0.126			0.000505		0.14
2	0.064		0.0926			0.000282		0.131
	0.0677	0.0734	0.0947	0.0994333	0.738183	0.000219	0.000228667	0.122	0.125	0.00182933
	0.0885		0.111			0.000185		0.122
3	0.114		0.138			0.000559		0.118
	0.136	0.128667	0.145	0.138667	0.927885	0.000343	0.000442667	0.112	0.117333	0.00377273
	0.136		0.133			0.000426		0.122
4	0.0743		0.0815					0.0896
	0.0883	0.0848333	0.0884	0.0909667	0.932576	0.000235	0.0002185	0.0701	0.0782	0.00279412
	0.0919		0.103			0.000202		0.0749
5						0.000325		0.102
						0.000222	0.000284667	0.0914	0.097	0.00293471
						0.000307		0.0976
treatment mean	0.101025		0.112767		0.889825	0.000341615		0.112173		0.00293734	302.936
trt. Std. Dev.					0.102125					0.000728215
95% CI for mean					0.162481					0.000906238
CI range					0.7275, 1.053					0.002034, 0.003846	189, 518
SigmaPlot t-test
T value	19.7313
P value	2.146e-07
Degrees of Freedom	7
Probe set # 15549.1.S1_at: GenBank Acc. # BC075898, NM_001002357, zgc:92129, testis-upregulated, rank #10
Replicate	T Qty. (z92129)	trip. mean	T Qty. (ef1a)	trip. mean	Nor. Target T	MB Qty. (z92129)	trip. mean	MB Qty. (ef1a)	trip. Mean	Nor. Target MB	Target Fold
1	0.185		0.134			0.000226		0.139
	0.19	0.179667	0.15	0.15	1.19778	0.000241	0.000228333	0.146	0.144	0.00158565
	0.164		0.166			0.000218		0.147
2	0.168		0.112			0.000134		0.142
	0.156	0.168	0.107	0.112667	1.49112	0.000139	0.000160667	0.142	0.140667	0.00114218
	0.18		0.119			0.000209		0.138
3	0.247		0.149			0.000196		0.133
	0.254	0.248333	0.15	0.152	1.63377	7.69e-05	0.000148633	0.126	0.128	0.0011612
	0.244		0.157			0.000173		0.125
4	0.145		0.0882			9.93e-06		0.0814
	0.17	0.141667	0.0902	0.0916	1.54658	5.45e-05	3.271e-05	0.0835	0.0825667	0.000396165
	0.11		0.0964			3.37e-05		0.0828
5						0.000106		0.101
						8.82e-05	9.36333e-05	0.114	0.11	0.000851212
						8.67e-05		0.115
treatment mean	0.184417		0.126567		1.46731	0.000132795		0.121047		0.00102728	1428.35
trt. Std. Dev.					0.18904					0.00043938
95% CI for mean					0.300762					0.000546792
CI range					1.169, 1.771					0.0004832, 0.00158	739.9, 3665
SigmaPlot t-test
T value	17.8259
P value	4.315e-07
Degrees of Freedom	7
Probe set # 15637.1.S1_at: GenBank Acc. # BM342125, fx05c05.x1, similar to testis-specific A-kinase-anchoring protein, male-enriched, rank #4
Replicate	T Qty. (TSAP)	trip. mean	T Qty. (rpl13a)	trip. mean	Nor. Target T	Ov Qty. (TSAP)	trip. mean	Ov Qty. (rpl13a)	trip. Mean	Nor. Target Ov	Target Fold
1	0.211		0.168			0.00128		0.372
	0.196	0.204333	0.167	0.171333	1.19261	0.00184	0.00152333	0.368	0.367	0.00415077
	0.206		0.179			0.00145		0.361
2	0.141		0.132			0.000805		0.285
	0.128	0.136		0.1355	1.00369	0.000716	0.000712667	0.283	0.285333	0.00249766
	0.139		0.139			0.000617		0.288
3	0.222		0.173			0.00124		0.321
	0.208	0.211	0.176	0.178	1.18539	0.00106	0.00119	0.343	0.330667	0.00359879
	0.203		0.185			0.00127		0.328
4	0.139		0.138			0.000872		0.365
	0.123	0.130333	0.153	0.143	0.911422	0.00109	0.000990667	0.352	0.348667	0.0028413
	0.129		0.138			0.00101		0.329
5						0.00141		0.219
						0.00113	0.00126667	0.281	0.265333	0.00477387
						0.00126		0.296
treatment mean	0.170417		0.158909		1.07328	0.00113667		0.3194		0.00357248	300.429
trt. Std. Dev.					0.138863					0.000744789
95% CI for mean					0.220932					0.000924629
CI range					0.8491, 1.291					0.002645, 0.004495	188.9, 488.1
SigmaPlot t-test
T value	17.3674
P value	5.16e-07
Degrees of Freedom	7
Probe set # 25156.2.A1_x_at: GenBank Acc. XM_001334198, wu:fd20g04, zgc:152652, similar to sulfatase-modifying factor 1, female-enriched, rank #1
Replicate	Ov Qty. (z152652)	trip. mean	Ov Qty. (rpl13a)	trip. mean	Nor. Target Ov	T Qty. (z152652)	trip. mean	T Qty. (rpl13a)	trip. Mean	Nor. Target T	Target Fold
1	0.195		0.189			1.01e-05		0.0743
	0.187	0.196667	0.186	0.184	1.06884	9.07e-06	9.43333e-06	0.078	0.0801	0.000117769
	0.208		0.177			9.13e-06		0.088
2	0.204		0.146			3.02e-05		0.0628
	0.186	0.194667	0.144	0.144667	1.34562	2.15e-05	2.67667e-05	0.0651	0.0647667	0.000413278
	0.194		0.144			2.86e-05		0.0664
3	0.188		0.174			3e-06		0.0828
	0.188	0.184333	0.142	0.16	1.15208	1.88e-06	2.37333e-06	0.0769	0.0813	2.91923e-05		outlier
	0.177		0.164			2.24e-06		0.0842
4	0.182		0.177			2.4e-05		0.0583
	0.173	0.17	0.168	0.171667	0.990291	1.84e-05	2.07e-05	0.0606	0.0603333	0.000343094
	0.155		0.17			1.97e-05		0.0621
5	0.143		0.151
	0.154	0.151333	0.145	0.148667	1.01794
	0.157		0.15
treatment mean	0.1794		0.1618		1.11495	1.48183e-05		0.071625		0.000180667	6171.33
trt. Std. Dev.					0.142886					0.000181871
95% CI for mean					0.177388					0.000289357
CI range					0.9326, 1.287					0, 0.0004704	1982, inf.
SigmaPlot t-test
T value	-15.2639
P value	1.2477e-06
Degrees of Freedom	7
Probe set # 4412.2.S1_at: GenBank Acc. # XM_677844, wu:fd14c01, transcript variant 2, similar to neurofilament protein, female-enriched, rank #2
Replicate	Ov Qty. (wufd14c01)	trip. mean	Ov Qty. (rpl13a)	trip. mean	Nor. Target Ov	T Qty. (wufd14c01)	trip. mean	T Qty. (rpl13a)	trip. Mean	Nor. Target T	Target Fold
1	0.181		0.193			7.14e-05		0.085
	0.171	0.177667	0.185	0.186333	0.953488	6.11e-05	6.86667e-05	0.086	0.086	0.00079845
	0.181		0.181			7.35e-05		0.087
2	0.167		0.153			9.54e-05		0.0659
	0.167	0.168	0.145	0.150333	1.11752	8.08e-05	8.87667e-05	0.0658	0.0654	0.00135729
	0.17		0.153			9.01e-05		0.0645
3	0.0729		0.168			7.43e-05		0.0853
	0.169	0.138633	0.165	0.168333	0.823564	7.18e-05	6.64667e-05	0.0799	0.0822	0.000808597
	0.174		0.172			5.33e-05		0.0814
4	0.174		0.177			0.000104		0.066
	0.175	0.173	0.18	0.172667	1.00193	8.63e-05	8.81333e-05	0.0626	0.0631667	0.00139525
	0.17		0.161			7.41e-05		0.0609
5	0.153		0.147
	0.156	0.154333	0.151	0.149667	1.03118
	0.154		0.151
treatment mean	0.162327		0.165467		0.985536	7.80083e-05		0.0741917		0.000871917	1130.31
trt. Std. Dev.					0.108435					0.000331064
95% CI for mean					0.134619					0.000526723
CI range					0.8514, 1.121					0.0003453, 0.001399	608.6, 3246
SigmaPlot t-test
T value	17.8277
P value	4.312e-07
Degrees of Freedom	7
