# Supplementary material for: A microarray analysis of sex- and gonad-biased gene expression in the zebrafish: Evidence for masculinization of the transcriptome
Source: BMC Genomics. 2009 Dec 3;10:579. doi: 10.1186/1471-2164-10-579 (PMC2797025; doi:10.1186/1471-2164-10-579)
Supplement: Additional file 7 — Detailed across-study comparison of sex- and gonad-biased gene expression in zebrafish. Microsoft Excel® spreadsheet containing the genes listed in Table 3, plus relevant expression means, standard errors, and fold change estimates for each of the four absolute expression comparisons. [file 1471-2164-10-579-S7.XLS]

## Sheet: Sheet1
Additional File 7: Detailed across-study comparison of sex- and gonad-biased gene expression in zebrafish
SEM = Standard error of the mean
			GCOS					GC-RMA					PMMM					PM Only
Male-enriched Genes
Gene Name, EST accession number (if applicable)	Reference	Fold Rank (This Study)	Ovary Mean	Ovary SEM	Testis Mean	Tesits SEM	Fold	Ovary Mean	Ovary SEM	Testis Mean	Tesits SEM	Fold	Ovary Mean	Ovary SEM	Testis Mean	Tesits SEM	Fold	Ovary Mean	Ovary SEM	Testis Mean	Tesits SEM	Fold
anti-Mullerian hormone (amh)	27	18	6.96667	1.05251	2287.8	313.215	328.392	35.8017	1.70259	5547.46	1349.49	154.95	19.7331	1.33207	1541.04	162.066	78.094	22.8728	5.63428	1843.48	171.832	80.5971
cyclin G2 (ccng2)	27	690	145.5	39.7474	2023	205.822	13.9038	319.501	101.301	3762.67	395.704	11.7767	258.28	60.9178	1998.17	222.294	7.73645	198.618	56.7537	1757.89	168.211	8.85064
heat shock cognate 70-kd protein (hsp70)	27	not sig.	104.833	6.33965	382	92.9246	3.64388	179.804	11.3251	472.511	159.994	2.62792	258.118	12.3043	568.374	141.058	2.20199	165.679	9.8348	436.531	132.417	2.6348
similar to septin 4 (sept4)	27	2	11.3333	7.74948	6900.5	245.311	608.868	25.176	7.69436	16952.9	958.138	673.377	91.9666	4.681	4430.49	280.196	48.1749	12.1075	4.74112	4414.03	397.235	364.571
tubulin, alpha 7 like (tuba7l)	27	19	54.6333	11.5333	12878.4	461.892	235.725	15.3401	0.688664	15121.6	376.943	985.761	246.834	7.19294	11370.2	359.682	46.0642	133.013	4.29114	8848.75	367.874	66.5254
similar to tektin 1, CO352798	28	3	14.5333	8.57619	7046.83	411.819	484.874	16.6487	2.30717	11348.3	757.551	681.635	92.6443	3.96673	4600.18	422.393	49.6542	18.569	1.97211	3656.62	521.223	196.921
dynein, axonemal, intermediate polypeptide 1 (dnai1), CO355627	28	45	26.6333	2.31828	3847.6	556.876	144.466	14.9664	2.85859	2794.91	564.881	186.745	100.918	2.92068	2794.25	383.821	27.6884	43.3158	2.98845	2208.06	328.662	50.9758
similar to human AKAP-associated sperm protein, CO353327	28	83	97.7	20.4061	5671.07	425.009	58.0457	33.9821	13.7925	6155.72	467.126	181.146	186.673	14.3271	4208.73	338.989	22.546	80.0096	7.44882	3550.65	564.323	44.3778
piwi-like 1 (Drosophila) (piwil1), CO354057	28	1261	708.067	96.0225	4819.8	699.483	6.80699	462.568	84.0198	3830.78	735.608	8.28153	1226.75	204.88	6275.34	554.441	5.11542	972.496	128.756	4873.67	278.667	5.0115
similar to testis-specific-A-kinase-anchoring protein, CO354405	28	4	16	3.33067	6556.67	813.735	409.792	19.277	2.96056	8033.6	1075.28	416.745	87.8406	0.916241	5137.16	474.717	58.4827	28.7411	3.03368	5006.7	542.459	174.2
Female-enriched Genes
Gene Name, EST accession number (if applicable)	Reference	Fold Rank (This Study)	Ovary Mean	Ovary SEM	Testis Mean	Tesits SEM	Fold	Ovary Mean	Ovary SEM	Testis Mean	Tesits SEM	Fold	Ovary Mean	Ovary SEM	Testis Mean	Tesits SEM	Fold	Ovary Mean	Ovary SEM	Testis Mean	Tesits SEM	Fold
transmembrane phosphatase with tensin homology (tpte)	27	1084	468.567	74.189	140.333	9.46226	3.33895	548.38	80.0862	121.83	8.23414	4.50118	502.291	27.9528	152.082	6.24284	3.30275	430.276	27.2374	123.693	7.2002	3.47857
RNA binding protein with multiple splicing 2 (rbpms2)	27	216	4214.5	155.121	156.433	21.5955	26.9412	3531.32	169.096	72.4232	15.8843	48.7595	3526.56	105.128	239.453	22.6892	14.7276	2794.67	107.418	136.544	17.5851	20.4672
connexin 44.2 (cx44.2)	27	139	3734.2	242.234	56.3	16.3918	66.3268	3133.74	237.346	15.8043	3.97284	198.284	2879.67	225.014	90.2129	8.55004	31.9208	2643.08	202.202	48.3046	10.4768	54.7169
SRY-box containing gene 11b (sox11b)	27	187	2091.6	154.204	69.2333	7.31308	30.2109	1603.75	112.6	20.1665	2.22643	79.5252	1938.41	139.866	87.8519	11.0558	22.0645	1648.3	128.435	71.2555	6.61337	23.1322
cyclin B2 (ccnb2)	27	284	11862.7	866.206	813.667	8.96741	14.5793	11083	563.586	390.427	10.9855	28.3868	9536.71	726	770.019	16.0389	12.385	7911.33	658.063	593.271	20.2406	13.3351
similar to egg envelope glycoprotein, CO350790	28	132	14533.6	236.692	233.233	62.2022	62.3137	22898.1	998.791	120.095	42.0526	190.666	12845.9	373.119	238.202	57.5543	53.9287	10439.2	240.956	176.878	51.1808	59.0194
flap structure-specific endonuclease 1 (fen1), EV603088	28	not sig.	2546.2	128.113	2302.67	239.41	1.10576	2895.91	267.217	2470.95	263.423	1.17198	2185.83	136.173	1992.66	143.8	1.09694	1852.58	119.944	1681.49	120.514	1.10174
zgc:111868, hypothetical protein LOC556628, CO350423	28	30	15692.1	251.479	57.4	15.7674	273.382	20663.5	1119.92	12.3014	5.53302	1679.77	14544.1	250.463	131.537	12.0798	110.57	11046.9	114.792	70.5406	11.5088	156.603
B-cell translocation gene 4 (btg4), CO349959	28	75	13120.6	1065.1	77.7333	28.2866	168.79	14484.2	1340.95	34.778	11.1174	416.475	11253.5	1211.53	143.062	21.1179	78.6617	9305.14	981.277	55.3715	18.093	168.049
zgc:162349, similar to transcription factor IIIA, CO349799	28	138	7709.63	220.753	132.933	21.0898	57.9962	10640.9	149.752	72.1822	7.29336	147.417	6418.86	141.362	157.577	11.2618	40.7348	5471.04	130.006	89.8417	9.6544	60.8965
Testis-upregulated Genes
Gene Name, EST accession number (if applicable)	Reference	Fold Rank (This Study)	♂ Body Mean	♂ Body SEM	Testis Mean	Testis SEM	Fold	♂ Body Mean	♂ Body SEM	Testis Mean	Testis SEM	Fold	♂ Body Mean	♂ Body SEM	Testis Mean	Testis SEM	Fold	♂ Body Mean	♂ Body SEM	Testis Mean	Testis SEM	Fold
zgc:162225, CO352964	42	139	6.5	2.82902	1833.07	148.78	282.01	14.1592	1.29066	1718.15	263.868	121.346	121.678	6.62702	1178.13	116.518	9.68239	38.5213	3.01362	1289.69	41.0179	33.4799
WD repeat-containing protein 69, CO355324	42	82	86.4	23.0596	5127.4	516.91	59.3449	34.125	4.61439	5976.99	287.619	175.15	196.4	9.22417	4157.06	509.184	21.1662	88.3164	5.05038	3683.34	472.008	41.7062
zgc:158652, CO353149	42	not sig.	59.9333	16.1366	6828.17	1646.4	113.929	16.7097	2.13725	6552.12	2384.91	392.114	132.701	4.16159	4046.58	1076.02	30.4939	67.1094	5.93717	2857.48	952.738	42.5795
zgc:112008, CO352835	42	176	58.9	11.0666	1655.7	132.705	28.1104	19.1994	0.341236	2143.63	234.697	111.651	147.097	6.96685	2009.9	116.851	13.6637	69.9841	4.42298	1707.81	127.008	24.4029
similar to CG14551-PA, CO352954	42	9	7.13333	2.28789	2154.2	134.286	301.991	8.46626	2.28523	2373.09	293.642	280.3	50.5641	5.25496	2327.4	239.978	46.0286	8.94461	3.92476	1858.36	149.196	207.764
zgc:123211, hypothetical protein LOC558005, CO355049	28	147	65.2667	9.75266	4557.73	394.255	69.8325	22.5233	4.35321	4969.35	559.428	220.632	167.459	12.0979	4061.13	292.547	24.2514	152.024	15.6146	2132.14	138.23	14.025
unknown transcript, CO355999	28	383	18.7	10.429	242.4	21.8454	12.9626	9.69648	0.646056	89.9219	16.9186	9.27366	54.2639	4.95016	678.175	95.1784	12.4977	10.5883	5.63407	601.451	104.016	56.8032
LOC100003104 similar to predicted protein, CO353145	28	13	54.5	14.3117	9024.43	752.756	165.586	12.5424	1.80223	12673.6	1117.35	1010.46	154.379	4.90152	6508.32	708.703	42.158	63.748	2.72371	5166.08	537.439	81.039
similar to polyprotein /// similar to pol protein, CO355597	28	63	275.467	25.5612	14151.5	1432.14	51.3727	241.815	37.782	31900.8	1822.88	131.922	254.949	28.9008	12116.5	948.229	47.5253	204.498	27.0457	9896.46	662.905	48.3939
zgc:101797, similar to tektin 1, CO353325	28	12	42.0333	16.0211	7046.83	411.819	167.649	13.375	0.840155	11348.3	757.551	848.474	79.9245	1.6135	4600.18	422.393	57.5566	52.9471	5.17215	3656.62	521.223	69.0617
Ovary-upregulated Genes
Gene Name, EST accession number (if applicable)	Reference	Fold Rank (This Study)	♀ Body Mean	♀ Body SEM	Ovary Mean	Ovary SEM	Fold	♀ Body Mean	♀ Body SEM	Ovary Mean	Ovary SEM	Fold	♀ Body Mean	♀ Body SEM	Ovary Mean	Ovary SEM	Fold	♀ Body Mean	♀ Body SEM	Ovary Mean	Ovary SEM	Fold
zgc:162945, hypothetical protein LOC100001369, CO350972	42	not sig.	2051.67	656.243	7070.43	408.559	3.44619	1931	674.759	6360.81	599.518	3.29405	2332.3	703.536	5180.17	558.895	2.22106	1715.83	553.983	4186.88	459.653	2.44015
zgc:153382, hypothetical protein LOC555929, CO351149	42	not sig.	106.267	7.0881	282.3	118.417	2.65652	142.533	0.581172	731.096	101.566	5.12929	760.02	185.879	1664.11	48.3961	2.18956	356.885	183.172	1144.61	53.9493	3.20721
LOC798111 similar to novel rhamnose binding lectin, 350303	42	not sig.	21038.3	1021.81	18044.4	296.188	1.16592	21964.5	1249.66	26628.6	1702.37	1.21234	16886.1	2415.66	19299.9	421.942	1.14295	12340.8	1508.79	14771.6	280.212	1.19697
unknown transcript, CO350393	42	not sig.	6738.27	1690.14	13676.3	751.531	2.02965	5829.51	1807.56	16250.2	295.796	2.78758	5929.98	1984.15	11172.7	510.171	1.8841	4354.58	1463.77	8583.87	501.957	1.97123
similar to egg envelope glycoprotein, CO350790	28	not sig.	10647.3	1719.81	14533.6	236.692	1.365	11945	3005.47	22898.1	998.791	1.91697	8683.45	2429.02	12845.9	373.119	1.47935	6863.62	1870.39	10439.2	240.956	1.52095
wu:fi40a06, CO349940	28	not sig.	11632	1681.58	14616.4	623.502	1.25657	14368.1	3536.83	27711	1559.42	1.92865	9629.46	2504.13	14223.4	465.131	1.47707	7155.28	1770.43	10667	258.326	1.49079
DEAD (Asp-Glu-Ala-Asp) box polypeptide 56, CO354027	28	810	583.433	67.9855	1385.77	23.2741	2.37519	660.464	124.975	1628.38	102.713	2.4655	683.943	79.7625	1096.38	35.8403	1.60303	632.403	68.9604	996.933	33.0896	1.57642
zgc:92179, hypothetical protein LOC447813, CO350110	28	not sig.	449.933	26.1097	907.933	88.2921	2.01793	431.954	18.2406	761.818	161.876	1.76366	923.268	4.19883	946.06	117.349	1.02469	789.404	8.2241	801.635	105.229	1.01549
zgc:65824, clone MGC:55720, CO350755	28	909	506.7	76.761	1078.87	116.97	2.1292	258.854	25.1255	613.141	50.0669	2.36868	833.114	52.334	1122.27	10.2347	1.34708	685.326	43.1804	926.566	5.3228	1.35201
retinol saturase like (retsatl), CO350808	28	not sig.	8330.63	2207.63	14576.8	390.75	1.74978	6300.05	1719.08	15666.7	582.073	2.48676	7911.35	2461.41	14177.8	51.8896	1.79208	5850.86	1883.2	10819.9	146.151	1.84928
