# Supplementary material for: A microarray analysis of sex- and gonad-biased gene expression in the zebrafish: Evidence for masculinization of the transcriptome
Source: BMC Genomics. 2009 Dec 3;10:579. doi: 10.1186/1471-2164-10-579 (PMC2797025; doi:10.1186/1471-2164-10-579)
Supplement: Additional file 8 — Zona pellucida expression data. Microsoft Excel® spreadsheet containing zona pellucida genes represented in this experiment, plus relevant expression means and standard errors for each of the four absolute expression comparisons. [file 1471-2164-10-579-S8.XLS]

## Sheet: Sheet1
Additional File 8: Zona pellucida expression data
SEM = Standard error of the mean
GeneChip® Probeset #	Gene Title	Gene Symbol	Algorithm	Ovary Mean	Ovary SEM	Testis Mean	Testis SEM	♀ Body Mean	♀ Body SEM	♂ Body Mean	♂ Body SEM
Dr.17488.1.S1_at	zona pellucida glycoprotein 2, like 1	zp2l1	GCOS	9347	53.3159	20.2333	9.97603	4529.57	1004.71	8.83333	0.751295
			GC-RMA	10278.2	637.748	7.5008	0.640505	4465.82	1225.61	7.17334	0.272204
			PM-Only	10574.6	263.975	106.724	11.4577	6000.27	1681.05	98.7255	1.28626
			PMMM	7242.44	266.213	23.717	4.63238	3749.32	1060.37	16.5966	1.09933
Dr.25594.1.A1_at	zona pellucida glycoprotein 3a.1	zp3a.1	GCOS	13756.1	218.448	51.8	19.5761	9496.9	1505.54	11.4	0.550757
			GC-RMA	17689.2	1533.37	19.0465	6.74701	9458.88	2302.9	8.2184	2.17999
			PM-Only	13958.7	225.905	125.801	15.9625	9218.38	2381.5	121.974	6.54448
			PMMM	9668.34	106.742	31.9358	9.09621	6098.55	1632.3	26.8844	3.73116
Dr.19916.2.A1_s_at	zgc:111913 /// zgc:114014 /// zona pellucida glycoprotein 2	zgc:111913 /// zgc:114014 /// zp2	GCOS	14487.3	28.0094	50.8333	16.4118	10725.9	1678.93	11.6333	3.12641
			GC-RMA	16011.8	1082.75	16.6023	3.08003	7178.67	2105.23	8.19743	0.299545
			PM-Only	14397.7	246.411	171.793	8.739	8862.22	2944.79	175.679	10.3734
			PMMM	10871	57.9605	70.3454	10.0705	6437.09	2041.44	59.391	5.4435
Dr.25166.2.S1_at	zona pellucida glycoprotein 3a.2	zp3a.2	GCOS	13173.7	394.91	44	6.38931	8619.47	1369.87	32.8667	24.9327
			GC-RMA	15957.9	1207.19	18.5012	4.89863	8794.97	2169.42	16.6342	3.7378
			PM-Only	14697.2	67.0943	216.262	8.95499	8806.52	2502.06	242.613	30.8179
			PMMM	10463.2	103.335	60.437	3.04363	6196.34	1599.21	60.5284	15.5864
Dr.23423.2.S1_s_at	zgc:111913 /// zgc:114014 /// zona pellucida glycoprotein 2 /// zona pellucida glycoprotein 2.2 /// zona pellucida glycoprotein 2.3	zgc:111913 /// zgc:114014 /// zp2 /// zp2.2 /// zp2.3	GCOS	19637.9	242.134	99.7333	46.5676	20500.7	122.328	13.3333	5.63807
			GC-RMA	49240	1009.95	81.0407	41.8837	30452.2	5711.49	15.9507	0.463421
			PM-Only	20896.3	156.245	184.985	53.6343	16017.8	2794.24	111.689	20.0585
			PMMM	14818.7	223.377	96.371	36.8933	11292.9	1639.24	53.4104	10.6343
Dr.11475.1.S1_at	zona pellucida protein C	zpcx	GCOS	12464.2	809.746	79.9333	23.5801	5964.13	1611.42	76	5.45619
			GC-RMA	11538.4	223.272	18.7316	3.21663	4480.83	1328.87	15.5718	6.22385
			PM-Only	9895.96	187.501	187.104	9.41624	5198.06	1625.41	236.147	24.8506
			PMMM	8101.2	130.916	61.5244	6.83621	4194.2	1333.35	76.5458	6.64036
Dr.8001.1.S1_x_at	similar to Zona pellucida glycoprotein 3.2 /// hypothetical protein LOC100148225 /// zgc:173556 /// zgc:66160 /// zona pellucida glycoprotein 3 /// zona pellucida glycoprotein 3.2	LOC100007710 /// LOC100148225 /// zgc:173556 /// zgc:66160 /// zp3 /// zp3.2	GCOS	20413.2	580.775	205.967	88.6386	21996	586.311	26.9333	5.12651
			GC-RMA	36302.8	440.154	83.5225	38.3502	23112.7	3799.12	3.57732	0.460862
			PM-Only	26726.7	233.669	321.914	74.1521	19095.1	3951.44	200.481	5.98347
			PMMM	17085.1	357.221	153.587	56.819	12431.3	1963.32	44.6172	2.98004
Dr.23435.1.S1_at	zona pellucida glycoprotein 2.2 /// zona pellucida glycoprotein 2.3	zp2.2 /// zp2.3	GCOS	16880.3	273.069	100.667	33.5893	13673	1760.46	57.2667	23.3425
			GC-RMA	22890.3	837.705	53.7946	13.2124	13308.3	3236.03	27.9064	8.64497
			PM-Only	19093	411.658	336.349	25.901	12443.9	3538.03	371.893	18.1804
			PMMM	13818.6	35.5445	126.508	11.2717	8678.22	2305.33	142.118	7.95227
Dr.13996.1.A1_at	zona pellucida glycoprotein 3c	zp3c	GCOS	7423.87	1049.6	59.3	2.66896	2407.4	221.611	40.8333	15.5097
			GC-RMA	9680.12	2290.56	22.2654	2.09539	2650.73	161.585	5.44938	0.368057
			PM-Only	4990.2	967.409	82.3882	2.25269	2092.62	126.624	58.9655	10.2559
			PMMM	4441.12	862.089	39.8668	2.29619	1871.43	112.474	22.0998	4.04966
Dr.8001.5.A1_x_at	similar to Zona pellucida glycoprotein 3.2	LOC100007710	GCOS	16827.2	330.905	193.967	89.1769	19349.1	665.895	32.2	18.8001
			GC-RMA	45159	3062.34	119.948	63.6919	29910.4	5056.95	14.3922	7.40743
			PM-Only	23383.8	491.078	295.123	76.9193	17506.6	3210.33	176.16	7.26389
			PMMM	14312.9	237.197	143.298	54.4861	10653.7	1487.85	51.6698	4.5934
Dr.8001.1.S1_a_at	similar to Zona pellucida glycoprotein 3.2 /// hypothetical protein LOC100148225 /// zgc:173556 /// zgc:66160 /// zona pellucida glycoprotein 3 /// zona pellucida glycoprotein 3.2	LOC100007710 /// LOC100148225 /// zgc:173556 /// zgc:66160 /// zp3 /// zp3.2	GCOS	20947.8	185.416	235.133	98.4833	22026.6	211.456	80.5667	12.8756
			GC-RMA	27198.3	338.077	74.1989	34.3974	18909.3	1708.94	7.77515	3.55643
			PM-Only	24263.2	285.695	332.612	69.3004	18095.2	3388.36	224.516	9.13814
			PMMM	16443.8	239.205	171.384	49.2281	12332.2	1760.13	69.0749	4.98129
Dr.25147.1.S1_at	zona pellucida glycoprotein 3 b	zp3b	GCOS	13298.9	397.476	323.9	62.5998	8709	2232.9	114.5	29.602
			GC-RMA	17711.1	857.15	142.099	36.5653	7555.52	2177.59	33.719	10.6452
			PM-Only	12267.8	88.0429	378.867	54.8623	7396.77	2217.78	202.794	19.4298
			PMMM	9911.33	120.102	263.735	49.0945	5651.44	1748.56	118.452	17.6916
Dr.18435.1.A1_at	zona pellucida glycoprotein 2, like 2	zp2l2	GCOS	2619.2	93.616	159.8	18.472	878.133	265.027	45.3667	8.90343
			GC-RMA	1486.91	43.2457	51.1018	9.21168	537.054	203.584	8.36626	1.09416
			PM-Only	1568.77	52.8361	184.419	15.4621	866.349	210.684	105.417	7.5862
			PMMM	1346.32	54.217	90.9427	12.8316	726.981	203.62	18.5058	2.50713
